# Supplementary material for: Transcriptome-Wide Analysis of Interplay between mRNA Stability, Translation and Small RNAs in Response to Neuronal Membrane Depolarization
Source: Int J Mol Sci. 2020 Sep 25;21(19):7086. doi: 10.3390/ijms21197086 (PMC7582590; doi:10.3390/ijms21197086)
Supplement: Supplementary file 1 [file ijms-21-07086-s001.zip]

Archive with 4 entries (3 files):
- Supplementary/
- Supplementary/extended.methods.dkiltschewskij.mcairns.docx
- Supplementary/sup.figs.dkiltschewskij.mcairns.revised.docx
- Supplementary/sup.tables.dkiltschewskij.mcairns.xlsx
