# Supplementary material for: Transcriptome-Wide Analysis of Interplay between mRNA Stability, Translation and Small RNAs in Response to Neuronal Membrane Depolarization
Source: Int J Mol Sci. 2020 Sep 25;21(19):7086. doi: 10.3390/ijms21197086 (PMC7582590; doi:10.3390/ijms21197086)
Supplement: Supplementary file 1 [file ijms-21-07086-s001.zip › Supplementary/sup.tables.dkiltschewskij.mcairns.xlsx]

## Sheet: Legend
Supplementary Table 1. Sequencing Library Sizes During Data Processing
Supplementary Table 2. Differential Expression Results Immediately After Repeated K+ Stimulation
Supplementary Table 3. Differential Expression Results 2 Hours After Repeated K+ Stimulation
Supplementary Table 4. GO Term Analysis of Genes Upregulated at the RPF Level Immediately After Repeated Stimulation.
Supplementary Table 5. GO Term Analysis of Genes Upregulated at the RPF Level 2 Hours After Repeated Stimulation.
Supplementary Table 6. GO Term Analysis of Genes Subjected to Post-transcriptional Buffering or Pure Translational Regulation Immediately After Repeated Stimulation

## Sheet: Supplementary Table 1.
Sequencing library sizes during data procesing
Ribo-Seq				mRNA-Seq
Sample	Raw fastqs	Aligned reads		Sample	Raw fastqs	Aligned reads
r1	20444725	1202190		r1	32769504	29734252
r2	65732312	14781370		r2	37275641	33963763
r3	75598536	14434752		r3	33142169	30208685
r4	32804595	3352421		r4	30564305	27877577
K0h1	60763644	20522033		K0h1	85030421	76997197
K0h2	65094927	16993515		K0h2	111742676	100649819
K0h3	84972216	26726594		K0h3	39719827	36137628
K0h4	98887477	28061641		K0h4	113866040	103820850
K2h1	124222030	28947457		K2h1	36195753	33106443
K2h2	35222163	8132518		K2h2	37281689	33839596
K2h3	22663923	5061178		K2h3	40903187	37251855
K2h4	58921249	8924387		K2h4	37901662	34628760
mean	6.21106e+07	1.47617e+07		mean	5.30327e+07	4.81847e+07
sd	3.13671e+07	9.75008e+06		sd	3.13567e+07	2.8345e+07

## Sheet: Supplementary Table 2.
Differential Expression Results Immediately After Repeated K+ Stimulation
mRNA-Seq						Ribo-Seq						Translational Efficiency								miRNA						tsRNA
Gene	logFC	logCPM	PValue	FDR		Gene	logFC	logCPM	PValue	FDR		Gene	disper	pval	padj	TEctrl	TEK0hrs	log2FC_TE(K0hrs vs ctrl)		miRNA	logFC	logCPM	PValue	FDR		tsRNA	logFC	logCPM	PValue	FDR
FOSB	7.70489	5.10052	0	0		EGR1	4.62044	8.71058	1.2155e-219	8.72606e-216		EGR1	0.00802596	8.19327e-10	4.57426e-09	0.0692943	0.130229	0.910238		hsa-miR-7-5p	5.66697	3.78951	5.12108e-78	2.12525e-75		Glu-TTC-tRF-5	-14.6413	10.522	7.52048e-48	3.45942e-46
EGR1	3.72544	9.1261	0	0		FOS	5.41871	7.80314	1.10629e-193	3.97103e-190		FOS	0.015759	0.0100029	0.0171276	0.187329	0.293206	0.646343		hsa-miR-146b-5p	4.75376	11.1613	9.39038e-69	1.9485e-66		Ser-CGA-tRF-3	-12.4062	8.26843	7.85695e-36	1.8071e-34
FOS	4.86206	6.95923	4.07271681283316e-316	2.00309788578009e-312		MEST	-3.86358	7.14587	3.15349e-144	7.5463e-141		MEST	0.00803285	0	0	1.88044	0.0843276	-4.47892		hsa-miR-146a-5p	4.59368	5.46704	1.62902e-56	2.25348e-54		Leu-TAA-tRF-3	-11.9936	8.14679	8.57308e-32	1.31454e-30
CYR61	2.00239	6.09172	3.70408e-232	1.36634e-228		ANXA1	6.24994	5.80963	1.75392e-110	3.14785e-107		ANXA1	0.0136138	0	0	0.0129242	0.431283	5.06049		hsa-miR-589-3p	-3.28529	5.35751	1.04504e-55	1.08423e-53		Val-TAC-tRF-3	-12.0891	8.11619	8.42852e-31	9.6928e-30
CYP24A1	2.79084	4.95431	3.75947e-215	1.10942e-211		ITM2A	-4.77024	5.06004	9.83446e-91	1.41203e-87		ITM2A	0.0189869	0	0	7.87973	0.297746	-4.72599		hsa-miR-1248	2.8515	4.36122	3.09546e-50	2.56923e-48		Gly-CCC-tRH-5	3.09158	18.2143	1.11347e-13	1.02439e-12
ITGB5	1.56096	5.99167	3.01474e-181	7.41374e-178		MET	5.06318	5.11359	6.87093e-84	8.22107e-81		MET	0.0102832	0	0	0.00765537	0.191593	4.64543		hsa-miR-26b-3p	-2.76988	5.79988	1.01018e-46	6.98705e-45		Gly-GCC-tRH-5	2.57231	18.3392	4.04912e-10	3.10433e-09
TAGLN	1.65182	7.20138	1.48417e-166	3.12842e-163		MGP	-3.6442	11.0208	9.23288e-83	9.46898e-80		MGP	0.0127689	0	0	7.78806	0.403223	-4.27162		hsa-miR-145-5p	-3.29089	6.56147	1.35622e-46	8.04043e-45		Ala-CGC-tRF-3	-2.31404	11.4059	1.24337e-05	7.14939e-05
PLD5	-1.33478	5.53505	1.95968e-165	3.61439e-162		PDE5A	-2.39798	6.62697	2.33168e-72	2.09239e-69		PDE5A	0.00768385	0	0	0.636635	0.230347	-1.46666		hsa-miR-331-3p	-3.06283	7.68902	6.36001e-46	3.29926e-44		Ala-TGC-tRF-3	-2.31404	11.4059	1.24337e-05	7.14939e-05
PCDH17	-1.68423	6.36665	1.47764e-157	2.42251e-154		COL11A1	-2.78034	7.26325	2.39318e-67	1.90896e-64		COL11A1	0.0134244	0	0	1.81145	0.252797	-2.84109		hsa-miR-149-5p	-3.60537	10.6418	4.66456e-44	2.15088e-42		Ser-TGA-tRF-1	-1.6547	12.4837	3.47229e-05	0.000177472
KLHL28	-1.87838	4.94233	3.89942e-157	5.7536e-154		KRT18	-2.20483	10.1182	3.05134e-64	2.19055e-61		KRT18	0.00842248	0	0	13.3229	1.18957	-3.4854		hsa-miR-221-3p	2.1964	8.93258	1.13311e-41	4.7024e-40		Leu-TAG-tRF-3	-1.74374	11.4335	0.000454129	0.00208899
GULP1	-1.56557	6.86056	4.00854e-154	5.37692e-151		KIT	-3.33843	5.36608	8.21298e-62	5.36009e-59		KIT	0.0147865	0	0	3.56251	0.311829	-3.51407		hsa-miR-331-5p	2.69284	5.70321	3.88817e-41	1.4669e-39		Leu-AAG-tRF-3	-1.70775	11.4072	0.000561661	0.00234876
SERPINB7	2.12571	4.15024	1.51708e-152	1.86538e-149		PTX3	-2.55152	7.533	2.55648e-59	1.52941e-56		PTX3	0.0135359	0	0	6.44864	0.756607	-3.09138		hsa-miR-877-5p	-2.36994	8.92598	8.35883e-40	2.89076e-38		Cys-GCA-tRF-3	-6.60545	10.1031	0.000745981	0.00285959
ANXA2	1.36353	7.10312	4.77176e-149	5.41594e-146		VIM	-1.9528	10.9247	9.70705e-57	5.36053e-54		VIM	0.00550149	0	0	2.75695	0.312768	-3.13991		hsa-miR-589-5p	2.2582	8.84747	7.17136e-37	2.28932e-35		Leu-CAA-tRF-5	-3.87811	10.1793	0.000832415	0.00294547
S100A11	1.6886	5.65295	1.52664e-147	1.60897e-144		CFI	-3.02622	6.81302	8.77053e-56	4.4974e-53		CFI	0.0169819	0	0	8.99745	0.509958	-4.14107		hsa-miR-10b-5p	2.36902	19.637	4.7537e-35	1.35015e-33		Thr-TGT-tRF-3	-3.62495	9.9446	0.000964358	0.00316861
TPM2	1.58752	5.1013	2.51356e-147	2.47251e-144		LAMA1	-3.73928	5.4544	3.81686e-55	1.82675e-52		LAMA1	0.0169803	0	0	6.35713	0.368858	-4.10724		hsa-miR-379-5p	5.47739	2.3266	4.88007e-35	1.35015e-33		Ser-TGA-tRF-5	-3.32757	10.229	0.00365397	0.0112055
NPC2	1.2242	6.43507	2.20222e-144	2.03086e-141		CAV1	7.00084	4.08598	5.09284e-55	2.28509e-52		CAV1	0.0132702	0	0	0.00161059	0.211198	7.03486		hsa-miR-767-3p	-2.80646	4.22258	7.30411e-35	1.8945e-33		Gly-CCC-tRF-DA	5.5718	10.706	0.00822149	0.0236368
ICAM1	1.85399	5.68722	5.74804e-144	4.98896e-141		FOSB	6.62719	4.13111	2.28604e-54	9.65383e-52		FOSB	0.0219055	0.189498	0.241656	0.080024	0.0675475	-0.244531		hsa-miR-148a-3p	2.41255	10.7573	3.04626e-34	7.43647e-33		Trp-CCA-tRF-3	-4.62664	8.98437	0.018542	0.0501724
PROCR	2.39308	3.17029	1.52581e-141	1.25074e-138		RDH10	-2.15685	7.42227	2.52862e-51	1.0085e-48		RDH10	0.00724398	0	0	1.309	0.19338	-2.75895		hsa-miR-192-5p	1.94984	9.88732	3.35791e-34	7.74185e-33		Pro-TGG-tRF-1	-1.34322	10.1086	0.0222123	0.0567649
S100A16	1.79094	5.0718	1.85045e-125	1.43702e-122		SULF2	-2.43072	6.05803	6.85962e-49	2.59185e-46		SULF2	0.00590356	0	0	1.66414	0.139592	-3.57548		hsa-miR-660-5p	2.16344	5.80292	3.627e-34	7.92213e-33		His-GTG-tRH-0B	1.32157	9.7937	0.0267677	0.0648059
SPOCD1	2.12311	3.26171	8.18101e-125	6.03554e-122		LBH	-2.27791	6.17709	4.63285e-44	1.66296e-41		LBH	0.00594539	0	0	0.347117	0.0592488	-2.55056		hsa-miR-182-5p	2.03987	10.0159	5.48286e-34	1.13769e-32		Ser-TGA-tRF-3	-4.2286	9.08231	0.0332692	0.0765192
PLAU	1.77817	5.2309	2.98931e-124	2.10035e-121		SEMA3A	-1.87991	6.08684	2.14074e-41	7.31827e-39		SEMA3A	0.0077303	0	0	3.52494	0.644791	-2.45069		hsa-miR-93-3p	-2.11771	6.6045	1.49646e-32	2.9573e-31		Lys-CTT-tRF-DA	-1.28804	9.39122	0.0449931	0.0985564
PLXNA2	-0.997361	9.31819	2.10997e-123	1.41512e-120		ISOC1	-1.74812	7.42797	1.33195e-40	4.3464e-38		ISOC1	0.00564032	0	0	0.462441	0.155238	-1.57479		hsa-miR-22-3p	-1.6627	12.9078	2.45805e-30	4.63678e-29		Gly-CCC-tRF-3	-3.43877	11.0799	0.0485133	0.101437
IVL	2.20895	4.69744	6.20774e-123	3.9824e-120		MMP9	3.84875	4.65005	2.41033e-40	7.52338e-38		MMP9	0.0131878	0	0	0.0618979	0.502107	3.02003		hsa-miR-191-3p	-2.35619	6.16774	4.55011e-30	8.20998e-29		Arg-ACG-tRF-3	-2.20539	11.1296	0.0672411	0.134482
DNAJC27	-1.47097	4.38875	3.94045e-118	2.42256e-115		FRAS1	-2.22837	7.07317	2.83221e-38	8.47185e-36		FRAS1	0.0198285	0	0	2.79393	0.481921	-2.53543		hsa-miR-183-5p	3.57891	7.30634	2.99593e-29	5.18047e-28		Gly-TCC-tRF-3	-3.67041	9.31258	0.0718065	0.137629
TAP1	1.9504	3.78803	1.52484e-111	8.99959e-109		IFI16	3.41174	3.92038	1.69641e-37	4.8714e-35		IFI16	0.0123696	1.66422e-13	1.5583e-12	0.0670533	0.411855	2.61876		hsa-miR-139-3p	2.88287	3.96676	1.57011e-28	2.60638e-27		His-GTG-tRH-5	2.39293	12.1843	0.0764678	0.140701
DUSP1	1.61088	5.11476	3.34497e-110	1.89827e-107		SEL1L3	-2.14686	5.56231	1.81554e-37	5.01299e-35		SEL1L3	0.00955733	0	0	0.491474	0.0655911	-2.90554		hsa-miR-4677-3p	1.90336	5.17086	2.14851e-28	3.42935e-27		Val-AAC-tRF-5	0.762215	9.64321	0.0994012	0.16935
ZNF713	-1.33374	4.54382	5.16844e-110	2.82446e-107		PHLDB2	-2.04831	6.55911	9.37537e-37	2.49281e-34		PHLDB2	0.0130752	0	0	1.23671	0.231826	-2.41539		hsa-miR-28-3p	1.73298	7.75584	2.92291e-28	4.49262e-27		Val-CAC-tRF-5	0.762215	9.64321	0.0994012	0.16935
SFMBT2	-1.44239	6.0995	1.10468e-109	5.82127e-107		IL13RA2	-3.02557	4.87287	2.92662e-36	7.50365e-34		IL13RA2	0.0209959	2.22045e-16	2.85973e-15	1.47072	0.30499	-2.26969		hsa-miR-27a-5p	2.15576	5.55715	6.0298e-28	8.93702e-27		Gln-CTG-tRF-AT	-3.99365	12.356	0.106735	0.17535
ZFP3	-1.48937	4.67987	8.73501e-107	4.44431e-104		FAT1	-1.77918	8.14026	5.02936e-36	1.24503e-33		FAT1	0.0119965	0	0	1.62601	0.460932	-1.81871		hsa-miR-505-5p	-2.52012	3.59648	3.32756e-27	4.76186e-26		Pro-CGG-tRF-3	-2.20214	14.3329	0.125653	0.187818
PTCH1	-1.19408	6.78251	1.37053e-104	6.74073e-102		CCL2	-1.56945	8.08178	7.95528e-34	1.9037e-31		CCL2	0.00741121	0	0	1.26973	0.185937	-2.77164		hsa-miR-629-5p	2.09096	6.3525	3.49895e-27	4.84022e-26		Pro-AGG-tRF-3	-2.20176	14.3327	0.125715	0.187818
ANXA2P2	1.18848	7.14366	8.22465e-104	3.91467e-101		ADAMTS15	-3.55212	4.31413	1.19401e-33	2.76511e-31		ADAMTS15	0.02893	0	0	2.65923	0.231417	-3.52244		hsa-miR-184	2.6095	5.31178	4.57461e-27	6.12407e-26		Pro-TGG-tRF-3	-2.19735	14.3351	0.126573	0.187818
PROX1	-1.55208	7.07117	1.78416e-103	8.22663e-101		AQP11	-2.86518	5.72258	1.57998e-33	3.54458e-31		AQP11	0.0202364	0	0	1.88476	0.183405	-3.36128		hsa-miR-6737-3p	-4.27829	3.10164	5.60925e-27	7.2745e-26		Ser-GCT-tRF-3	-2.50374	10.119	0.137201	0.197227
ZBTB6	-1.88843	5.34037	4.06596e-103	1.81798e-100		CTSC	-1.56352	7.03983	4.56738e-33	9.93613e-31		CTSC	0.00538773	0	0	1.70811	0.30225	-2.49859		hsa-miR-374a-5p	2.76052	8.40124	9.49746e-27	1.19438e-25		Val-TAC-tRH-5	0.577054	10.5849	0.151926	0.206769
NAA30	-1.22362	4.90033	1.94022e-102	8.41999e-100		TNS3	-1.51708	7.81204	1.87927e-32	3.96801e-30		TNS3	0.00530313	0	0	1.13946	0.212689	-2.42153		hsa-miR-505-3p	-2.02074	6.07835	2.25348e-26	2.75057e-25		Arg-CCT-tRF-D	0.701689	11.8409	0.152829	0.206769
RSBN1	-1.44363	5.34437	2.24557e-102	9.46666e-100		SGK223	-2.11564	5.20609	5.84814e-31	1.19954e-28		SGK223	0.00678482	0	0	0.837099	0.176956	-2.24201		hsa-miR-125b-1-3p	2.1808	5.62999	4.49353e-26	5.32805e-25		Leu-TAA-tRF-1	-1.18922	8.73705	0.292006	0.38378
ATF3	2.14053	4.01519	3.42627e-101	1.40429e-98		IER2	2.1355	7.50756	1.2344e-30	2.4616e-28		IER2	0.0157639	0.000476638	0.00105779	0.161912	0.27917	0.785928		hsa-miR-889-3p	2.1264	4.54487	6.55869e-26	7.56071e-25		Val-AAC-tRH-5	0.372739	16.9385	0.317838	0.406126
LMBRD2	-1.68871	4.37441	1.53114e-100	6.10593e-98		ITPR2	-1.73762	7.01758	4.06251e-30	7.88237e-28		ITPR2	0.0202301	1.63181e-12	1.33673e-11	0.919567	0.305592	-1.58935		hsa-miR-10a-5p	2.01036	7.40665	3.06654e-25	3.43949e-24		Tyr-GTA-tRF-3	-0.463174	11.1428	0.352161	0.437822
ZNF737	-1.80695	4.13936	2.33908e-100	9.08241e-98		PLAT	-1.23032	10.7647	5.97421e-30	1.12865e-27		PLAT	0.0039363	0	0	2.3395	0.50352	-2.21608		hsa-miR-21-3p	3.04137	8.94418	5.01922e-24	5.48151e-23		Asp-GTC-tRF-A	0.442127	10.3479	0.434584	0.526075
RNF111	-1.31987	6.10554	3.5118e-100	1.32863e-97		TSPAN13	-3.17843	3.90692	4.28708e-29	7.89153e-27		TSPAN13	0.0212616	0	0	1.62451	0.124322	-3.70785		hsa-miR-1306-5p	-3.69602	3.52544	5.96244e-24	6.34465e-23		Val-CAC-tRH-5	0.243183	17.077	0.512434	0.60441
ZNF708	-2.16421	3.70088	4.95753e-100	1.82871e-97		NRP1	-1.76252	6.80674	6.50102e-29	1.16677e-26		NRP1	0.0130285	0	0	1.81377	0.317163	-2.51569		hsa-miR-148b-3p	1.5223	10.2955	1.01576e-22	1.05385e-21		Lys-CTT-tRH-5	0.817827	13.6762	0.540941	0.613075
ZNF250	-1.40404	4.83761	6.04312e-100	2.17479e-97		DPP6	1.38127	7.84515	7.55062e-28	1.32209e-25		DPP6	0.00516759	0	0	0.12411	0.369581	1.57427		hsa-miR-148a-5p	1.69331	4.70392	2.20373e-22	2.23061e-21		Glu-TTC-tRH-5	-1.08718	11.5889	0.558372	0.613075
CSF1	1.75811	5.6307	1.74838e-99	6.14221e-97		IQGAP2	-2.91342	4.51305	7.88826e-28	1.34833e-25		IQGAP2	0.0282647	3.94129e-14	3.95515e-13	4.0346	0.646738	-2.64117		hsa-miR-628-3p	-1.73112	4.97189	7.50459e-22	7.41525e-21		Leu-CAA-tRF-3	-1.3865	10.7957	0.559764	0.613075
CASD1	-1.24091	7.16343	2.12279e-99	7.28412e-97		PKP2	-2.0219	5.02185	1.85386e-27	3.02822e-25		PKP2	0.00741312	0	0	1.34425	0.229354	-2.55115		hsa-miR-181d-5p	1.90248	9.29405	5.35651e-21	5.00492e-20		Asp-GTC-tRH-3	0.888265	11.6777	0.614231	0.657085
C5orf24	-1.25919	7.54225	3.44031e-99	1.15368e-96		PDLIM1	-1.89957	5.70021	1.85599e-27	3.02822e-25		PDLIM1	0.0113488	0	0	1.59463	0.173588	-3.19948		hsa-miR-181a-2-3p	-1.42334	10.7657	5.40105e-21	5.00492e-20		Lys-TTT-tRF-DA	0.130855	11.3288	0.817499	0.854658
PXN	1.12227	6.59621	4.88772e-99	1.60263e-96		SFRP4	-2.83996	5.32969	2.99041e-27	4.7707e-25		SFRP4	0.0339882	0	0	1.95091	0.242107	-3.01043		hsa-miR-374b-5p	2.17517	8.23624	5.42703e-21	5.00492e-20		Glu-CTC-tRH-5	0.0979159	16.2862	0.94584	0.966859
PSMB8	1.76551	3.13941	1.10774e-98	3.5532e-96		JUNB	1.39196	7.28747	1.02226e-26	1.59539e-24		JUNB	0.0113054	0.90306	0.920874	0.272089	0.272203	0.000599374		hsa-miR-151a-3p	1.54858	11.565	6.91694e-21	6.24028e-20		Phe-GAA-tRF-3	0.0396798	10.6622	0.97424	0.97424
CADM2	-1.3263	5.47798	1.26834e-98	3.98178e-96		EGFR	-1.95607	5.42681	1.10839e-26	1.693e-24		EGFR	0.0129966	0	0	2.17527	0.435384	-2.32084		hsa-miR-4746-5p	1.82469	3.88353	7.45186e-21	6.57983e-20
LPPR5	-1.18987	5.56341	7.67646e-97	2.35971e-94		PYGL	-1.48533	7.71579	2.29095e-26	3.42639e-24		PYGL	0.00815822	0	0	2.44548	0.404277	-2.5967		hsa-miR-130b-5p	-1.74048	7.27701	1.77995e-20	1.53892e-19
RAC2	2.15133	3.08353	3.50942e-96	1.05677e-93		TGFB2	-2.39112	5.16946	4.92357e-26	7.21353e-24		TGFB2	0.0146121	0	0	1.41768	0.286763	-2.3056		hsa-miR-1304-3p	-1.83287	4.61958	3.96422e-20	3.35745e-19
ITGA5	1.55473	5.49967	1.99189e-95	5.87806e-93		SPARC	-1.21786	9.10351	2.1545e-25	3.09343e-23		SPARC	0.00490245	0	0	0.712447	0.247298	-1.52653		hsa-miR-185-5p	1.57315	4.9069	1.1853e-19	9.83795e-19
KCNA3	-1.44011	4.567	2.95419e-95	8.54687e-93		THBS2	2.33986	5.5607	2.96565e-25	4.17459e-23		THBS2	0.0125048	1.60077e-10	9.86312e-10	0.278374	0.600006	1.10795		hsa-miR-532-3p	-2.0015	3.96803	4.64283e-19	3.77799e-18
ZKSCAN2	-1.18279	5.78434	9.68642e-95	2.74852e-92		LAYN	-1.68999	5.95166	1.15783e-24	1.59847e-22		LAYN	0.0059987	0	0	0.402425	0.0642169	-2.64769		hsa-miR-488-3p	3.469	4.26888	2.33242e-18	1.86145e-17
FAM63B	-1.91213	5.11121	1.64293e-94	4.57384e-92		TFPI2	-1.6491	8.15802	2.32333e-24	3.14702e-22		TFPI2	0.0057228	0	0	2.211	0.342648	-2.6899		hsa-let-7i-5p	1.84241	11.1446	4.26584e-18	3.34023e-17
KIRREL	1.36558	4.49607	4.1762e-94	1.14111e-91		SERPINE1	1.66583	8.83556	1.31785e-23	1.75201e-21		SERPINE1	0.00675854	0.0169493	0.0275977	0.212604	0.256138	0.268747		hsa-let-7e-5p	1.44301	13.2677	4.85616e-18	3.73205e-17
ASXL3	-1.72775	3.39104	5.5642e-94	1.49272e-91		RRM2	-1.11582	8.07695	1.79211e-23	2.33919e-21		RRM2	0.0044184	0	0	0.759483	0.276986	-1.45521		hsa-miR-362-5p	2.09156	4.4793	6.29092e-18	4.74678e-17
ZNF281	-1.4212	5.77082	7.33761e-94	1.93333e-91		WLS	-1.53758	6.52868	3.67855e-23	4.71577e-21		WLS	0.00696618	0	0	1.82697	0.290302	-2.65383		hsa-miR-320a	-1.29239	10.4262	6.87767e-18	5.09684e-17
FXYD5	2.04473	3.59655	5.04469e-93	1.30587e-90		MATN2	-1.40504	7.91294	4.28727e-23	5.3997e-21		MATN2	0.00617432	0	0	2.3419	0.387168	-2.59665		hsa-miR-222-5p	2.15207	3.5891	1.86591e-17	1.35851e-16
HBEGF	1.12784	5.66215	8.77873e-93	2.23328e-90		NEDD9	-1.39286	6.5959	5.32359e-23	6.58932e-21		NEDD9	0.00371404	0	0	0.779624	0.396562	-0.975232		hsa-miR-143-3p	1.44894	13.3399	3.32621e-17	2.37996e-16
GAB1	-1.25762	5.33948	9.6839e-93	2.42179e-90		SEMA3D	-2.27421	4.49291	3.24699e-22	3.95088e-20		SEMA3D	0.0152741	2.97259e-09	1.53691e-08	1.07612	0.417334	-1.36657		hsa-miR-326	-2.41619	3.53598	6.22628e-17	4.3795e-16
RFX3	-1.97949	5.02775	1.16031e-92	2.8534e-90		THBS1	-1.22664	8.56317	3.32499e-22	3.97835e-20		THBS1	0.00688491	3.47363e-11	2.36042e-10	2.57369	1.39895	-0.879492		hsa-miR-3615	-1.63942	7.12742	7.576e-17	5.24007e-16
ZNF417	-1.67144	3.82055	3.90198e-92	9.43832e-90		PTPRG	-1.86363	4.76828	5.64452e-22	6.64295e-20		PTPRG	0.0160038	0	0	1.24492	0.264135	-2.2367		hsa-miR-122-5p	2.00059	3.02866	1.48705e-16	1.01168e-15
ZNF506	-1.76549	3.71542	4.50058e-92	1.07106e-89		HBEGF	-1.85148	6.38266	6.27693e-22	7.18989e-20		HBEGF	0.00575558	0	0	0.476546	0.0628826	-2.92188		hsa-miR-374b-3p	2.83121	5.98896	1.94664e-16	1.30299e-15
DCX	-1.38344	6.43204	1.16036e-91	2.71763e-89		COL3A1	-1.37139	8.63326	6.30956e-22	7.18989e-20		COL3A1	0.0074097	0	0	1.21965	0.40783	-1.58043		hsa-miR-671-3p	1.63978	7.58944	1.15246e-15	7.59162e-15
SYT16	-2.00528	2.78268	1.26978e-91	2.92744e-89		CPA4	-1.17539	8.93785	9.45429e-22	1.06051e-19		CPA4	0.00666096	0	0	1.47889	0.260996	-2.50242		hsa-miR-10b-3p	1.6657	8.32333	2.28456e-15	1.4814e-14
GPR137C	-1.20622	5.30449	1.76102e-91	3.99752e-89		FAM46A	-1.76141	5.17978	1.70804e-21	1.88646e-19		FAM46A	0.0114035	0	0	1.03923	0.247638	-2.06921		hsa-miR-6847-5p	1.72374	2.50487	4.89462e-15	3.12502e-14
ZNF566	-1.82752	3.77363	2.20335e-91	4.92581e-89		ELN	-2.17539	9.8918	1.87551e-21	2.04005e-19		ELN	0.017035	0	0	1.23485	0.208786	-2.56424		hsa-miR-129-1-3p	-2.38874	3.46223	5.89023e-15	3.70371e-14
CDKL5	-1.82292	4.42376	8.16918e-91	1.79905e-88		XYLT1	1.08918	7.41549	5.09753e-21	5.46197e-19		XYLT1	0.00302613	0	0	0.0468097	0.130671	1.48106		hsa-miR-186-5p	1.32878	12.0174	6.75492e-15	4.18402e-14
PRSS23	1.32551	5.26919	8.53813e-91	1.85265e-88		ADAM9	-1.17678	6.9271	9.67232e-21	1.02114e-18		ADAM9	0.0144312	4.58744e-13	4.04591e-12	0.465082	0.185604	-1.32526		hsa-miR-98-5p	2.21571	12.5192	7.61296e-15	4.64615e-14
ZNF555	-1.6924	4.57061	1.01888e-90	2.15643e-88		KIF5A	1.21859	7.68781	2.71673e-20	2.82658e-18		KIF5A	0.00619242	0	0	0.180673	0.635143	1.8137		hsa-miR-4326	-1.87784	3.61442	3.1432e-14	1.89048e-13
PVRL2	1.60699	3.89815	1.02304e-90	2.15643e-88		SOX9	-1.45147	6.4764	3.38185e-20	3.46833e-18		SOX9	0.00964563	0	0	1.80432	0.338671	-2.4135		hsa-miR-653-5p	-1.71809	3.24091	4.29739e-14	2.54774e-13
IFITM3	2.2642	2.78862	1.15761e-90	2.4057e-88		NPC2	-1.96302	7.77287	8.30517e-20	8.39758e-18		NPC2	0.0138838	0	0	0.922553	0.10116	-3.18899		hsa-let-7e-3p	-1.55403	5.22347	5.53098e-14	3.2329e-13
TGM2	1.17971	8.54758	2.10084e-90	4.30526e-88		IVL	4.36124	4.96544	9.06078e-20	9.03435e-18		IVL	0.00936621	0	0	0.11034	0.231995	1.07214		hsa-miR-873-3p	1.2742	5.32902	5.81536e-14	3.35191e-13
STARD4	-1.4193	7.32694	3.09428e-90	6.25427e-88		CD68	-2.00875	4.78356	1.11549e-19	1.097e-17		CD68	0.0122517	0	0	0.984849	0.0945889	-3.38016		hsa-miR-497-5p	-1.62835	7.9978	6.4802e-14	3.68395e-13
WDR5B	-1.4568	3.84701	5.92079e-90	1.18056e-87		ANLN	-1.22707	6.69179	1.93522e-19	1.87743e-17		ANLN	0.0153284	0.00550516	0.00993157	0.541926	0.361082	-0.585769		hsa-miR-338-3p	1.79608	6.91527	8.75245e-14	4.90847e-13
SERPINE1	1.39639	8.26207	7.91512e-90	1.55717e-87		SPATS2L	-1.63466	5.50048	2.44187e-19	2.33735e-17		SPATS2L	0.00658945	0	0	0.604293	0.102438	-2.5605		hsa-miR-411-5p	-1.65148	4.02773	1.38334e-13	7.6545e-13
CSRNP3	-1.72039	7.61712	1.78132e-89	3.45835e-87		MAB21L1	1.17006	8.76819	3.00312e-19	2.83676e-17		MAB21L1	0.00292281	0	0	0.138615	0.353835	1.352		hsa-miR-324-5p	-1.28479	6.86921	1.68148e-13	9.18174e-13
CD44	1.37295	5.5973	6.15984e-89	1.18037e-86		TRIM24	1.0544	8.37274	3.34966e-19	3.12301e-17		TRIM24	0.00811102	0	0	0.126638	0.460559	1.86268		hsa-miR-98-3p	-1.48304	6.48614	2.36193e-13	1.27299e-12
ZNF627	-1.41738	5.0999	1.63019e-88	3.08378e-86		COL1A1	1.84867	6.14586	4.48022e-19	4.12352e-17		COL1A1	0.0127397	3.82185e-10	2.22785e-09	0.118177	0.267187	1.17691		hsa-miR-221-5p	1.84695	5.47272	2.9871e-13	1.58929e-12
VIM	1.19954	7.57358	4.17929e-88	7.80575e-86		COL4A1	-2.10565	6.96287	5.26105e-19	4.72281e-17		COL4A1	0.0162009	0	0	1.15255	0.269812	-2.0948		hsa-miR-125b-2-3p	1.10606	9.17104	3.1915e-13	1.67655e-12
TNR	-1.38038	6.16796	4.24754e-88	7.83405e-86		ERAP1	-1.33898	5.50898	5.26292e-19	4.72281e-17		ERAP1	0.00626563	0	0	0.95668	0.31718	-1.59274		hsa-miR-2467-5p	2.85989	3.82	3.24873e-13	1.68528e-12
ZC2HC1A	-1.33682	5.38299	7.78742e-88	1.41856e-85		RGS2	-1.70424	5.59477	5.86288e-19	5.19625e-17		RGS2	0.0131426	0	0	0.173353	0.054481	-1.66989		hsa-miR-1296-5p	-1.28385	6.48807	3.35039e-13	1.71656e-12
IPMK	-1.81805	4.62863	8.25041e-88	1.48457e-85		CALCB	1.9152	5.76277	7.07979e-19	6.19827e-17		CALCB	0.0115733	0	0	0.0364561	0.145155	1.99336		hsa-miR-3065-5p	1.63669	4.19802	5.20981e-13	2.63667e-12
PYGO1	-1.41955	4.81207	1.47451e-87	2.62126e-85		SVIL	-1.87589	4.228	7.9002e-19	6.83319e-17		SVIL	0.00867784	0	0	0.597019	0.144566	-2.04605		hsa-miR-27b-5p	-1.52401	7.54772	6.2258e-13	3.1129e-12
ST8SIA2	-0.941778	7.32412	7.87491e-87	1.38327e-84		TMC5	-5.39353	6.18528	9.44982e-19	8.07622e-17		TMC5	0.13113	0	0	7.93149	0.130999	-5.91996		hsa-miR-129-2-3p	-1.81926	4.52909	1.25185e-12	6.18476e-12
SERPINA1	3.01163	1.8048	1.72445e-86	2.99344e-84		NOTCH1	-1.77426	5.27597	1.41656e-18	1.19641e-16		NOTCH1	0.0176045	0	0	2.74967	0.378974	-2.85909		hsa-let-7c-5p	1.39048	12.4103	1.34291e-12	6.55654e-12
ACTA2	1.16504	5.09203	1.95015e-86	3.34586e-84		FAR2	-1.56369	6.61918	2.00133e-18	1.67064e-16		FAR2	0.0100621	0	0	1.05043	0.326572	-1.68551		hsa-miR-636	-1.584	3.3879	2.43697e-12	1.17598e-11
CPA4	1.3258	6.77485	1.6415e-85	2.78394e-83		MB21D2	-1.74572	5.32773	2.20213e-18	1.81714e-16		MB21D2	0.0105503	0	0	0.700513	0.173822	-2.0108		hsa-miR-425-5p	1.23658	11.059	3.30117e-12	1.5747e-11
NHLRC2	-1.82458	4.51274	2.58252e-85	4.33013e-83		HJURP	-1.74359	5.70827	2.34562e-18	1.91355e-16		HJURP	0.0124669	0	0	0.554867	0.159862	-1.79532		hsa-miR-218-5p	1.60337	4.0172	7.15639e-12	3.37489e-11
MICU3	-1.90448	3.65575	5.21312e-85	8.64264e-83		PAM	-1.24768	7.58456	3.82302e-18	3.08376e-16		PAM	0.00870077	0	0	0.413656	0.134891	-1.61663		hsa-miR-34c-5p	2.12704	4.67953	8.59452e-12	4.00756e-11
RHOB	1.55335	6.97698	7.91366e-85	1.2974e-82		SRSF5	1.48213	8.39588	4.59969e-18	3.66902e-16		SRSF5	0.00860904	3.66374e-15	4.09089e-14	0.19613	0.435345	1.15035		hsa-miR-629-3p	-1.94661	2.30079	9.20209e-12	4.24319e-11
ITGB3	1.30331	5.2283	3.62929e-84	5.88464e-82		COL4A2	-1.7145	7.66945	5.81309e-18	4.58595e-16		COL4A2	0.0140449	0	0	1.0927	0.22009	-2.31174		hsa-miR-2682-5p	1.06528	7.24453	1.39574e-11	6.36518e-11
RAB30	-1.43762	5.75962	1.04336e-83	1.67335e-81		WNT5A	-2.08959	4.47024	7.01757e-18	5.47599e-16		WNT5A	0.0253021	0	0	0.901148	0.180733	-2.31791		hsa-miR-6716-3p	-1.66538	2.69769	1.94391e-11	8.76874e-11
FHL2	1.38925	5.04439	2.33635e-83	3.70675e-81		FBN1	-0.987765	8.53109	1.09014e-17	8.41515e-16		FBN1	0.00636067	9.531e-09	4.51852e-08	1.0691	0.645343	-0.728258		hsa-miR-130a-5p	-3.30032	1.14872	2.02046e-11	9.01605e-11
IL32	1.98533	3.1458	4.05932e-83	6.37183e-81		SLC35F2	-1.9726	4.1918	1.22372e-17	9.34583e-16		SLC35F2	0.00866682	0	0	0.327432	0.0654807	-2.32205		hsa-miR-574-3p	-1.56529	8.00875	4.59703e-11	2.02954e-10
PPARA	-1.08803	6.71529	7.59842e-83	1.18015e-80		COLEC12	-1.94	4.14565	1.34925e-17	1.0196e-15		COLEC12	0.016663	0	0	0.808369	0.153233	-2.39929		hsa-miR-132-3p	-1.12968	10.4619	5.40886e-11	2.34016e-10
EXOC8	-1.65022	4.69041	9.40716e-83	1.44586e-80		APC2	1.21296	8.18744	1.36989e-17	1.02442e-15		APC2	0.014113	4.33696e-11	2.91377e-10	0.123531	0.283272	1.19732		hsa-miR-323a-3p	-1.73602	2.88098	5.41339e-11	2.34016e-10
SLC2A13	-1.44323	4.04435	1.45153e-82	2.20797e-80		ID3	1.24861	8.37871	3.26794e-17	2.41861e-15		ID3	0.00730639	4.53086e-05	0.000117898	0.296401	0.423802	0.515838		hsa-miR-25-5p	-1.1611	6.52289	6.271e-11	2.68295e-10
DOCK4	-1.39823	6.29779	1.58393e-82	2.38478e-80		GPRC5B	-1.66652	5.78997	3.41869e-17	2.50436e-15		GPRC5B	0.0169458	0	0	0.859035	0.169409	-2.34221		hsa-miR-107	-0.951404	9.5036	9.01379e-11	3.81084e-10
ZBED6CL	1.31631	5.75684	9.34257e-82	1.39242e-79		ITGA4	-1.37662	6.74414	3.71377e-17	2.69305e-15		ITGA4	0.0177117	0	0	1.07643	0.300571	-1.84047		hsa-miR-4742-3p	-2.24967	2.33571	9.09093e-11	3.81084e-10
SCOC	-1.03843	7.26639	1.03448e-81	1.52638e-79		ZYX	-0.962926	8.38921	3.82669e-17	2.74718e-15		ZYX	0.00665997	0	0	0.378641	0.111675	-1.76153		hsa-miR-222-3p	1.07525	9.09988	1.40611e-10	5.83536e-10
SLC4A7	-1.55363	5.44333	2.43223e-81	3.51944e-79		PSD3	-1.71501	4.40592	4.01623e-17	2.8547e-15		PSD3	0.01556	0	0	0.159386	0.039157	-2.02518		hsa-miR-4787-3p	-2.61246	2.11131	1.47541e-10	6.06231e-10
HTRA1	1.38373	4.12917	2.43296e-81	3.51944e-79		NPPB	-3.30766	5.49891	4.52598e-17	3.18549e-15		NPPB	0.0557973	0	0	3.6254	0.172641	-4.3923		hsa-miR-339-5p	-1.56453	2.59981	2.3613e-10	9.60726e-10
ZNF264	-1.59773	5.1311	4.53836e-81	6.50132e-79		SCARNA4	3.19025	5.37807	4.76301e-17	3.31977e-15		TENM4	0.00435289	0	0	0.11876	0.354534	1.57787		hsa-miR-30e-3p	1.12434	9.83648	2.39164e-10	9.63622e-10
IKZF5	-1.27157	4.61281	5.07571e-81	7.20116e-79		TENM4	1.0538	8.17019	6.84696e-17	4.72638e-15		HGF	0.0100871	9.99201e-16	1.20022e-14	1.34276	0.469489	-1.51603		hsa-miR-424-3p	1.18363	4.49806	2.46785e-10	9.84767e-10
ITGA3	1.27051	7.00141	9.95756e-81	1.39564e-78		HGF	-1.57858	5.23287	7.06007e-17	4.82707e-15		ARHGDIB	0.00759083	0	0	0.541002	0.0959655	-2.49504		hsa-miR-363-3p	1.31342	8.61757	2.77271e-10	1.09588e-09
FAM73A	-1.33172	5.44768	1.00263e-80	1.39564e-78		ARHGDIB	-1.53123	6.08207	1.46821e-16	9.94364e-15		C11orf96	0.0166433	0.0837438	0.117205	0.144292	0.1853	0.36087		hsa-miR-339-3p	-0.983128	7.63833	3.14722e-10	1.23216e-09
TMED7	-1.26884	6.37431	1.62874e-80	2.24598e-78		C11orf96	1.17158	7.59944	2.38101e-16	1.5975e-14		SLC7A5	0.00926614	0	0	0.142182	0.0363894	-1.96615		hsa-miR-342-3p	-1.34965	9.16055	3.46009e-10	1.342e-09
ZNF681	-2.04204	3.56639	2.07563e-80	2.83573e-78		SLC7A5	-1.55176	5.78492	2.62896e-16	1.74753e-14		RELN	0.0353793	0	0	5.91787	0.540187	-3.45355		hsa-miR-375	-0.944523	12.2507	3.53722e-10	1.35921e-09
SCAMP1	-1.37445	6.70469	2.14155e-80	2.89895e-78		RELN	-3.50533	3.96877	2.74324e-16	1.80676e-14		PLK1	0.00575215	0	0	0.603789	0.212009	-1.50992		hsa-miR-30a-5p	1.43148	9.3238	3.60839e-10	1.37384e-09
FAM76B	-1.47817	5.35715	2.86763e-80	3.84653e-78		PLK1	-1.16907	6.39114	4.27464e-16	2.78979e-14		DPYSL2	0.0039072	0	0	0.452069	1.02898	1.1866		hsa-miR-328-3p	-1.0213	6.94148	5.08932e-10	1.92006e-09
PWAR5	-2.60709	2.3173	3.50936e-80	4.66492e-78		DPYSL2	0.935012	10.1004	5.5527e-16	3.59125e-14		HEXB	0.0100866	0	0	0.464553	0.159455	-1.54269		hsa-let-7g-5p	1.21528	13.3155	1.32257e-09	4.94475e-09
ZNF615	-1.78984	3.20908	8.63202e-80	1.13719e-77		HEXB	-1.24964	6.30843	8.41771e-16	5.3956e-14		ISL1	0.00482233	0	0	0.129299	0.33107	1.35642		hsa-miR-2682-3p	2.39488	3.48191	1.7054e-09	6.31912e-09
PLXNA4	-0.711576	9.81642	1.26685e-79	1.65419e-77		ISL1	0.934608	7.89599	9.36557e-16	5.95004e-14		KIAA0922	0.0078488	2.10319e-08	9.35555e-08	0.547768	0.312867	-0.808014		hsa-miR-2355-5p	1.07476	4.6967	2.00705e-09	7.37103e-09
ZDHHC21	-1.69048	6.68217	1.88228e-79	2.43623e-77		KIAA0922	-1.23449	5.54148	1.11948e-15	7.04976e-14		ST6GALNAC3	0.00889796	7.06455e-08	2.91699e-07	0.172234	0.0873225	-0.97994		hsa-miR-500a-3p	1.11822	8.19271	2.14469e-09	7.80743e-09
ZNF304	-1.4706	4.41266	2.65371e-79	3.40482e-77		ST6GALNAC3	-1.49477	5.01564	1.25762e-15	7.85086e-14		FERMT2	0.00720037	0.0105982	0.0180215	0.292891	0.229921	-0.349226		hsa-miR-1910-5p	2.16188	3.01097	2.58844e-09	9.34088e-09
PTPN4	-1.75567	5.85986	4.67415e-79	5.94543e-77		FERMT2	-0.983486	7.92218	1.2719e-15	7.87155e-14		ABCC3	0.0135617	0	0	0.822142	0.0997147	-3.04351		hsa-miR-1224-5p	-1.61389	3.69689	2.97057e-09	1.06275e-08
ZNF623	-1.05728	6.03607	4.84247e-79	6.10689e-77		ABCC3	-1.65221	4.82333	2.27808e-15	1.39781e-13		TIMP1	0.00918943	0	0	0.781386	0.210725	-1.89068		hsa-miR-584-5p	1.27501	3.4819	3.78402e-09	1.34219e-08
ZNF776	-1.322	5.18723	5.98179e-79	7.47977e-77		TIMP1	-1.199	7.72345	2.45969e-15	1.49645e-13		SH3PXD2A	0.00352712	0	0	0.0267406	0.0809979	1.59885		hsa-miR-27b-3p	0.833319	14.8208	4.00032e-09	1.40689e-08
TRIM55	1.74147	3.58865	8.28004e-79	1.02666e-76		SH3PXD2A	1.01884	6.69551	3.02242e-15	1.82336e-13		FKBP1B	0.00641624	4.52971e-14	4.5076e-13	0.0489207	0.103704	1.08396		hsa-miR-486-5p	1.54806	3.43942	4.14655e-09	1.44607e-08
DRAM1	1.18294	6.13562	1.64148e-78	2.01833e-76		FKBP1B	1.39673	5.43078	3.11758e-15	1.86509e-13		PLAU	0.00688884	0.000435016	0.00097238	0.281949	0.21726	-0.376009		hsa-miR-664a-5p	-1.017	4.23106	5.53978e-09	1.91584e-08
ARC	2.48731	3.74174	1.85902e-78	2.26693e-76		PLAU	1.27875	5.85579	3.30982e-15	1.96373e-13		RCN1	0.00755	0	0	0.656514	0.231567	-1.5034		hsa-miR-361-5p	1.14522	9.84234	5.85572e-09	2.00837e-08
ZNF100	-2.00253	2.70074	2.65594e-78	3.21216e-76		RCN1	-1.13962	6.76351	3.47778e-15	2.04648e-13		ADGRG1	0.0103154	0	0	0.588154	0.119863	-2.2948		hsa-miR-197-3p	-1.43491	9.386	6.70817e-09	2.28188e-08
KBTBD6	-1.30191	5.05837	6.43862e-78	7.72373e-76		ADGRG1	-1.63977	4.2825	3.56875e-15	2.08293e-13		PRSS23	0.0110589	0	0	0.471123	0.0624258	-2.91589		hsa-miR-744-3p	-1.253	3.788	7.03955e-09	2.37513e-08
GNG2	-1.00217	8.96669	1.76158e-77	2.09614e-75		PRSS23	-1.54843	5.47116	3.99927e-15	2.31538e-13		SEMA3C	0.0149456	3.40006e-12	2.70149e-11	1.13604	0.443302	-1.35765		hsa-miR-126-3p	-1.14047	6.77261	8.91443e-09	2.98346e-08
PSAP	0.757362	10.2964	3.00869e-77	3.55146e-75		SEMA3C	-1.21083	7.55795	4.86788e-15	2.79572e-13		GNAO1	0.00572797	0	0	0.0573502	0.139439	1.28177		hsa-miR-20b-5p	1.19563	7.04977	9.66877e-09	3.21003e-08
ELMOD2	-1.47054	6.82971	3.72065e-77	4.357e-75		GNAO1	1.102	6.24383	6.37297e-15	3.63108e-13		ODC1	0.00357945	0	0	0.173063	0.0569643	-1.60317		hsa-miR-26b-5p	1.4173	12.6096	1.20357e-08	3.96412e-08
TNFRSF12A	1.26956	5.4258	3.99475e-77	4.64114e-75		ODC1	-0.975664	7.30193	7.10534e-15	4.01647e-13		ATP11A	0.0134852	0	0	0.477129	0.13375	-1.83485		hsa-miR-1249-3p	-1.62587	3.25611	1.50933e-08	4.93207e-08
CRLF1	1.95747	4.01086	1.66867e-76	1.92354e-74		ATP11A	-1.5266	4.64631	1.4513e-14	8.13975e-13		FKBP1A	0.0124723	0	0	0.112389	0.0334172	-1.74984		hsa-miR-330-5p	1.16655	6.5322	1.58642e-08	5.14347e-08
CLDN12	-0.991962	7.10067	2.0705e-76	2.36824e-74		FKBP1A	-1.30442	6.41185	1.99015e-14	1.10754e-12		KIF1C	0.00700368	0	0	0.0882588	0.0147273	-2.58325		hsa-miR-21-5p	1.42757	13.3015	2.1825e-08	7.02123e-08
C2orf49	-1.01602	5.35931	5.84938e-76	6.63904e-74		KIF1C	-1.5444	4.16404	2.20006e-14	1.21494e-12		CCNI	0.0139795	1.11022e-16	1.47239e-15	0.0271932	0.00793862	-1.77629		hsa-miR-18a-3p	-1.2171	5.61039	2.90612e-08	9.27724e-08
ZBED9	-1.76823	3.83094	8.09101e-76	9.1132e-74		CCNI	-1.83973	5.61786	2.75622e-14	1.51045e-12		BCOR	0.00308164	0	0	0.128565	0.255488	0.99075		hsa-miR-874-3p	1.08777	6.70944	3.22927e-08	1.02301e-07
EIF2AK2	-1.30488	5.57949	8.51393e-76	9.51689e-74		BCOR	0.850986	8.8438	3.02417e-14	1.64474e-12		CPVL	0.00795381	0	0	2.3187	0.30947	-2.90544		hsa-miR-181c-5p	1.1527	12.1387	3.51258e-08	1.10433e-07
RIN3	2.77495	1.58565	9.22737e-76	1.02368e-73		CPVL	-1.33215	4.89768	3.50816e-14	1.89361e-12		NID2	0.0155793	0	0	2.28905	0.410957	-2.47769		hsa-miR-30e-5p	1.11379	9.66523	3.55769e-08	1.11011e-07
ARL13B	-1.67209	4.00733	4.91506e-75	5.41206e-73		NID2	-1.59451	4.67437	4.2717e-14	2.28855e-12		RDX	0.0158495	1.65149e-08	7.49101e-08	0.686257	0.310151	-1.14578		hsa-miR-34a-5p	1.16702	8.40305	3.73712e-08	1.15739e-07
RAB33B	-1.17729	4.19363	1.37784e-74	1.50593e-72		RDX	-1.17669	6.81807	6.07755e-14	3.23191e-12		NRXN1	0.00975886	0	0	0.132343	0.602811	2.18742		hsa-miR-30b-5p	-0.823407	11.1511	3.80865e-08	1.17081e-07
TANC1	-1.02464	7.05786	2.31691e-74	2.51368e-72		NRXN1	1.0401	6.81278	7.40871e-14	3.91082e-12		QKI	0.00879382	0.000173886	0.000410277	0.151413	0.0978923	-0.629226		hsa-miR-210-5p	-1.51325	3.71954	4.57907e-08	1.39729e-07
CMTM7	1.28613	5.02815	3.44703e-74	3.71248e-72		QKI	-1.27915	4.85742	8.54588e-14	4.47817e-12		MBOAT7	0.0124723	0	0	0.414329	0.112511	-1.88071		hsa-miR-3605-3p	-1.412	4.15512	5.18283e-08	1.56998e-07
POU2F1	-1.48832	6.22707	3.53024e-74	3.76428e-72		MBOAT7	-1.29556	7.02295	9.33782e-14	4.85769e-12		MCAM	0.0075737	0	0	0.568946	0.148668	-1.9362		hsa-miR-340-3p	-0.986154	5.26332	6.72373e-08	2.02199e-07
ALG10B	-1.60166	4.37228	3.54615e-74	3.76428e-72		MCAM	-1.20533	6.61592	9.90595e-14	5.11617e-12		TUBB6	0.0044017	0	0	0.625217	0.179136	-1.8033		hsa-let-7c-3p	-1.16892	3.50892	9.09291e-08	2.71479e-07
LYSMD3	-1.83109	4.50921	4.54358e-74	4.78861e-72		TUBB6	-0.939817	7.22373	1.07821e-13	5.5289e-12		ITGB5	0.00965857	0	0	0.686165	0.0903584	-2.92482		hsa-miR-3176	1.19878	3.48394	9.48573e-08	2.81184e-07
PPP1R15A	1.10925	6.27888	5.59886e-74	5.85895e-72		ITGB5	-1.42414	7.01404	1.22647e-13	6.24454e-12		VCAN	0.0144881	0.076509	0.10814	0.779265	0.625796	-0.316421		hsa-miR-1229-3p	-1.50282	2.4987	1.10234e-07	3.24449e-07
ANKRD44	-1.4978	5.2813	8.16907e-74	8.48835e-72		VCAN	-0.83436	9.92327	1.53698e-13	7.77041e-12		MYO1E	0.00612978	0	0	0.992061	0.306733	-1.69344		hsa-miR-627-5p	-2.68719	1.81304	1.33331e-07	3.89664e-07
RNF152	-1.32245	4.17297	9.40848e-74	9.70784e-72		MYO1E	-1.01273	6.28635	1.8862e-13	9.46924e-12		VGLL4	0.00537752	0	0	0.0671134	0.154016	1.19841		hsa-miR-7706	0.854686	8.11461	1.58653e-07	4.60426e-07
PPM1L	-1.66071	3.73585	2.7322e-73	2.79079e-71		VGLL4	1.15449	6.61678	1.96868e-13	9.81467e-12		VCL	0.00409912	0	0	0.522692	0.242142	-1.11011		hsa-miR-1227-3p	-2.18358	2.44486	2.01886e-07	5.81826e-07
TNKS	-0.965412	7.44625	2.74255e-73	2.79079e-71		VCL	-0.857581	8.2461	2.23155e-13	1.10485e-11		NUAK2	0.0547754	0	0	2.64243	0.206892	-3.67492		hsa-miR-937-3p	-1.51621	2.94476	2.36391e-07	6.76567e-07
TRIM36	-1.29475	4.89415	3.92464e-73	3.96631e-71		NUAK2	-2.57146	4.21876	2.30462e-13	1.13321e-11		LAMA4	0.008716	1.65759e-05	4.66544e-05	0.177797	0.281745	0.664165		hsa-miR-1228-3p	-1.94187	1.88955	2.5872e-07	7.35404e-07
GTSF1	1.84792	2.79193	5.14441e-73	5.16366e-71		LAMA4	0.957806	6.75009	2.78596e-13	1.36057e-11		TPM1	0.00905834	0	0	1.10931	0.289569	-1.93769		hsa-miR-215-5p	1	4.84394	3.70617e-07	1.0463e-06
EPHA2	1.43213	5.63626	6.82314e-73	6.8024e-71		TPM1	-1.1327	9.80828	3.11698e-13	1.51195e-11		RTN1	0.00748671	0	0	0.0969066	0.2333	1.26752		hsa-miR-30a-3p	0.89595	6.88151	4.52347e-07	1.2684e-06
VEGFC	1.68737	3.19809	8.00574e-73	7.92783e-71		RTN1	1.04615	8.87461	3.95301e-13	1.90461e-11		GPC6	0.00970047	1.46654e-08	6.72047e-08	0.668684	0.366709	-0.866689		hsa-miR-17-3p	1.03894	6.03925	5.51661e-07	1.53651e-06
ZNF230	-1.60314	3.34447	8.47452e-73	8.3361e-71		GPC6	-1.18363	6.08307	5.85075e-13	2.80017e-11		GPC2	0.00874733	7.34601e-12	5.54643e-11	0.159606	0.329317	1.04496		hsa-miR-664a-3p	-1.33754	6.5004	6.43499e-07	1.78035e-06
MKL2	-1.18363	6.29634	1.22159e-72	1.19368e-70		GPC2	0.968868	7.02448	7.16332e-13	3.40566e-11		SERPINH1	0.00758632	0	0	0.825005	0.329782	-1.32289		hsa-miR-1307-5p	1.67415	9.43869	7.46114e-07	2.05058e-06
PPP1CB	-1.09445	8.0954	1.51927e-72	1.47479e-70		SERPINH1	-0.953049	8.99726	7.36826e-13	3.48005e-11		TNR	0.00829554	0	0	0.265126	1.42452	2.42573		hsa-miR-193a-3p	-2.40021	1.77489	7.73568e-07	2.11205e-06
GMFB	-1.20805	7.33924	2.42518e-72	2.33879e-70		TNR	0.98738	7.75279	7.57814e-13	3.55578e-11		MFI2	0.0121902	0	0	0.699245	0.216433	-1.69187		hsa-miR-6895-3p	-1.77532	1.40485	8.05826e-07	2.18574e-06
REEP3	-1.17165	6.10356	3.26307e-72	3.12303e-70		MFI2	-1.15399	6.0035	7.89686e-13	3.68127e-11		DUSP6	0.00766614	7.26755e-09	3.49892e-08	0.169506	0.301573	0.831168		hsa-miR-219a-1-3p	-1.17807	2.93338	1.10163e-06	2.95704e-06
HLA-E	1.23709	4.45877	3.28072e-72	3.12303e-70		DUSP6	1.12965	7.74219	8.0042e-13	3.70723e-11		LIPA	0.00874042	0	0	0.508159	0.202038	-1.33065		hsa-miR-199b-5p	-0.994955	9.36718	1.10444e-06	2.95704e-06
SULF2	1.14369	3.92906	3.52862e-72	3.33749e-70		LIPA	-1.03078	6.74818	9.19454e-13	4.23126e-11		SNAP25	0.00660391	0	0	0.0886343	0.234618	1.40438		hsa-miR-30b-3p	-0.885213	4.23059	1.36347e-06	3.62717e-06
CD82	1.67049	3.02395	3.75992e-72	3.53361e-70		SNAP25	0.923178	8.0751	1.2391e-12	5.66593e-11		TOB1	0.0152585	3.25734e-10	1.92002e-09	0.182245	0.432536	1.24694		hsa-miR-582-5p	1.12872	4.56426	1.4237e-06	3.76328e-06
B4GALT6	-1.25251	5.71545	4.06059e-72	3.79203e-70		TOB1	1.43709	6.44122	1.64721e-12	7.48436e-11		TRAM1	0.00765882	0.000313849	0.00071681	0.148591	0.102593	-0.534412		hsa-miR-139-5p	-1.00727	6.48683	1.50926e-06	3.96418e-06
CBLL1	-1.01382	6.19878	5.64399e-72	5.23755e-70		TRAM1	-1.13526	5.80325	1.77113e-12	7.99681e-11		NT5C2	0.00649969	0	0	0.133539	0.303354	1.18375		hsa-miR-100-5p	1.3926	9.77573	1.67471e-06	4.37111e-06
NRP2	1.64554	3.93424	7.78621e-72	7.18034e-70		NT5C2	1.01538	7.08975	2.07812e-12	9.32426e-11		FLNB	0.0204337	5.53599e-11	3.65058e-10	0.504684	0.194804	-1.37336		hsa-miR-1468-5p	-1.06871	4.63374	1.71643e-06	4.45199e-06
CCL2	1.20901	6.33093	1.91994e-71	1.75955e-69		FLNB	-1.47899	9.02035	2.57304e-12	1.14732e-10		SERPINA5	0.00535161	5.34377e-08	2.25209e-07	0.318999	0.198242	-0.686287		hsa-miR-1224-3p	-2.23655	1.37688	2.22283e-06	5.72966e-06
GALNT12	1.61855	3.07092	2.21116e-71	2.01393e-69		SERPINA5	-0.948082	6.11471	2.71031e-12	1.20107e-10		ADD1	0.00678667	1.97731e-13	1.83222e-12	0.124376	0.236037	0.924308		hsa-miR-3679-5p	1.21374	2.72989	2.71717e-06	6.96065e-06
FBXO28	-1.1654	6.31148	2.27377e-71	2.05825e-69		ADD1	0.902165	8.56619	2.93215e-12	1.29141e-10		MBNL2	0.0145573	4.53948e-06	1.39428e-05	0.332063	0.164306	-1.01507		hsa-miR-2277-3p	-1.24809	2.5891	2.75117e-06	6.98049e-06
TTC33	-1.19422	5.09748	5.85993e-71	5.27215e-69		MBNL2	-1.2341	5.29051	4.0635e-12	1.77877e-10		FLNC	0.0171713	0	0	1.75652	0.408615	-2.1039		hsa-miR-454-5p	-0.821377	5.06456	2.75856e-06	6.98049e-06
SP4	-1.34548	4.97674	3.32997e-70	2.9778e-68		FLNC	-1.07079	9.21793	4.67222e-12	2.03284e-10		CORIN	0.0180051	2.65294e-06	8.49584e-06	0.830399	0.395207	-1.07119		hsa-miR-29a-3p	0.961022	7.8103	5.2149e-06	1.31163e-05
ZBTB34	-0.989871	6.06401	3.58286e-70	3.18464e-68		CORIN	-1.40095	5.02749	4.89891e-12	2.11863e-10		THSD7A	0.0125677	0	0	0.0845826	0.428144	2.33966		hsa-miR-27a-3p	-0.717086	9.61273	6.0143e-06	1.50357e-05
PAPOLG	-1.19144	4.69074	4.64312e-70	4.10235e-68		THSD7A	1.10094	6.03415	5.09783e-12	2.19146e-10		NAMPT	0.0160957	0.00299389	0.00570094	0.756609	0.48773	-0.633465		hsa-miR-935	-1.43707	7.23058	6.5186e-06	1.61989e-05
LOC642366	-1.03102	6.90127	4.74967e-70	4.17151e-68		NAMPT	-1.20443	7.14294	5.62562e-12	2.40395e-10		CD44	0.011777	0	0	1.70368	0.31651	-2.42833		hsa-miR-5010-3p	-1.71116	1.84218	6.9927e-06	1.72736e-05
HBE1	3.49539	1.48984	5.8914e-70	5.14365e-68		CD44	-1.09243	8.18989	5.68752e-12	2.41602e-10		GNAI1	0.00982983	0.0173781	0.0282508	0.339127	0.249899	-0.440477		hsa-miR-190a-5p	2.22566	6.8273	1.0333e-05	2.53741e-05
GOLT1B	-1.0467	5.56692	6.33354e-70	5.49714e-68		MTRNR2L9	3.3195	12.2987	5.751e-12	2.42861e-10		STK26	0.0130693	2.30282e-07	8.84317e-07	0.596205	0.262147	-1.18543		hsa-miR-744-5p	-0.797484	8.69926	1.06293e-05	2.59479e-05
ZNF254	-1.61177	4.07542	8.61609e-70	7.43453e-68		GNAI1	-1.05035	7.26651	6.99442e-12	2.93643e-10		AKAP12	0.0124353	0.00834103	0.0145154	0.591424	0.439826	-0.427262		hsa-miR-32-3p	1.46168	3.91504	1.16683e-05	2.83178e-05
ZNF597	-1.55262	3.63852	9.29328e-70	7.97223e-68		STK26	-1.37415	5.1021	7.35645e-12	3.07046e-10		ITGA5	0.00669032	0.0213747	0.0341336	0.162429	0.137368	-0.241764		hsa-miR-194-5p	1.03308	2.56503	1.30208e-05	3.14164e-05
AXL	1.51939	3.65596	9.84122e-70	8.39348e-68		AKAP12	-0.872051	10.9566	9.18209e-12	3.8103e-10		CRMP1	0.00261463	0	0	0.0717235	0.120557	0.749202		hsa-miR-1307-3p	-0.626142	9.83063	1.56632e-05	3.75735e-05
NFKBIZ	1.38089	4.01668	1.32719e-69	1.12544e-67		ITGA5	1.19792	5.37431	1.07699e-11	4.44352e-10		PPIB	0.00300979	0	0	0.90019	0.366243	-1.29743		hsa-miR-197-5p	-1.34127	2.11177	1.60031e-05	3.81683e-05
TPM1	0.809207	7.60679	1.52692e-69	1.28742e-67		CRMP1	0.707642	8.57035	1.14507e-11	4.69738e-10		PDIA6	0.00349698	0	0	0.449551	0.233577	-0.944588		hsa-miR-542-3p	1.6386	2.39518	1.70759e-05	4.04943e-05
DNAJB9	-1.00863	5.41088	2.89944e-69	2.43075e-67		PPIB	-0.731878	10.4915	1.66173e-11	6.76131e-10		PTN	0.00595911	0.00183467	0.00365245	0.398433	0.302247	-0.398607		hsa-miR-125a-5p	-0.862198	13.0486	1.80744e-05	4.26186e-05
RORA	-2.09387	3.5384	1.18307e-68	9.8623e-67		PDIA6	-0.723928	9.79793	1.66702e-11	6.76131e-10		KIF1A	0.00534145	1.11022e-16	1.47239e-15	0.146281	0.279202	0.932569		hsa-miR-5094	1.37902	1.95494	2.08864e-05	4.89709e-05
TET3	-0.807135	6.9179	1.63368e-68	1.35421e-66		PTN	-0.872886	7.25316	1.69084e-11	6.8194e-10		L3HYPDH	0.0383494	2.23438e-11	1.56758e-10	0.636466	0.131269	-2.27755		hsa-miR-6866-5p	1.20636	2.1081	2.44165e-05	5.6926e-05
MBD5	-1.13912	5.08908	1.89291e-68	1.56033e-66		KIF1A	0.758191	8.67446	2.12687e-11	8.53005e-10		AP3B2	0.00322296	0	0	0.175103	0.32537	0.893877		hsa-miR-212-5p	0.882236	6.52	2.55554e-05	5.92485e-05
SC5D	-0.990382	5.7955	3.25379e-68	2.66149e-66		L3HYPDH	-2.11491	4.1252	2.19395e-11	8.75019e-10		FBXL18	0.00660685	6.92434e-07	2.43856e-06	0.13656	0.0847207	-0.688748		hsa-miR-6730-5p	-1.56	1.37305	2.81287e-05	6.48522e-05
PIEZO1	1.34014	5.6094	3.26485e-68	2.66149e-66		AP3B2	0.890927	7.70964	2.34084e-11	9.28445e-10		ZC3H13	0.0183571	0	0	0.202485	0.784067	1.95316		hsa-miR-885-3p	-2.05322	2.61468	2.83066e-05	6.49019e-05
ABHD14B	0.969908	5.36085	4.34634e-68	3.52364e-66		FBXL18	-1.01019	6.31986	2.43809e-11	9.61705e-10		MAFB	0.00632841	0	0	0.0610833	0.263688	2.10998		hsa-miR-7-1-3p	0.843602	5.77179	2.9533e-05	6.73417e-05
BBS10	-1.22352	5.34346	4.57063e-68	3.68523e-66		ZC3H13	0.933379	7.8737	2.63007e-11	1.03176e-09		PRDX4	0.00829978	0	0	0.706513	0.234947	-1.58838		hsa-miR-561-5p	-0.898486	7.1559	3.07838e-05	6.98103e-05
ZFP14	-1.83777	4.99751	5.08639e-68	4.07879e-66		MAFB	1.40019	5.12739	2.99968e-11	1.17036e-09		DYNC1H1	0.00396428	0	0	0.241002	0.517227	1.10176		hsa-miR-181c-3p	-0.642012	8.87063	3.18321e-05	7.17951e-05
BCL2	-1.20911	8.67799	6.2825e-68	5.01072e-66		PRDX4	-0.892445	6.83803	3.04921e-11	1.18326e-09		ADH5	0.00495462	1.17948e-09	6.41923e-09	0.328599	0.207428	-0.663718		hsa-miR-101-5p	-1.02547	3.81809	3.37409e-05	7.5689e-05
RCOR3	-0.992292	6.08587	6.52561e-68	5.17663e-66		DYNC1H1	0.718955	10.7301	3.25079e-11	1.2547e-09		DNMBP	0.00668424	6.98932e-07	2.46023e-06	0.311579	0.17926	-0.797545		hsa-miR-345-5p	0.73126	9.60889	3.51816e-05	7.84965e-05
SPRED1	-1.33841	6.26714	7.59222e-68	5.99055e-66		ADH5	-0.765324	8.08689	4.16163e-11	1.59767e-09		QSOX1	0.0113294	0	0	1.0047	0.271429	-1.88812		hsa-miR-4745-5p	1.0504	2.59522	3.63107e-05	8.05826e-05
MARCH6	-0.815102	8.44063	8.20985e-68	6.44342e-66		DNMBP	-1.00483	6.05078	4.50359e-11	1.71975e-09		IL13RA1	0.0182802	0	0	0.198929	0.0521003	-1.93289		hsa-miR-30d-3p	0.865942	6.31762	3.89887e-05	8.60655e-05
FRS2	-1.23044	6.15941	8.59366e-68	6.70896e-66		QSOX1	-0.98556	9.77178	4.59701e-11	1.74613e-09		ABLIM1	0.00928597	2.24541e-06	7.26576e-06	0.100972	0.0574116	-0.814541		hsa-miR-103a-3p	-1.05324	3.51161	4.12864e-05	9.06554e-05
NR4A1	1.37564	5.5699	9.30537e-68	7.22635e-66		IL13RA1	-1.50379	4.90569	6.01828e-11	2.27396e-09		SDC2	0.00849677	3.22409e-13	2.88993e-12	0.685747	0.325346	-1.0757		hsa-miR-301b-5p	-1.52208	1.06837	4.33046e-05	9.45117e-05
YTHDF3	-1.1852	6.59725	1.0562e-67	8.1593e-66		ABLIM1	-0.961872	5.7632	6.85667e-11	2.57717e-09		VEGFA	0.00596708	0	0	0.0384876	0.131433	1.77186		hsa-let-7b-3p	-1.04304	8.00839	4.34981e-05	9.45117e-05
ZNF587	-1.11667	5.61598	1.09959e-67	8.45026e-66		SDC2	-1.1535	5.52142	7.135e-11	2.66782e-09		PAPSS2	0.0104031	0	0	0.530767	0.169297	-1.64852		hsa-miR-29a-5p	-1.48323	1.2184	4.65393e-05	0.000100593
GTF2A1	-1.26849	6.47864	3.86706e-67	2.9564e-65		VEGFA	1.60313	5.08361	7.35693e-11	2.73655e-09		ICAM1	0.00795268	0	0	1.44065	0.222245	-2.69649		hsa-let-7f-5p	1.23622	9.00156	5.39613e-05	0.000116031
ZNF92	-1.75031	4.20046	5.84038e-67	4.442e-65		PAPSS2	-1.13832	5.95357	7.44653e-11	2.7556e-09		EFNA1	0.00938264	0	0	0.390361	0.132204	-1.56204		hsa-miR-361-3p	-0.630718	7.96818	6.59882e-05	0.00014116
MT2A	1.55559	3.58274	6.98659e-67	5.28652e-65		ICAM1	-0.882623	7.61981	8.12257e-11	2.99036e-09		IGFBP6	0.0170475	0	0	1.3129	0.23308	-2.49386		hsa-miR-26a-5p	1.08843	1.9577	6.84785e-05	0.000145736
ETNK1	-1.28621	5.74949	8.42037e-67	6.3389e-65		EFNA1	-1.51718	4.92414	8.25315e-11	3.02293e-09		SCG3	0.00880085	0	0	0.140288	0.424386	1.59699		hsa-miR-152-5p	0.755583	3.6894	8.28177e-05	0.000175354
ZKSCAN8	-1.46884	7.07605	9.03315e-67	6.76569e-65		IGFBP6	-1.25804	7.23184	9.49415e-11	3.45982e-09		COL5A1	0.0238469	0	0	0.901856	0.202264	-2.15666		hsa-miR-335-5p	1.47966	4.29242	8.82321e-05	0.00018587
ARL5B	-1.63188	5.08665	9.87803e-67	7.36113e-65		SCG3	0.974429	7.96292	1.06752e-10	3.86714e-09		GREM1	0.0561887	1.02807e-12	8.65006e-12	0.30168	0.0421986	-2.83775		hsa-miR-425-3p	0.6542	7.28876	9.18133e-05	0.000192437
CREBZF	-1.00538	6.67617	1.57803e-66	1.17005e-64		COL5A1	-1.50487	7.09342	1.07196e-10	3.86714e-09		NID1	0.00360666	0	0	0.660694	0.355424	-0.894441		hsa-miR-29c-5p	-0.982399	2.92221	9.47523e-05	0.000197599
PLAT	0.99852	7.69426	1.5884e-66	1.17184e-64		GREM1	-2.48603	4.05396	1.25554e-10	4.50676e-09		SEMA5A	0.0155321	3.32099e-05	8.84812e-05	0.312244	0.180075	-0.794073		hsa-let-7b-5p	0.579331	12.9346	9.52817e-05	0.00019771
THAP5	-1.38117	6.00118	1.71372e-66	1.25801e-64		NID1	-0.758549	8.92674	1.48231e-10	5.29428e-09		FSTL1	0.00831469	1.2923e-13	1.2207e-12	0.443257	0.219394	-1.01462		hsa-miR-20a-5p	0.855212	10.3156	0.000107346	0.000221635
FNIP1	-1.44404	4.97919	1.85618e-66	1.35584e-64		SEMA5A	-1.34705	4.87644	1.62094e-10	5.76074e-09		CCT4	0.0068339	1.77636e-15	2.08117e-14	0.403883	0.20067	-1.00911		hsa-miR-2681-5p	-1.34198	1.60695	0.000116715	0.000239785
UBN2	-1.57761	6.52194	3.50457e-66	2.54728e-64		FSTL1	-0.9158	9.1192	2.10339e-10	7.42241e-09		SH3BP5	0.0107259	1.56952e-10	9.69567e-10	0.382686	0.163231	-1.22925		hsa-miR-488-5p	-1.24304	4.08675	0.000117597	0.000240407
PGAP1	-1.56609	7.09776	3.582e-66	2.59081e-64		CCT4	-0.801259	8.55598	2.10917e-10	7.42241e-09		NEFM	0.00836923	2.88991e-13	2.61669e-12	0.105632	0.209622	0.988738		hsa-miR-181b-5p	0.667849	6.43765	0.000125801	0.000255919
MYH9	0.819368	8.77024	4.55512e-66	3.27857e-64		SH3BP5	-1.08859	5.70802	2.21279e-10	7.74907e-09		S1PR3	0.028901	5.44549e-08	2.28954e-07	0.130647	0.0452612	-1.52932		hsa-miR-31-3p	0.842511	2.41272	0.000141274	0.000285994
IGSF9B	-1.32612	6.23974	5.70127e-66	4.08361e-64		NEFM	0.756903	9.76393	2.34788e-10	8.18226e-09		DOT1L	0.00873545	4.31433e-13	3.82394e-12	0.136249	0.0598406	-1.18705		hsa-miR-324-3p	-0.847882	6.75592	0.00015221	0.000306637
ATXN3	-1.21313	5.10016	5.98447e-66	4.26574e-64		S1PR3	-1.80907	4.17494	2.42354e-10	8.4051e-09		TMA7	0.012922	0	0	0.16041	0.0497158	-1.68999		hsa-miR-3154	-0.994835	2.72568	0.00016048	0.000321735
MLPH	1.9154	2.76383	1.6521e-65	1.17196e-63		DOT1L	-0.948665	5.56819	2.63222e-10	9.08495e-09		RBM6	0.00862465	1.3104e-10	8.16568e-10	0.104644	0.191681	0.873221		hsa-miR-340-5p	1.28577	9.15209	0.000166828	0.000332853
FAM199X	-1.26026	6.20632	1.93555e-65	1.36646e-63		TMA7	-1.28307	4.57554	2.74331e-10	9.42309e-09		ZMYM3	0.00387365	5.9952e-15	6.55066e-14	0.186771	0.309608	0.729177		hsa-miR-1976	-1.60538	1.25283	0.00033698	0.000669124
ZBTB8A	-1.02576	5.03991	2.10468e-65	1.47879e-63		RBM6	1.02535	6.48006	2.84875e-10	9.73865e-09		NRP2	0.0136098	0.276144	0.335997	0.261647	0.247439	-0.0805468		hsa-miR-199a-3p	-0.815125	4.26483	0.000380939	0.000752807
NAPEPLD	-1.63942	4.22668	2.30804e-65	1.61399e-63		ZMYM3	0.886688	6.90102	3.06182e-10	1.04174e-08		TUBB2B	0.00855532	3.50575e-12	2.77928e-11	0.168367	0.33247	0.981614		hsa-miR-335-3p	0.917342	5.42462	0.000400997	0.000788691
ESRRG	-1.39584	8.0909	3.04723e-65	2.12084e-63		NRP2	1.41677	4.57684	3.10901e-10	1.05281e-08		TMEM109	0.0111185	0	0	0.603101	0.150096	-2.00651		hsa-miR-342-5p	-0.713333	3.89813	0.000503417	0.000985462
C5orf46	1.83603	2.6661	4.49745e-65	3.11549e-63		TUBB2B	0.948055	8.6911	3.22412e-10	1.08666e-08		RUFY3	0.0127477	0	0	0.0749351	0.249508	1.73537		hsa-miR-195-3p	-0.761589	4.99449	0.000518639	0.00101049
PYGL	1.09147	4.56772	5.44277e-65	3.75271e-63		TMEM109	-1.31367	6.19925	3.45397e-10	1.15869e-08		DDC	0.00268712	0	0	0.228572	0.396277	0.793861		hsa-miR-577	-0.879415	4.80082	0.00060754	0.00117817
CPEB4	-1.35947	6.50413	6.84147e-65	4.69515e-63		RUFY3	0.91037	7.64281	3.48529e-10	1.16376e-08		MTCL1	0.0122863	8.24776e-10	4.60108e-09	0.203519	0.0873124	-1.22091		hsa-miR-3609	1.49838	3.72257	0.00061183	0.00118098
ZKSCAN4	-1.42488	3.75743	9.72669e-65	6.64432e-63		DDC	0.783729	7.74528	3.6577e-10	1.21568e-08		RAB32	0.0126859	0	0	0.340764	0.0717781	-2.24716		hsa-miR-598-3p	0.674148	8.27869	0.000649438	0.00124776
GPRC5A	1.89607	3.32505	1.16661e-64	7.93241e-63		MTCL1	-1.17928	5.13227	4.80732e-10	1.5904e-08		ANXA11	0.00889655	0	0	0.426165	0.125907	-1.75906		hsa-miR-1260a	-1.43802	2.28745	0.000661988	0.00126601
MANEA	-1.38829	3.83188	1.38201e-64	9.35394e-63		RAB32	-1.49934	4.65592	4.90081e-10	1.6139e-08		IGFBP3	0.00685186	0	0	0.505383	0.207564	-1.28382		hsa-miR-3177-3p	0.798916	4.23051	0.000668184	0.001272
ZNF234	-1.23975	4.23171	1.92709e-64	1.29837e-62		ANXA11	-0.958166	6.77071	5.46008e-10	1.78986e-08		C1QTNF6	0.0142343	0	0	0.286716	0.0904559	-1.66433		hsa-miR-23a-5p	0.887766	4.82997	0.000731066	0.00138535
MIER3	-1.45924	5.86479	2.68192e-64	1.79871e-62		IGFBP3	-0.978973	6.0538	5.56635e-10	1.8164e-08		TENM3	0.0090391	3.21433e-08	1.38911e-07	0.467107	0.275708	-0.760611		hsa-let-7d-5p	0.483702	10.6165	0.000773571	0.00145924
TMEM170B	-1.3546	6.14272	2.96271e-64	1.97805e-62		C1QTNF6	-1.20994	6.04834	5.77796e-10	1.87692e-08		SSR3	0.0175853	2.14998e-09	1.13304e-08	0.161122	0.0653774	-1.30129		hsa-miR-484	-0.556137	9.49679	0.000787098	0.00147803
TFPI2	1.04771	5.42471	3.41111e-64	2.26716e-62		TENM3	-1.11822	6.01448	6.01829e-10	1.94618e-08		TMED5	0.0146908	0.000937247	0.00196626	0.158916	0.092077	-0.787352		hsa-miR-501-5p	-0.970884	2.24067	0.000796127	0.00148826
STC2	1.65173	2.79782	3.72088e-64	2.46195e-62		SSR3	-1.13452	6.46523	7.76306e-10	2.49915e-08		DOCK11	0.0140275	0.692929	0.74157	0.334834	0.316903	-0.0794042		hsa-miR-22-5p	-0.639621	3.71086	0.000924645	0.00172075
ZNF793	-1.31748	4.69377	5.26245e-64	3.4664e-62		TMED5	-1.24275	5.04553	7.87471e-10	2.51475e-08		TJP2	0.00746562	0	0	0.975408	0.433793	-1.169		hsa-miR-145-3p	0.716946	3.66742	0.000960249	0.00177903
ZBTB41	-1.94891	5.75786	5.47297e-64	3.58905e-62		DOCK11	-0.878033	6.34954	7.88157e-10	2.51475e-08		RPS19	0.00566783	0	0	0.160143	0.0566368	-1.49955		hsa-miR-218-2-3p	-0.550339	5.94139	0.00101706	0.00187592
ABCC3	1.36499	3.75001	8.55741e-64	5.58693e-62		TJP2	-0.941382	7.27852	8.47613e-10	2.69248e-08		SRPX	0.0169912	0	0	1.52699	0.275608	-2.47		hsa-miR-454-3p	0.757904	9.03955	0.0010556	0.00193838
HIPK2	-0.996177	7.88621	9.9598e-64	6.47387e-62		RPS19	-0.687826	9.28214	8.89255e-10	2.81232e-08		ITGA6	0.0128473	3.10862e-15	3.49843e-14	0.743394	0.276013	-1.42939		hsa-miR-769-5p	0.435333	11.6212	0.00145248	0.00265542
PRDM11	-0.906331	5.38779	1.17366e-63	7.59536e-62		SRPX	-1.11861	5.78788	9.11378e-10	2.86964e-08		SGK1	0.00326621	0	0	0.13568	0.229167	0.756193		hsa-miR-767-5p	-0.507615	8.70317	0.00146934	0.00267446
PURA	-1.12093	4.86599	1.17894e-63	7.59618e-62		ITGA6	-1.24286	5.05481	1.04931e-09	3.28952e-08		RASSF1	0.0102567	0	0	0.195408	0.0630421	-1.6321		hsa-miR-31-5p	0.508808	7.60015	0.00153832	0.00278778
DNM3OS	-1.62187	5.64288	1.57655e-63	1.01139e-61		SGK1	0.858076	7.93305	1.19416e-09	3.72735e-08		SLIT2	0.0103973	0	0	0.688723	0.217163	-1.66514		hsa-miR-33a-3p	-1.19851	1.78627	0.00157511	0.00284205
STOX2	-1.37031	4.48153	1.62551e-63	1.03829e-61		RASSF1	-1.50829	4.48753	1.27793e-09	3.97154e-08		SLC39A14	0.00733804	9.20264e-12	6.86111e-11	0.212143	0.10785	-0.976016		hsa-miR-26a-1-3p	-1.20068	2.03714	0.00178702	0.00321045
C21orf91	-1.641	3.74172	1.954e-63	1.24273e-61		SLIT2	-1.04653	6.5205	1.39111e-09	4.30464e-08		TXNDC12	0.00759435	0	0	0.133939	0.0537162	-1.31815		hsa-miR-132-5p	-0.650144	6.50965	0.00309746	0.00554072
UBE2W	-1.30785	5.26756	3.13646e-63	1.9862e-61		SLC39A14	-1.04232	6.58933	1.41182e-09	4.34997e-08		TNFRSF12A	0.0305516	0	0	0.888453	0.133539	-2.73404		hsa-miR-641	-0.588429	3.70523	0.00334462	0.00595715
KBTBD7	-1.59664	3.58086	3.31239e-63	2.08865e-61		TXNDC12	-1.03258	5.50684	1.42976e-09	4.37533e-08		TMEM123	0.012101	0.0215857	0.0344473	0.164386	0.120317	-0.450245		hsa-miR-30c-2-3p	-0.906408	1.97952	0.00340734	0.00604292
ZNF132	-1.41055	3.29489	4.5346e-63	2.84715e-61		TNFRSF12A	-1.51256	6.82427	1.43224e-09	4.37533e-08		ATP1A3	0.00843823	4.50322e-11	3.01129e-10	0.19352	0.364508	0.913467		hsa-miR-193b-3p	-0.716108	4.74334	0.00368117	0.00650078
HMOX1	1.56699	4.3711	4.74319e-63	2.9655e-61		TMEM123	-0.942155	6.57327	1.59209e-09	4.84306e-08		ZNF711	0.0251537	0	0	0.0564643	0.304553	2.43128		hsa-miR-582-3p	0.739208	5.15722	0.0045886	0.00806894
CREBRF	-1.46922	4.69685	6.09108e-63	3.79215e-61		ATP1A3	0.77155	9.56294	1.62224e-09	4.91394e-08		ATP2B1	0.0222921	0.157796	0.205563	0.228771	0.288124	0.332784		hsa-miR-3909	0.7301	3.29054	0.00470824	0.00824439
DNAJB14	-1.73483	5.98113	8.38432e-63	5.19793e-61		ZNF711	1.13976	5.57997	1.6465e-09	4.96647e-08		NACC2	0.0118064	0	0	0.241155	0.0599045	-2.00923		hsa-miR-296-5p	-0.691029	4.88046	0.00545632	0.00951416
SHANK2	-1.14483	4.98651	1.76848e-62	1.0918e-60		ATP2B1	-0.881055	6.55927	1.87259e-09	5.62481e-08		SCAF8	0.00608607	0	0	0.138659	0.318088	1.19788		hsa-miR-592	0.824512	5.3679	0.00550512	0.00952314
NEK6	1.58472	2.91491	2.79292e-62	1.71706e-60		NACC2	-1.34572	4.48353	1.92159e-09	5.74796e-08		CDR2	0.0150047	1.29122e-11	9.43121e-11	0.250544	0.0976786	-1.35895		hsa-miR-214-5p	-0.537322	6.82412	0.00550736	0.00952314
RRAD	2.23271	2.57817	2.86202e-62	1.75225e-60		SCAF8	0.733952	6.89165	2.052e-09	6.11259e-08		FKBP11	0.0082418	0	0	0.376624	0.138592	-1.44229		hsa-miR-138-1-3p	-0.808259	4.82666	0.00654904	0.0112774
TFAMP1	-1.1731	4.59116	4.95611e-62	3.02179e-60		CDR2	-1.21282	5.42739	2.0698e-09	6.14013e-08		WWTR1	0.0290837	1.56226e-08	7.12253e-08	0.644938	0.204327	-1.65829		hsa-miR-185-3p	0.811581	2.23018	0.00664674	0.0113983
PRKAR2B	-0.91664	7.78412	9.00265e-62	5.46643e-60		FKBP11	-1.18872	4.77607	2.33721e-09	6.88929e-08		MAP1LC3A	0.00941998	0.000167199	0.000395358	0.191125	0.293138	0.617063		hsa-miR-152-3p	0.449944	7.79152	0.00673602	0.0114579
CREB5	-1.48664	6.53304	1.14084e-61	6.88447e-60		WWTR1	-1.52671	4.47024	2.34153e-09	6.88929e-08		PDGFRA	0.00884246	0.148291	0.194819	0.580782	0.509442	-0.189079		hsa-let-7a-3p	-0.756325	2.39813	0.00673672	0.0114579
ZFP30	-1.77086	4.85323	1.14313e-61	6.88447e-60		MAP1LC3A	0.962347	6.12991	2.37404e-09	6.95641e-08		ID2	0.00806196	0.00105785	0.00219859	0.165287	0.223714	0.436686		hsa-miR-16-5p	0.71587	3.28986	0.00690036	0.0116884
KIF1C	0.910088	5.95424	1.1715e-61	7.02662e-60		PDGFRA	-0.825737	6.97837	2.75959e-09	8.02198e-08		PPFIA3	0.00877142	1.12589e-07	4.51811e-07	0.120926	0.223087	0.88348		hsa-miR-489-3p	-0.758178	2.48179	0.00709918	0.0119763
PFKP	0.859918	6.46684	1.40926e-61	8.41849e-60		ID2	0.825069	8.44905	2.76003e-09	8.02198e-08		UBE2C	0.025033	0	0	0.329829	0.0711526	-2.21273		hsa-miR-423-5p	0.463472	10.671	0.007613	0.0127911
ZBTB21	-1.5409	4.53561	1.43999e-61	8.56735e-60		PPFIA3	0.945953	5.92533	2.82383e-09	8.17431e-08		CCNB1	0.00546919	0	0	0.465579	0.223772	-1.05699		hsa-miR-15b-5p	0.537444	9.12371	0.00782157	0.0130885
ZNF714	-1.49917	4.66718	1.61347e-61	9.56095e-60		UBE2C	-1.50551	5.61203	2.85344e-09	8.22684e-08		NCAM2	0.0147158	0	0	0.106781	0.346879	1.69978		hsa-miR-374a-3p	1.49002	7.63447	0.00796563	0.013276
SPHK1	1.84663	3.29747	3.03402e-61	1.79068e-59		CCNB1	-0.749407	6.77976	2.94169e-09	8.44736e-08		GPATCH4	0.0157031	1.21249e-08	5.6396e-08	0.194891	0.0812493	-1.26224		hsa-miR-29b-1-5p	0.638771	2.29772	0.00894821	0.014854
KLF7	-1.10507	7.64815	3.07316e-61	1.80655e-59		NCAM2	0.905497	7.78124	3.22955e-09	9.23702e-08		CDC20	0.0190493	0	0	0.923677	0.27496	-1.74816		hsa-miR-99a-5p	0.691399	9.00248	0.00958511	0.0158479
BMPR2	-1.34791	7.22884	3.93544e-61	2.30426e-59		GPATCH4	-1.16429	5.9449	3.49763e-09	9.96407e-08		CRABP2	0.00579029	3.93065e-10	2.28754e-09	0.180493	0.293071	0.699311		hsa-miR-6516-3p	0.940026	3.19363	0.0117929	0.0194209
NCOA2	-1.34438	6.07894	5.1359e-61	2.99526e-59		CDC20	-1.17001	6.54832	3.56825e-09	1.01251e-07		RGAG4	0.00348997	0	0	0.0700039	0.158869	1.18233		hsa-miR-148b-5p	0.41952	6.17098	0.0118697	0.01947
BTBD7	-1.27001	6.10665	9.09761e-61	5.28485e-59		CRABP2	0.741394	11.5906	3.64248e-09	1.0295e-07		SIPA1L2	0.0090983	1.14353e-14	1.20875e-13	0.435153	0.16739	-1.37831		hsa-miR-33b-5p	-1.62199	1.97344	0.0121717	0.0198339
LYPLA1	-0.994	6.07337	9.30511e-61	5.38419e-59		RGAG4	0.915586	6.18183	4.05961e-09	1.1429e-07		NFIX	0.0191021	9.64251e-11	6.12638e-10	0.152057	0.0473489	-1.68321		hsa-miR-423-3p	-0.520199	11.141	0.0121871	0.0198339
CCNG2	-0.886459	6.71888	1.04929e-60	6.04778e-59		SIPA1L2	-1.12273	5.50179	4.17242e-09	1.17007e-07		TAGLN	0.00988368	1.68732e-07	6.61121e-07	0.616979	0.367381	-0.747946		hsa-miR-502-3p	-0.86708	2.54167	0.0124128	0.0201223
VAMP4	-1.08299	4.77531	1.11967e-60	6.4283e-59		NFIX	-1.49739	4.74494	4.61113e-09	1.28807e-07		NAB2	0.0203009	2.44642e-05	6.69807e-05	0.147714	0.285864	0.952524		hsa-miR-760	-0.462919	5.18772	0.0124956	0.0201778
ZNF550	-1.30808	4.36933	1.47476e-60	8.43415e-59		TAGLN	0.873225	8.7682	5.26934e-09	1.46623e-07		MYRIP	0.0143115	6.66134e-16	8.19459e-15	0.0747331	0.251925	1.75317		hsa-miR-20a-3p	-0.901449	2.64843	0.0137876	0.0221777
FAM160B1	-1.20579	5.35672	1.50743e-60	8.58769e-59		NAB2	1.15989	7.14441	5.32961e-09	1.47727e-07		DLG2	0.00699418	0	0	0.0681608	0.204032	1.58178		hsa-miR-659-5p	0.600085	2.5643	0.01397	0.0223843
CACNA2D1	-1.75211	6.59372	1.51548e-60	8.60032e-59		MYRIP	1.25148	5.24706	5.51836e-09	1.5237e-07		PIEZO1	0.0151591	0	0	0.525686	0.107271	-2.29295		hsa-let-7f-2-3p	-0.467112	5.16458	0.0156539	0.0249861
HMGA1	1.01264	8.41453	1.54805e-60	8.75151e-59		DLG2	0.688798	7.39521	5.91535e-09	1.62706e-07		ZFHX4	0.0139504	0.934267	0.946068	0.394964	0.383482	-0.0425652		hsa-miR-92a-1-5p	0.421702	4.91995	0.0160757	0.0255609
RNF103	-0.941965	5.3818	1.6114e-60	9.0749e-59		PIEZO1	-0.960221	6.34089	6.24601e-09	1.71145e-07		ARHGAP5	0.0220327	0.989628	0.991713	0.127607	0.126473	-0.012878		hsa-miR-1908-3p	-0.902505	1.66961	0.0164127	0.0259972
OAF	1.61582	3.02742	1.68734e-60	9.46642e-59		ZFHX4	-0.825581	6.04385	6.70859e-09	1.83122e-07		PLS3	0.0164214	3.69721e-08	1.58913e-07	0.759743	0.35715	-1.08898		hsa-miR-548e-3p	-0.700828	3.80621	0.0165567	0.0261255
AUTS2	-0.786472	6.97858	1.75776e-60	9.82414e-59		ARHGAP5	-1.05222	5.73412	7.12796e-09	1.93801e-07		MAB21L2	0.00572369	1.28117e-06	4.32e-06	0.152789	0.264555	0.792027		hsa-miR-210-3p	-0.447061	7.74454	0.0187662	0.0294999
ZNF578	-1.29616	3.7044	1.77523e-60	9.88433e-59		PLS3	-0.996436	8.28988	7.15381e-09	1.93801e-07		DKK3	0.00423351	3.56443e-05	9.45083e-05	0.0807899	0.112758	0.480978		hsa-miR-1292-5p	-0.783918	1.65923	0.021601	0.033828
KRT81	1.92766	3.38274	1.91081e-60	1.05993e-58		MAB21L2	0.959039	5.3465	7.30397e-09	1.97125e-07		DPYSL3	0.00402423	0	0	0.449813	0.181492	-1.30942		hsa-miR-6741-3p	-1.03343	1.43151	0.0229603	0.0358215
RNF150	-1.2002	6.66677	2.01718e-60	1.11474e-58		DKK3	0.734442	7.36374	7.61184e-09	2.04664e-07		L1CAM	0.00686631	1.54321e-14	1.60977e-13	0.0928415	0.185245	0.996595		hsa-miR-93-5p	0.307523	13.3016	0.0232033	0.036065
ZNF680	-1.51347	3.71481	2.3154e-60	1.27476e-58		DPYSL3	-0.820268	7.97487	8.3013e-09	2.2237e-07		NCAPD2	0.00335842	0	0	0.316178	0.179274	-0.818572		hsa-miR-140-3p	0.38005	9.86247	0.0257554	0.0398824
KLHL24	-1.54337	6.62928	2.84755e-60	1.56192e-58		L1CAM	0.79931	8.95568	8.54383e-09	2.28015e-07		ATP8B1	0.0148525	6.66134e-16	8.19459e-15	0.753085	0.238981	-1.65592		hsa-miR-218-1-3p	0.390046	6.44909	0.0265081	0.0408954
QSOX1	0.923321	7.71863	3.74855e-60	2.04852e-58		NCAPD2	-0.691593	7.64182	8.75796e-09	2.32865e-07		UCP2	0.014197	0	0	0.221539	0.0591151	-1.90596		hsa-miR-628-5p	-0.492424	5.44431	0.0267288	0.0410832
ANXA1	1.54693	5.07353	1.56685e-59	8.53098e-58		ATP8B1	-1.12597	5.16891	8.89605e-09	2.35663e-07		LRSAM1	0.00615195	4.17644e-07	1.52191e-06	0.229228	0.383072	0.740833		hsa-miR-135a-3p	0.418552	5.41445	0.0276483	0.0423396
SNHG3	0.913422	5.71745	1.87289e-59	1.01597e-57		UCP2	-1.39441	4.40321	9.37757e-09	2.47506e-07		CTNNA2	0.00977236	1.44329e-15	1.69652e-14	0.164166	0.400319	1.28599		hsa-miR-181a-3p	-0.432722	5.16836	0.0308007	0.0469937
PDLIM1	1.33595	3.65	2.09964e-59	1.13481e-57		LRSAM1	0.806253	6.07716	9.66378e-09	2.54125e-07		FSTL3	0.0194893	0	0	0.265743	0.0725517	-1.87295		hsa-miR-3661	0.561701	2.88315	0.0344487	0.0523671
MGST1	1.77539	3.28167	2.2048e-59	1.18729e-57		CTNNA2	0.969206	6.99542	9.75006e-09	2.55459e-07		RPL23A	0.00721562	0	0	0.579149	0.234505	-1.30432		hsa-miR-7977	-0.847887	2.22202	0.0360757	0.0546403
TRIM33	-1.46986	6.14526	2.3085e-59	1.23861e-57		FSTL3	-1.29273	6.47805	9.9212e-09	2.58998e-07		PRIM2	0.00649159	1.27776e-12	1.06505e-11	0.596688	0.286326	-1.05932		hsa-miR-4775	0.780151	2.0104	0.0392955	0.0593005
ARHGDIB	1.05168	5.1483	2.7268e-59	1.45775e-57		RPL23A	-0.777264	8.32985	1.00913e-08	2.61843e-07		KPNA2	0.00913095	1.1224e-07	4.50667e-07	0.467453	0.27062	-0.788552		hsa-miR-769-3p	-0.424903	5.5489	0.0396836	0.0596692
KIAA2018	-1.36164	5.3254	3.40963e-59	1.81621e-57		PRIM2	-0.871408	5.75514	1.01031e-08	2.61843e-07		BAZ1A	0.0188222	0.00526812	0.00953285	0.423406	0.290367	-0.544164		hsa-miR-450b-5p	0.596101	4.7829	0.0406426	0.0608906
PSMB9	2.32994	1.51377	4.03571e-59	2.14197e-57		KPNA2	-0.781913	8.74904	1.0499e-08	2.71124e-07		CNN2	0.00860172	0	0	0.548352	0.16756	-1.71042		hsa-miR-106a-5p	-0.393325	4.70506	0.0412133	0.0615235
KLHL9	-1.00384	6.70857	4.28708e-59	2.26724e-57		BAZ1A	-0.867982	6.3174	1.06239e-08	2.73366e-07		LPAR1	0.0034564	0	0	0.0518676	0.172158	1.73082		hsa-miR-4521	-0.576985	3.24787	0.0445159	0.0662155
ADM	1.72607	3.28168	4.83222e-59	2.54641e-57		CNN2	-0.781288	7.63921	1.10504e-08	2.83325e-07		NMT2	0.0224105	3.55962e-11	2.41654e-10	0.363727	0.115828	-1.65087		hsa-miR-338-5p	0.40705	4.59738	0.0455839	0.0675618
TNRC6C	-1.0918	5.95579	4.94292e-59	2.59547e-57		LPAR1	1.04332	5.29737	1.20348e-08	3.0716e-07		PHF14	0.0145838	0	0	0.110279	0.377465	1.77519		hsa-miR-128-3p	-0.37728	5.82826	0.0503208	0.0743172
NR2C2	-0.909675	7.33441	5.90133e-59	3.08773e-57		NMT2	-1.28139	6.03641	1.21019e-08	3.0716e-07		PRICKLE1	0.00338771	0	0	0.115551	0.242395	1.06883		hsa-miR-3117-3p	0.384137	3.89493	0.0523796	0.0770835
FAM200A	-1.37998	4.77003	7.16012e-59	3.73313e-57		PHF14	0.745215	7.35569	1.21084e-08	3.0716e-07		ATP6V0A1	0.00420101	0	0	0.18581	0.373083	1.00567		hsa-miR-873-5p	0.34648	5.48914	0.0527097	0.0772951
COTL1	1.05179	6.81068	7.53789e-59	3.91625e-57		HIST1H1E	0.90273	9.02648	1.3026e-08	3.29274e-07		ADGRA2	0.0150942	0	0	0.107231	0.0297981	-1.84743		hsa-miR-130b-3p	-0.295106	9.80976	0.0531348	0.0776442
SLC7A14	-1.28856	7.76378	7.63881e-59	3.95476e-57		PRICKLE1	0.654179	7.31085	1.49145e-08	3.75688e-07		PARP14	0.016288	2.00066e-09	1.05817e-08	0.755685	0.296628	-1.34913		hsa-miR-887-3p	0.354352	8.51941	0.0533255	0.0776495
NAV2	-0.718006	9.69902	9.00192e-59	4.64417e-57		ATP6V0A1	0.680901	7.69757	1.59254e-08	3.99751e-07		RPL21	0.0366115	0	0	0.316436	0.0448566	-2.81852		hsa-miR-424-5p	0.646519	2.37115	0.0572025	0.0830037
CD68	1.38245	3.59098	3.07961e-58	1.58326e-56		ADGRA2	-1.25316	4.51322	1.68515e-08	4.21523e-07		DICER1	0.0127551	0	0	0.0536307	0.21955	2.03342		hsa-miR-1276	0.357222	3.82988	0.0627955	0.0908018
CTGF	1.44601	5.15345	3.87309e-58	1.98429e-56		PARP14	-0.894382	4.93337	1.72222e-08	4.293e-07		SPTAN1	0.0084663	0	0	0.185618	0.441496	1.25006		hsa-miR-654-3p	-0.505989	3.24416	0.0642703	0.0926117
SLC4A8	-0.745398	8.49882	3.94789e-58	2.01561e-56		RPL21	-2.03591	5.38243	1.7747e-08	4.4085e-07		RHOB	0.0146682	0.0372671	0.0564546	0.196645	0.166089	-0.243633		hsa-miR-106b-3p	-0.273528	10.3656	0.0646535	0.0928415
XIAP	-1.07645	6.51161	4.7237e-58	2.40339e-56		DICER1	0.78943	6.6106	1.78643e-08	4.42233e-07		TAGLN3	0.00559361	0.00140491	0.00286074	0.17291	0.225593	0.3837		hsa-miR-29b-2-5p	-0.598107	1.97396	0.066947	0.0958035
KMT2C	-1.68911	7.36986	8.97845e-58	4.55248e-56		SPTAN1	0.798515	9.70938	1.86585e-08	4.60306e-07		SYPL1	0.00751631	4.1578e-09	2.09209e-08	0.258651	0.143997	-0.844963		hsa-miR-4781-3p	-0.473259	2.90785	0.0681187	0.0971452
AMOTL2	1.04395	5.18433	1.08624e-57	5.48884e-56		RHOB	1.21294	7.09023	1.92477e-08	4.73216e-07		TK1	0.00763943	0	0	0.793842	0.239156	-1.7309		hsa-miR-576-5p	-0.535427	3.98689	0.0690237	0.0980988
PTAR1	-1.51422	6.70865	1.29667e-57	6.52984e-56		TAGLN3	0.840814	6.25651	2.03445e-08	4.98475e-07		MID1	0.0107491	7.35173e-05	0.000185614	0.344405	0.221025	-0.639895		hsa-miR-766-5p	-0.611496	1.98035	0.0741621	0.105042
C10orf54	1.71528	3.26149	1.72019e-57	8.63315e-56		SYPL1	-0.845786	5.96753	2.09418e-08	5.11365e-07		SCG2	0.0141388	1.56543e-10	9.68719e-10	0.140521	0.300865	1.09834		hsa-miR-296-3p	-0.437538	3.14701	0.0750355	0.105918
LOC284454	1.41557	4.66961	1.74639e-57	8.7349e-56		TK1	-0.833159	6.88996	2.25456e-08	5.4866e-07		CMTM7	0.0136835	0	0	0.305928	0.0610408	-2.32535		hsa-miR-151b	-0.38742	3.63237	0.0765426	0.107679
KIAA1958	-1.02967	5.64454	1.86105e-57	9.27696e-56		MID1	-0.764731	5.98265	2.48543e-08	6.02801e-07		GLIPR2	0.0185509	2.61946e-12	2.10471e-11	0.176778	0.0509929	-1.79357		hsa-miR-137	-0.525723	7.33278	0.0800166	0.112185
MTF1	-0.952858	5.22638	2.07038e-57	1.02857e-55		SCG2	0.887038	10.5863	2.53263e-08	6.12181e-07		PDLIM5	0.00728063	0.00553753	0.00998491	0.31038	0.242379	-0.356768		hsa-miR-29c-3p	-0.481263	4.39116	0.0821988	0.114857
NRK	4.38562	1.31357	2.47104e-57	1.2235e-55		CMTM7	-1.0458	4.91098	2.82417e-08	6.80359e-07		VIP	0.00979199	0.000122349	0.000296707	0.144952	0.208457	0.524174		hsa-miR-548al	-0.616915	1.62218	0.0826226	0.115062
LGR5	-1.13709	6.99833	3.08413e-57	1.52195e-55		GLIPR2	-1.34088	4.44643	3.00124e-08	7.20599e-07		FILIP1L	0.0304914	9.87293e-07	3.39977e-06	0.577986	0.20586	-1.48937		hsa-miR-381-3p	0.421359	3.61909	0.0890004	0.123529
PRTG	-1.76065	4.70007	3.36668e-57	1.65585e-55		PDLIM5	-0.730772	7.36337	3.1131e-08	7.44966e-07		REST	0.0145	0.321851	0.383979	0.114177	0.113734	-0.00561322		hsa-miR-3620-3p	-0.45069	2.95747	0.0896319	0.123991
ZNF564	-1.42256	3.28563	3.45581e-57	1.69403e-55		VIP	0.884164	6.77254	3.13881e-08	7.48622e-07		EMILIN3	0.00679838	1.00691e-10	6.3804e-10	0.0471192	0.0794942	0.754533		hsa-miR-708-3p	-0.336541	7.42971	0.0906379	0.124966
ZNF43	-1.47718	4.67976	3.57919e-57	1.74871e-55		FILIP1L	-1.16025	5.98474	3.20798e-08	7.62585e-07		SLC17A5	0.0106084	1.83131e-12	1.49673e-11	0.264412	0.0858028	-1.62369		hsa-miR-487b-3p	-0.482006	2.22855	0.0914687	0.125694
LPAR1	-0.767309	6.3255	5.15639e-57	2.51098e-55		REST	-1.02462	5.56574	3.25616e-08	7.71484e-07		ARID5B	0.0104336	0.0948839	0.131226	0.454479	0.376151	-0.272901		hsa-miR-92b-3p	-0.360407	14.2518	0.0929163	0.127262
GNA13	-1.0961	7.98956	5.59907e-57	2.71758e-55		EMILIN3	0.945161	5.78432	3.28491e-08	7.75735e-07		CDK6	0.0143421	0.973433	0.978507	0.177544	0.173652	-0.0319738		hsa-miR-1908-5p	-0.468364	4.40814	0.0959083	0.130928
KIAA1143	-0.9505	6.01821	5.74881e-57	2.78111e-55		SLC17A5	-1.26796	4.41575	3.56007e-08	8.37958e-07		KIFAP3	0.00605775	0	0	0.162052	0.381997	1.23711		hsa-miR-330-3p	0.299016	6.80524	0.0993961	0.135244
NECAB1	-2.02234	3.42078	5.90783e-57	2.8487e-55		ARID5B	-0.901246	5.9366	3.57678e-08	8.3914e-07		ROMO1	0.0244551	0.13665	0.181563	0.440213	0.575268	0.386033		hsa-miR-181d-3p	-0.562022	1.83651	0.101046	0.13704
CCDC186	-1.73667	4.04137	6.43291e-57	3.09178e-55		CDK6	-0.795361	7.92165	3.61359e-08	8.43534e-07		TEAD2	0.0169457	2.22045e-16	2.85973e-15	0.0879887	0.0256579	-1.77791		hsa-miR-590-3p	0.893736	4.57865	0.109675	0.148258
GLCCI1	-0.881091	7.12299	6.84776e-57	3.28048e-55		KIFAP3	0.75483	7.13193	3.61901e-08	8.43534e-07		ROBO2	0.0121612	0	0	0.0840594	0.284175	1.7573		hsa-miR-212-3p	0.266795	5.62196	0.11302	0.152283
OTUD6B	-1.23644	4.63139	6.9335e-57	3.3108e-55		ROMO1	1.07589	7.93178	3.82091e-08	8.87712e-07		TRAPPC2	0.0224593	6.89893e-13	5.9521e-12	0.0568284	0.243797	2.101		hsa-let-7d-3p	-0.319143	6.83296	0.1166	0.156599
PANK3	-1.53863	6.71586	7.03624e-57	3.34902e-55		TEAD2	-1.39075	4.38069	4.00442e-08	9.27345e-07		KRT8	0.055249	0	0	3.44121	0.253645	-3.76203		hsa-miR-3912-3p	0.509559	2.52382	0.11748	0.157271
FAM126B	-1.75528	4.44998	8.4457e-57	4.00696e-55		ROBO2	0.9076	5.62416	5.14092e-08	1.18671e-06		ATP7A	0.01059	0	0	0.111243	0.333332	1.58324		hsa-miR-193a-5p	0.40868	5.84215	0.117961	0.157408
TMEM65	-1.24189	4.2604	1.37863e-56	6.51977e-55		TRAPPC2	1.67116	4.9069	6.09439e-08	1.40212e-06		COL26A1	0.00827077	4.41666e-06	1.35948e-05	0.0952581	0.171322	0.846798		hsa-miR-532-5p	0.27242	7.38425	0.121021	0.160973
ZNF549	-1.01264	4.59423	2.25954e-56	1.06516e-54		KRT8	-1.88384	4.68782	6.11317e-08	1.40212e-06		PODXL	0.0100937	0.000184916	0.000435868	0.113359	0.150505	0.408914		hsa-miR-887-5p	0.310374	4.13541	0.121815	0.161512
ZNF354C	-1.73553	4.17261	3.10565e-56	1.45936e-54		ATP7A	0.735121	8.16198	6.22721e-08	1.42373e-06		TSPAN18	0.00647092	3.10862e-15	3.49843e-14	0.039214	0.0895029	1.19057		hsa-miR-3928-3p	-0.275332	3.96425	0.127838	0.168958
USP42	-0.815396	5.76879	3.3219e-56	1.55602e-54		COL26A1	1.07892	4.6721	6.28255e-08	1.43182e-06		RPS10	0.0180175	0	0	2.71342	0.570077	-2.25089		hsa-miR-1343-3p	-0.570931	2.23136	0.130793	0.172315
CDKN2A	2.13894	3.18363	5.50213e-56	2.56911e-54		PODXL	1.11245	5.76958	6.47299e-08	1.47056e-06		SYNJ2	0.00915267	1.92322e-08	8.61947e-08	0.209238	0.115347	-0.859158		hsa-miR-455-3p	0.648102	2.46186	0.135697	0.17821
IGFBP6	1.25665	5.30936	6.37321e-56	2.96646e-54		TSPAN18	1.02082	6.53828	6.50203e-08	1.47249e-06		SEZ6L	0.00356669	0	0	0.137805	0.28407	1.04362		hsa-miR-490-3p	-0.289078	5.07257	0.136984	0.179333
FPGT	-1.34636	3.5	7.22989e-56	3.35462e-54		RPS10	-1.23117	4.62663	6.93733e-08	1.56613e-06		PLCE1	0.0194747	8.32526e-06	2.45762e-05	0.389556	0.170728	-1.19013		hsa-miR-301b-3p	0.414402	9.52003	0.141721	0.18495
DCP1A	-0.780475	5.93366	8.53968e-56	3.94994e-54		SYNJ2	-0.92552	5.64191	6.99351e-08	1.57387e-06		RIMKLB	0.00938831	0	0	0.0611052	0.175077	1.51862		hsa-miR-92a-3p	-0.229774	10.8659	0.144197	0.187592
KLF6	0.959907	6.77508	8.61061e-56	3.9703e-54		SEZ6L	0.761117	7.57246	7.16551e-08	1.60754e-06		ATP1B3	0.00541807	5.56222e-14	5.47399e-13	0.237294	0.124715	-0.92804		hsa-miR-191-5p	0.322275	15.488	0.145802	0.189086
TRIM2	-1.18719	6.919	8.79851e-56	4.0443e-54		PLCE1	-1.15538	4.63836	7.27004e-08	1.62591e-06		TMEM237	0.00717566	1.97039e-06	6.44303e-06	0.102389	0.0577317	-0.826624		hsa-miR-19a-3p	0.621679	6.34569	0.154608	0.199883
C16orf72	-0.897852	5.90679	1.20319e-55	5.51338e-54		RIMKLB	0.80229	5.45284	7.30513e-08	1.62868e-06		ADAMTS9	0.00686614	9.71536e-11	6.16718e-10	0.134515	0.235638	0.808807		hsa-miR-126-5p	-0.377227	9.67614	0.155905	0.200934
ATF2	-1.05039	6.77227	1.34839e-55	6.15958e-54		ATP1B3	-0.79097	6.78153	7.35569e-08	1.63488e-06		CHGA	0.0136227	1.76681e-06	5.82002e-06	0.228675	0.424812	0.893528		hsa-miR-140-5p	0.395015	4.86339	0.159317	0.204695
ID1	1.38553	6.30454	1.428e-55	6.50311e-54		TMEM237	-0.939272	5.41449	7.55408e-08	1.67379e-06		MATR3	0.0125022	0	0	0.193384	0.599715	1.63281		hsa-miR-25-3p	0.196146	13.7488	0.160241	0.205247
ARID2	-1.39883	6.25747	1.47639e-55	6.70282e-54		ADAMTS9	0.625107	9.5831	7.57904e-08	1.67415e-06		ABAT	0.00752234	0	0	0.0879918	0.209	1.24806		hsa-miR-708-5p	0.26916	7.06282	0.178015	0.227311
SDC4	0.866712	6.01085	1.60132e-55	7.24771e-54		CHGA	1.01362	8.28299	8.27667e-08	1.82265e-06		KALRN	0.00774658	0	0	0.171988	0.565785	1.71794		hsa-miR-3605-5p	0.330856	3.27903	0.178801	0.227615
OPRM1	-1.81595	7.6608	1.62606e-55	7.33715e-54		MATR3	0.804608	9.94065	8.30781e-08	1.82391e-06		TSPAN4	0.0145971	0	0	0.447993	0.117906	-1.92585		hsa-miR-301a-3p	0.555076	9.55252	0.183278	0.232601
IGFBP7	1.36659	4.09507	1.66331e-55	7.48235e-54		ABAT	0.779999	6.8824	8.80275e-08	1.92667e-06		DDX18	0.0129468	0.00214149	0.00419768	0.292145	0.200855	-0.540527		hsa-miR-3613-5p	0.719198	2.28379	0.185391	0.234565
KDM7A	-1.39683	6.51546	3.05141e-55	1.3685e-53		KALRN	0.657201	7.5177	8.88572e-08	1.93892e-06		PRR11	0.00931199	2.53584e-05	6.91392e-05	0.0836392	0.0503875	-0.731114		hsa-miR-99b-3p	0.262907	6.67365	0.193747	0.244392
LRCH3	-0.940046	4.50891	4.18765e-55	1.87239e-53		TSPAN4	-1.10167	5.80205	8.93538e-08	1.94385e-06		CTXN1	0.0447446	8.80454e-06	2.58498e-05	0.125611	0.337435	1.42565		hsa-miR-4638-3p	0.409366	1.90259	0.207399	0.26082
WLS	1.13562	3.90494	4.38778e-55	1.95594e-53		DDX18	-0.816724	7.37604	9.25002e-08	2.00622e-06		SKA2	0.0181987	0.00216921	0.00424268	0.140564	0.0800794	-0.811726		hsa-miR-943	0.418498	1.92888	0.208604	0.261543
ANGPT1	-1.64904	2.31778	5.31153e-55	2.36059e-53		PRR11	-1.0171	4.71325	9.95793e-08	2.15325e-06		TMEM63A	0.0154924	3.88578e-15	4.32528e-14	0.868611	0.247142	-1.81337		hsa-miR-34a-3p	0.386926	2.33234	0.213706	0.267132
ATF7IP	-1.09332	6.42439	1.06954e-54	4.73908e-53		CTXN1	1.58987	6.98435	1.01078e-07	2.1791e-06		CADM2	0.00640416	0	0	0.0805785	0.364946	2.17922		hsa-miR-181b-2-3p	-0.45843	1.91795	0.237452	0.295924
ZNF107	-1.11757	4.58376	1.22608e-54	5.41643e-53		SKA2	-1.17985	4.48377	1.04907e-07	2.25488e-06		RAB3A	0.00773062	3.28319e-07	1.22583e-06	0.176369	0.307143	0.800308		hsa-let-7a-5p	-0.193881	7.23247	0.241914	0.300582
SLC25A40	-0.926353	5.51812	1.26289e-54	5.56238e-53		TMEM63A	-1.11237	4.55358	1.08984e-07	2.33551e-06		PTHLH	0.0167362	0	0	1.23175	0.20638	-2.57734		hsa-miR-188-5p	-0.565205	1.29957	0.244089	0.302379
CARF	-1.27884	4.59931	1.33098e-54	5.84481e-53		CADM2	0.850255	5.23019	1.12462e-07	2.40286e-06		ACTN4	0.0114997	0	0	1.1281	0.4268	-1.40227		hsa-miR-4515	0.404411	1.68176	0.260858	0.322191
ZFP82	-1.57479	3.39589	2.14442e-54	9.38898e-53		RAB3A	0.794631	5.64606	1.26012e-07	2.68439e-06		PJA1	0.00354278	3.33067e-16	4.23606e-15	0.102797	0.200723	0.965406		hsa-miR-3125	0.315241	2.02586	0.27305	0.336249
CACNB4	-1.46638	2.50002	3.6981e-54	1.61436e-52		PTHLH	-1.17113	4.35612	1.26854e-07	2.69433e-06		NCAM1	0.00913279	6.99441e-15	7.58436e-14	0.208657	0.449092	1.10588		hsa-miR-1269a	-0.169709	7.15081	0.27526	0.337967
TMEM106B	-1.18754	6.72144	5.09678e-54	2.21838e-52		ACTN4	-0.764217	9.99325	1.3001e-07	2.75323e-06		PCDHGC4	0.00525316	1.33417e-09	7.22803e-09	0.284105	0.558028	0.973914		hsa-miR-1287-5p	0.336457	2.25018	0.279572	0.342249
SOCS4	-1.50354	6.17092	5.70126e-54	2.47418e-52		PJA1	0.801451	6.14388	1.32061e-07	2.78844e-06		RAMP1	0.0371925	0	0	0.748177	0.114961	-2.70224		hsa-miR-92b-5p	-0.201253	5.98052	0.282292	0.344562
UBXN7	-1.36864	6.06041	5.80927e-54	2.51366e-52		NCAM1	0.691891	10.119	1.32623e-07	2.79208e-06		PPIC	0.00539427	0	0	0.996868	0.42746	-1.22161		hsa-miR-2277-5p	0.239667	4.13939	0.285264	0.347169
RAB8B	-1.17983	5.7411	6.08785e-54	2.6265e-52		PCDHGC4	0.895476	6.20684	1.35877e-07	2.85223e-06		ANXA3	0.016315	0	0	1.37232	0.244161	-2.49071		hsa-miR-24-1-5p	-0.343303	2.37985	0.286255	0.347357
KIAA0430	-1.0174	6.65174	8.86447e-54	3.81327e-52		RAMP1	-1.44174	5.35634	1.40996e-07	2.95104e-06		SYN1	0.0108761	4.53273e-09	2.26003e-08	0.144835	0.292112	1.01211		hsa-miR-28-5p	0.203616	4.15994	0.29541	0.35742
SREK1IP1	-1.27826	4.81908	9.91445e-54	4.25255e-52		PPIC	-0.711397	6.59414	1.45116e-07	3.02844e-06		SCN9A	0.0168925	0.118299	0.159831	0.198275	0.220371	0.152431		hsa-miR-95-3p	-0.164256	5.62242	0.30592	0.36906
ZNF461	-1.36796	3.43834	1.13863e-53	4.86969e-52		ANXA3	-1.33249	4.74365	1.52741e-07	3.17834e-06		ITGA3	0.00488759	1.04624e-09	5.75111e-09	0.418641	0.26742	-0.646607		hsa-miR-17-5p	0.162362	10.2805	0.308308	0.370863
CDK13	-0.781379	6.61192	3.16834e-53	1.35112e-51		SYN1	0.962208	5.52508	1.56983e-07	3.25716e-06		NEFL	0.00782671	0	0	0.116092	0.263887	1.18464		hsa-miR-3065-3p	-0.192381	4.50359	0.311045	0.373074
OSMR	1.33941	3.44309	3.3149e-53	1.40955e-51		SCN9A	-0.971509	5.25737	1.87034e-07	3.8695e-06		OLFML3	0.0180062	1.88599e-09	1.00497e-08	0.642944	0.233867	-1.459		hsa-miR-5002-5p	-0.229864	3.34948	0.312533	0.373779
LAYN	0.98306	5.66357	3.4713e-53	1.47181e-51		ITGA3	0.595733	8.06016	1.95615e-07	4.03541e-06		CRTAC1	0.00773731	0.000254942	0.000588868	0.143084	0.215007	0.587522		hsa-miR-106b-5p	-0.243434	8.97275	0.317	0.378031
B2M	0.774865	7.54219	3.69825e-53	1.56354e-51		NEFL	0.788299	8.77038	2.01061e-07	4.13586e-06		SOGA3	0.00768843	0	0	0.188892	0.511601	1.43746		hsa-miR-214-3p	-0.215366	9.16855	0.324846	0.386279
PURB	-0.981328	7.19606	3.87096e-53	1.63188e-51		OLFML3	-1.10883	4.82251	2.05159e-07	4.20809e-06		CNPY2	0.00364004	0	0	0.276847	0.107287	-1.36761		hsa-miR-6516-5p	0.189352	4.15921	0.332372	0.394099
CNOT4	-1.28109	5.10856	4.8617e-53	2.04372e-51		CRTAC1	0.838733	5.64489	2.07882e-07	4.25181e-06		C14orf2	0.0141583	1.11022e-16	1.47239e-15	0.185697	0.0609297	-1.60773		hsa-miR-16-2-3p	0.165338	7.63764	0.335326	0.396468
TUBB6	0.892832	5.83638	5.48288e-53	2.29829e-51		SOGA3	0.62222	7.20523	2.14603e-07	4.37681e-06		PLXNA4	0.0022624	0	0	0.0556838	0.144893	1.37966		hsa-miR-143-5p	0.347743	2.0283	0.337339	0.397715
RAP2C	-0.851295	5.77396	5.71662e-53	2.38875e-51		CNPY2	-0.751592	6.39184	2.19128e-07	4.45642e-06		GOPC	0.0141105	0	0	0.103172	0.398864	1.95084		hsa-miR-5688	0.271088	1.77991	0.353667	0.415124
TRIM13	-1.05768	5.9194	5.73107e-53	2.38875e-51		C14orf2	-0.980271	5.55539	2.26606e-07	4.59549e-06		SDC3	0.00680119	3.88578e-15	4.32528e-14	0.0499766	0.0216221	-1.20874		hsa-miR-99b-5p	0.326097	14.9228	0.354105	0.415124
ZSCAN23	-1.62169	2.4407	6.92318e-53	2.87751e-51		PLXNA4	0.653606	8.69359	2.35968e-07	4.77187e-06		CD59	0.00527552	0	0	0.369272	0.153336	-1.26798		hsa-miR-2355-3p	0.298539	1.81956	0.358226	0.418772
SMAD5	-1.12065	6.92949	7.13951e-53	2.95909e-51		GOPC	0.980733	6.29414	2.40171e-07	4.84323e-06		PCDHGA7	0.00442752	0	0	0.371404	0.711485	0.937842		hsa-miR-15a-5p	-0.229605	7.86499	0.366659	0.427425
CYSTM1	0.894722	5.08546	7.20946e-53	2.97971e-51		SDC3	-1.06981	4.55455	2.42993e-07	4.88641e-06		TBC1D4	0.0106303	3.47535e-06	1.09188e-05	0.371608	0.183864	-1.01514		hsa-miR-483-5p	0.244735	3.48235	0.369212	0.429196
SYT14	-1.69784	4.49769	7.63843e-53	3.14818e-51		CD59	-0.795818	8.4025	2.45626e-07	4.92556e-06		MSX2	0.00756463	4.32003e-11	2.90513e-10	0.0884634	0.181159	1.0341		hsa-miR-128-1-5p	-0.151936	5.62971	0.392939	0.455502
CMTR2	-1.09155	5.28907	8.34577e-53	3.43013e-51		PCDHGA7	0.62342	7.32537	2.53458e-07	5.06844e-06		DDX5	0.0069413	3.18634e-14	3.22934e-13	0.219331	0.418293	0.931405		hsa-let-7g-3p	0.368314	2.00886	0.395908	0.457666
CBLB	-1.06565	4.38739	8.95198e-53	3.66907e-51		TBC1D4	-1.00828	4.6022	2.5488e-07	5.08273e-06		DPAGT1	0.00496925	0	0	0.497321	0.232459	-1.0972		hsa-miR-1270	0.175547	3.57477	0.402473	0.463962
TNC	1.1445	4.5887	1.30973e-52	5.35319e-51		MSX2	0.8944	5.08061	2.64235e-07	5.2547e-06		NDN	0.0318669	1.11022e-16	1.47239e-15	1.81408	0.335267	-2.43586		hsa-miR-32-5p	0.322169	3.56844	0.404066	0.464509
KMT2D	-0.743473	7.52455	1.42e-52	5.78788e-51		DDX5	0.679337	10.7265	2.72207e-07	5.39827e-06		TGFB1	0.0112014	2.63993e-11	1.82873e-10	0.217593	0.0951601	-1.1932		hsa-miR-224-5p	0.234243	2.04776	0.406364	0.465859
SPTSSA	-0.846123	5.77913	2.10369e-52	8.55094e-51		DPAGT1	-0.676488	6.95147	2.73174e-07	5.40252e-06		C14orf159	0.0115661	1.01521e-06	3.4875e-06	0.13662	0.292022	1.09591		hsa-miR-942-5p	-0.273307	1.69488	0.411985	0.471003
FAT4	-1.52069	4.75373	2.2331e-52	9.05203e-51		NDN	-1.27988	4.67884	2.75258e-07	5.42878e-06		PTPN14	0.00847851	0	0	0.47624	0.161798	-1.55749		hsa-miR-33b-3p	0.183805	2.69311	0.418852	0.477537
UBE2D1	-1.01433	5.13696	2.54569e-52	1.02909e-50		TGFB1	-0.769507	5.95892	2.8e-07	5.50717e-06		PHLDA1	0.0153229	0	0	0.439006	0.074963	-2.54999		hsa-miR-23b-5p	0.221679	2.4262	0.421409	0.479136
RBM20	-0.872018	6.38747	3.19066e-52	1.28629e-50		C14orf159	1.13865	4.80112	2.88465e-07	5.65817e-06		COCH	0.00574566	1.4766e-14	1.5448e-13	0.328542	0.158006	-1.0561		hsa-miR-153-5p	-0.38223	3.01426	0.423869	0.480617
SHISA5	0.916033	6.24466	3.60275e-52	1.44846e-50		PTPN14	-0.882732	5.30838	3.02557e-07	5.9184e-06		POFUT1	0.0103126	8.3235e-11	5.33586e-10	0.141661	0.0666375	-1.08804		hsa-miR-195-5p	0.145717	8.19425	0.432536	0.489107
DPY19L4	-1.04986	6.01597	3.95345e-52	1.58514e-50		PHLDA1	-1.56712	4.4621	3.33329e-07	6.50263e-06		CNTN1	0.0135537	0.592497	0.650579	0.360179	0.309973	-0.216568		hsa-miR-421	0.116904	9.56537	0.440409	0.496657
DDX20	-0.991904	4.73328	4.2792e-52	1.7111e-50		COCH	-1.00271	6.09289	3.34613e-07	6.51e-06		MOB1A	0.00823095	0.565396	0.625248	0.287842	0.298655	0.0532061		hsa-let-7i-3p	-0.271308	3.48015	0.459696	0.517002
SMIM13	-0.898574	6.08508	4.43253e-52	1.76762e-50		POFUT1	-0.980514	5.84398	3.47682e-07	6.74597e-06		AMER3	0.00907467	1.26932e-10	7.92356e-10	0.0634188	0.167786	1.40364		hsa-miR-671-5p	-0.142628	4.48515	0.464035	0.520471
RPS19	0.817562	9.90073	5.25219e-52	2.08884e-50		CNTN1	-1.07759	5.71372	3.5302e-07	6.83109e-06		SETDB1	0.00501552	0	0	0.187349	0.375065	1.00141		hsa-miR-23a-3p	0.128829	10.2403	0.470823	0.526661
DLC1	1.35899	4.23652	5.26661e-52	2.08895e-50		MOB1A	-0.737167	5.89423	3.54153e-07	6.83457e-06		MMP2	0.00327847	0.00022786	0.000530434	0.156418	0.194252	0.312523		hsa-miR-125a-3p	0.116538	5.99885	0.473575	0.528316
ANGEL2	-0.791209	6.42242	5.5858e-52	2.20961e-50		AMER3	1.0783	4.52956	3.68203e-07	7.08668e-06		AUP1	0.0061592	0	0	0.22019	0.0988099	-1.15602		hsa-miR-1226-3p	0.187891	4.837	0.477009	0.53072
IER2	1.45115	6.76871	5.97416e-52	2.35692e-50		SETDB1	0.698019	7.52791	3.69414e-07	7.09098e-06		AHNAK	0.0106192	0.249843	0.3082	0.320412	0.362042	0.176227		hsa-miR-1252-5p	0.337352	1.53385	0.479671	0.532256
ZNF678	-1.32471	4.66108	6.09585e-52	2.39851e-50		MMP2	0.530514	9.43793	3.73073e-07	7.14211e-06		DNAJB4	0.0152941	0.25785	0.316328	0.311016	0.259377	-0.261938		hsa-let-7f-1-3p	-0.209459	3.56698	0.490668	0.543006
PTRF	1.18674	5.97762	7.36221e-52	2.88908e-50		AUP1	-0.638636	7.02073	4.02652e-07	7.68787e-06		MID1IP1	0.0083766	2.26035e-08	9.97995e-08	0.100249	0.195768	0.96556		hsa-miR-410-3p	0.123697	3.6978	0.49593	0.54737
MSI2	-0.894007	6.48852	8.14577e-52	3.18808e-50		AHNAK	-0.653219	10.7485	4.21083e-07	8.01844e-06		CYTH3	0.008575	6.51655e-05	0.000166293	0.0582058	0.0405034	-0.523119		hsa-miR-99a-3p	0.205308	2.89712	0.49774	0.54791
PLEKHA8	-1.25347	6.78358	8.91381e-52	3.47945e-50		DNAJB4	-1.01719	5.39343	4.25387e-07	8.07897e-06		MLLT1	0.00600565	3.17546e-09	1.63352e-08	0.0985162	0.157925	0.680811		hsa-miR-146b-3p	-0.190588	1.57995	0.499887	0.548818
BRWD1	-1.2321	6.94118	1.14061e-51	4.44055e-50		MID1IP1	0.887495	6.54228	4.28413e-07	8.11497e-06		TAGLN2	0.00709995	0	0	0.48332	0.209463	-1.20628		hsa-miR-3200-3p	0.169742	5.99111	0.524215	0.574008
SLC25A46	-1.20762	6.76733	1.73372e-51	6.73184e-50		CYTH3	-0.983371	5.3907	4.39841e-07	8.30953e-06		SNAP23	0.01228	1.55561e-09	8.38312e-09	0.298509	0.118609	-1.33156		hsa-miR-4741	0.187011	2.65805	0.547191	0.597011
SSH2	-0.960938	6.56621	1.83788e-51	7.11758e-50		MLLT1	0.634872	7.74288	4.4129e-07	8.31155e-06		DUSP4	0.00623734	2.62013e-14	2.67448e-13	0.0923485	0.173846	0.912646		hsa-miR-1301-3p	-0.104539	8.72088	0.548465	0.597011
CREB1	-1.30639	6.56209	2.31737e-51	8.95098e-50		TAGLN2	-0.776032	9.85431	4.43626e-07	8.31155e-06		PAFAH1B1	0.00714807	0	0	0.0879534	0.251073	1.51329		hsa-miR-3691-5p	0.207343	1.87089	0.549538	0.597011
IFITM2	1.89455	2.54105	3.10665e-51	1.19683e-49		SNAP23	-0.982948	4.74936	4.43961e-07	8.31155e-06		ECHS1	0.00608483	0	0	0.314896	0.131669	-1.25796		hsa-miR-4449	-0.242994	1.68086	0.591732	0.641171
UNC5C	-1.0266	7.17436	3.73318e-51	1.43446e-49		DUSP4	0.726243	7.54333	4.44579e-07	8.31155e-06		WDR45	0.0052867	0.000796646	0.00169219	0.191775	0.236095	0.299955		hsa-miR-652-3p	0.0855764	6.81754	0.607519	0.656564
FOXN2	-1.45055	4.79044	3.97666e-51	1.52404e-49		PAFAH1B1	0.660857	8.00049	4.72849e-07	8.8171e-06		EPHA2	0.0112293	0	0	1.09126	0.22598	-2.27172		hsa-miR-548e-5p	0.131031	2.82075	0.613839	0.661671
NNT-AS1	-0.968785	4.8602	4.01149e-51	1.53341e-49		ECHS1	-0.669869	6.94367	4.74318e-07	8.82157e-06		GREM2	0.00853716	8.21566e-11	5.27621e-10	0.0324489	0.086214	1.40975		hsa-miR-23b-3p	-0.0846435	10.9012	0.633892	0.681516
SLC3A2	0.857912	6.06696	4.95487e-51	1.88912e-49		WDR45	0.798384	6.62083	4.83117e-07	8.96201e-06		CALCOCO1	0.00868438	9.89295e-05	0.000244581	0.162184	0.262407	0.694176		hsa-miR-26a-2-3p	-0.118557	3.9819	0.699601	0.750218
CEP97	-1.34849	5.69165	6.09592e-51	2.31818e-49		EPHA2	-0.882699	7.7438	4.89787e-07	9.06231e-06		SNRPF	0.0249596	3.62299e-12	2.86586e-11	0.246931	0.0759995	-1.70005		hsa-miR-24-2-5p	-0.0758689	6.34585	0.713121	0.762103
ERC1	-0.785677	7.38376	6.43754e-51	2.4418e-49		GREM2	1.01621	4.34546	5.12969e-07	9.46685e-06		GSE1	0.00418678	0	0	0.0413063	0.090056	1.12446		hsa-miR-30c-1-3p	0.0808544	4.77436	0.714356	0.762103
SEPSECS	-1.41018	3.92404	6.84224e-51	2.58865e-49		CALCOCO1	0.878241	6.7714	5.26672e-07	9.69482e-06		TSPAN11	0.00555448	5.44009e-15	5.97155e-14	0.0716293	0.030952	-1.21052		hsa-miR-548k	-0.0707152	4.95337	0.740583	0.786422
XRN1	-1.44182	5.46866	8.1412e-51	3.07221e-49		SNRPF	-1.31149	4.89699	5.32366e-07	9.77457e-06		ISLR2	0.00808239	7.03797e-09	3.39986e-08	0.161041	0.277837	0.786813		hsa-miR-940	-0.055959	5.34461	0.742705	0.786422
PLIN2	0.754933	6.11428	9.47962e-51	3.56816e-49		GSE1	0.667631	7.7004	5.34349e-07	9.78596e-06		RIMBP2	0.00478722	0	0	0.0426732	0.0946052	1.14859		hsa-miR-3188	0.117477	2.64039	0.742837	0.786422
SRPX	1.33617	3.58787	9.66693e-51	3.6294e-49		TSPAN11	-0.980133	4.8384	5.47571e-07	9.95191e-06		RPL32	0.0188048	2.20269e-11	1.54687e-10	0.203553	0.0797969	-1.351		hsa-miR-409-3p	-0.0973054	2.4143	0.75224	0.79435
TMED3	0.778516	5.99146	1.21476e-50	4.54919e-49		ISLR2	0.708783	9.09112	5.48668e-07	9.95191e-06		EML4	0.0111279	0	0	0.0937292	0.256377	1.4517		hsa-miR-3127-5p	-0.066731	2.6917	0.757035	0.797046
ZNF436	-0.952169	5.42103	1.31308e-50	4.90495e-49		RIMBP2	0.64656	6.47034	5.48715e-07	9.95191e-06		MRPS15	0.0111076	0.0741289	0.105423	0.268249	0.335166	0.321301		hsa-miR-1180-3p	0.054338	8.65737	0.758634	0.797046
MTMR9	-1.0033	6.84737	1.48485e-50	5.53258e-49		RPL32	-0.89347	8.51855	5.48956e-07	9.95191e-06		LINC01000	0.363335	0.000182861	0.000431167	0.0896603	0.00775136	-3.53195		hsa-miR-766-3p	-0.0713426	6.7759	0.776129	0.812342
WDR36	-1.20309	5.95173	1.50225e-50	5.58328e-49		EML4	0.69913	8.02559	5.55492e-07	1.0045e-05		MYDGF	0.0101902	0	0	0.575592	0.176113	-1.70855		hsa-miR-874-5p	-0.0785952	3.93463	0.777108	0.812342
HOOK3	-1.2517	5.58259	1.57699e-50	5.84635e-49		MRPS15	0.87554	5.94842	5.7481e-07	1.03682e-05		HAND1	0.00977826	2.05708e-11	1.45032e-10	0.0686632	0.156063	1.18452		hsa-miR-138-5p	-0.0686955	3.37951	0.787228	0.820853
MED13	-1.47063	7.62803	1.69275e-50	6.2598e-49		LINC01000	-3.93159	4.11183	5.98407e-07	1.07668e-05		VLDLR	0.00569281	3.21354e-11	2.21105e-10	0.177184	0.33385	0.913947		hsa-miR-2110	-0.0880651	2.85322	0.793697	0.825525
CA12	1.81713	2.55455	1.774e-50	6.54383e-49		MYDGF	-0.961093	6.90165	6.11477e-07	1.09745e-05		CYP26B1	0.00763826	5.18563e-10	2.98142e-09	0.21456	0.371472	0.791871		hsa-miR-501-3p	0.0900743	8.07415	0.796605	0.826478
PDIK1L	-1.29574	4.85185	2.59335e-50	9.54238e-49		HAND1	0.968659	6.71345	6.16517e-07	1.10373e-05		SLC8A2	0.00847303	3.28441e-09	1.68592e-08	0.151826	0.300337	0.984165		hsa-miR-615-3p	0.0559318	8.60733	0.816951	0.845472
ZFP1	-1.28435	4.75903	2.7682e-50	1.01604e-48		VLDLR	0.674071	6.72855	6.26288e-07	1.11844e-05		COPA	0.00275204	1.79856e-14	1.86522e-13	0.288448	0.442402	0.617046		hsa-miR-130a-3p	-0.0332534	10.7398	0.824859	0.851533
FAM131B	1.41349	3.1116	3.21576e-50	1.17738e-48		CYP26B1	0.748694	11.7643	6.28504e-07	1.11961e-05		MYL12A	0.0219553	8.43399e-11	5.397e-10	0.150547	0.056751	-1.4075		hsa-miR-3200-5p	0.0169461	1.98474	0.832335	0.857119
KRT8	1.8638	2.13984	3.9159e-50	1.43017e-48		SLC8A2	0.736365	5.52323	6.45472e-07	1.14699e-05		KDELR1	0.00590131	9.31699e-13	7.90449e-12	0.229488	0.125844	-0.866782		hsa-miR-548ba	0.102342	1.61738	0.837488	0.860291
ADAM12	-0.994069	6.32599	4.04814e-50	1.47482e-48		COPA	0.54378	9.98372	6.52467e-07	1.15656e-05		TNIK	0.020539	0.000443328	0.000989101	0.494148	0.246503	-1.00334		hsa-miR-3187-3p	-0.0527698	2.21091	0.842358	0.863157
SLC25A36	-1.09893	7.136	4.08231e-50	1.48361e-48		MYL12A	-1.1465	6.34057	7.18047e-07	1.26967e-05		PSIP1	0.0110806	0	0	0.11019	0.311735	1.50033		hsa-miR-101-3p	-0.0680978	4.26824	0.868993	0.887649
CDC42EP1	1.5443	4.43659	4.51301e-50	1.63611e-48		KDELR1	-0.601539	7.48743	7.83183e-07	1.38144e-05		PPFIBP1	0.00828629	2.48492e-11	1.72638e-10	0.594892	0.263866	-1.17282		hsa-miR-18a-5p	0.0418873	5.59229	0.870537	0.887649
ZNF827	-0.883544	6.55582	5.22864e-50	1.8909e-48		TNIK	-1.01529	4.38522	7.85301e-07	1.38178e-05		EPDR1	0.0170203	1.74971e-09	9.36547e-09	0.171134	0.0750815	-1.1886		hsa-miR-30d-5p	-0.025851	13.1645	0.875263	0.890279
SPAST	-1.07729	6.48653	5.40197e-50	1.94881e-48		PSIP1	0.599633	7.61581	8.01228e-07	1.40636e-05		GNG8	0.00558849	0.0460675	0.0683635	0.211848	0.24904	0.233343		hsa-miR-151a-5p	0.0206609	5.66931	0.899705	0.912904
ARL10	-0.961673	6.00065	5.56853e-50	2.00399e-48		PPFIBP1	-0.769398	5.36891	8.11453e-07	1.42083e-05		CCND1	0.00767558	0	0	0.123438	0.292982	1.24703		hsa-miR-1271-5p	-0.053298	8.01938	0.908219	0.919295
FOSL1	1.28885	3.89226	5.79861e-50	2.08172e-48		EPDR1	-1.10942	5.61867	8.16558e-07	1.42629e-05		CCND3	0.011406	0	0	0.261863	0.0760297	-1.78418		hsa-miR-203a-3p	-0.00128397	1.88271	0.951046	0.960302
C16orf74	1.7866	2.13295	5.91754e-50	2.11926e-48		GNG8	0.583292	7.57115	8.29343e-07	1.44511e-05		ADD3	0.0119717	0	0	0.0575563	0.184252	1.67863		hsa-miR-301a-5p	-0.0309464	1.45435	0.962491	0.969499
RBM7	-0.960435	4.75709	6.69539e-50	2.38743e-48		CCND1	0.665117	10.6196	8.59281e-07	1.49365e-05		ACTN1	0.00640426	0	0	0.842894	0.405259	-1.05651		hsa-miR-200c-3p	0.0206265	1.98673	0.964883	0.969556
HSPG2	1.11309	6.11905	6.69872e-50	2.38743e-48		CCND3	-1.15324	5.16977	9.00627e-07	1.56174e-05		GGCX	0.00713779	3.45127e-08	1.4879e-07	0.414613	0.239664	-0.790752		hsa-miR-125b-5p	0.000478413	3.10529	0.973221	0.975571
LARP4	-1.39516	5.90777	7.86962e-50	2.79798e-48		ADD3	0.635502	7.62382	9.3792e-07	1.62249e-05		P3H4	0.0108174	1.54321e-14	1.60977e-13	0.31049	0.123576	-1.32915		hsa-miR-15b-3p	0.00482217	6.49351	0.988135	0.988135
ZNF780A	-1.68249	5.40699	8.27918e-50	2.93652e-48		ACTN1	-0.598952	9.38109	9.51159e-07	1.64144e-05		GATAD2B	0.00315906	0	0	0.15915	0.318046	0.998846
KIAA1586	-1.20892	4.75295	8.65674e-50	3.06307e-48		GGCX	-0.726557	6.2573	9.5883e-07	1.64964e-05		KIF20A	0.0063397	5.45808e-12	4.19197e-11	0.423051	0.210074	-1.00993
NRXN3	-1.13466	4.46631	8.68272e-50	3.06492e-48		P3H4	-0.76422	5.99674	9.60508e-07	1.64964e-05		MANF	0.00988123	1.9984e-15	2.31847e-14	0.412645	0.178823	-1.20637
KRT18	1.29768	4.97199	9.05833e-50	3.18987e-48		GATAD2B	0.563458	7.05749	9.66665e-07	1.65625e-05		SMAD4	0.00685481	0	0	0.108915	0.30048	1.46406
ZNF626	-1.49097	2.42053	1.12123e-49	3.939e-48		KIF20A	-0.777008	5.91956	9.87289e-07	1.68756e-05		SLC39A1	0.0109901	0	0	0.266259	0.106465	-1.32245
ZNF175	-1.27641	4.15467	1.1568e-49	4.0543e-48		MANF	-0.732873	7.05706	1.00819e-06	1.7192e-05		LOC102724814	0.21978	1.4211e-07	5.63307e-07	6.90769	0.47904	-3.84999
SATB1	-0.778688	8.3026	1.40452e-49	4.91083e-48		SMAD4	0.825411	7.08731	1.02181e-06	1.73828e-05		DLC1	0.00923846	0	0	1.11929	0.265359	-2.07656
ABHD13	-0.878314	5.59912	1.62546e-49	5.66989e-48		SLC39A1	-0.967463	7.8693	1.03246e-06	1.75225e-05		NGFR	0.0110087	6.39172e-09	3.12148e-08	0.0685472	0.127691	0.89749
REL	-1.53247	4.04116	1.64641e-49	5.72942e-48		LOC102724814	-3.02206	5.15597	1.03738e-06	1.75578e-05		KLC1	0.00357282	1.11022e-16	1.47239e-15	0.169384	0.28679	0.759693
RPLP1	0.798962	9.69875	1.82191e-49	6.32526e-48		DLC1	-0.693098	6.21286	1.03943e-06	1.75578e-05		STMN4	0.00993006	6.31065e-10	3.57921e-09	0.101786	0.199772	0.972808
KCNT2	-1.53522	4.98245	2.2549e-49	7.81011e-48		NGFR	0.846898	5.98898	1.0461e-06	1.7629e-05		LDLR	0.00695444	0.000867391	0.00182939	0.508372	0.378741	-0.424674
LCORL	-1.70475	5.09063	2.97393e-49	1.02764e-47		KLC1	0.735934	8.59096	1.07244e-06	1.80305e-05		ATP13A3	0.0143889	0.244877	0.302807	0.0978331	0.109093	0.157165
MFAP3	-0.849696	7.53658	3.37584e-49	1.1638e-47		STMN4	0.921327	6.32782	1.07936e-06	1.81044e-05		CDK1	0.00964227	0.00110155	0.0022821	0.300708	0.206255	-0.543934
ARL6	-1.09909	5.31098	3.52296e-49	1.21169e-47		LDLR	-0.682737	7.48608	1.0892e-06	1.8227e-05		TAF10	0.00755683	0	0	0.14201	0.0558458	-1.34647
TMEM263	-0.900897	5.98777	4.33092e-49	1.48611e-47		ATP13A3	-0.750458	6.82884	1.10534e-06	1.84541e-05		ITGA2	0.0134714	2.02049e-05	5.63133e-05	1.09065	0.653405	-0.739143
CXADR	-1.25325	5.17738	4.60009e-49	1.57481e-47		CDK1	-0.792433	6.3045	1.12198e-06	1.86883e-05		SYN2	0.00304007	0	0	0.104261	0.235155	1.17342
ZNF141	-1.91128	2.32898	4.80378e-49	1.64074e-47		TAF10	-0.764883	5.49013	1.22156e-06	2.02666e-05		TUBB2A	0.00750884	6.71277e-10	3.79221e-09	0.164679	0.285902	0.79586
ZNF557	-1.27707	3.78471	5.95692e-49	2.02989e-47		ITGA2	-0.695063	7.88397	1.22237e-06	2.02666e-05		APOE	0.0165449	0	0	2.38828	0.689023	-1.79335
INO80D	-1.50693	4.91287	7.52819e-49	2.55941e-47		SYN2	0.689742	5.9934	1.2291e-06	2.03064e-05		CENPJ	0.0194887	2.86366e-11	1.97795e-10	0.118818	0.344966	1.5377
RPL29	0.986307	8.02531	7.81553e-49	2.65099e-47		TUBB2A	0.710077	6.92389	1.23043e-06	2.03064e-05		MAGED1	0.0093795	0.000106467	0.000261315	0.380164	0.562367	0.564889
SENP7	-1.62082	5.06615	8.51457e-49	2.88148e-47		APOE	-0.778603	6.82378	1.26852e-06	2.08869e-05		KIF5C	0.0113445	0	0	0.0702631	0.209644	1.5771
ABHD17B	-0.811639	4.77879	9.18425e-49	3.101e-47		CENPJ	0.826656	5.23933	1.29949e-06	2.13054e-05		GYG1	0.00788655	5.55112e-16	6.90021e-15	0.326844	0.133214	-1.29486
MOB1B	-1.58538	6.43612	9.95439e-49	3.35336e-47		MAGED1	0.728106	10.3857	1.29987e-06	2.13054e-05		CSRNP3	0.00827409	0	0	0.0582214	0.29117	2.32224
FSD1L	-1.84164	5.6967	1.04056e-48	3.49738e-47		KIF5C	0.647208	7.50793	1.30542e-06	2.13477e-05		KIAA1191	0.00576917	7.77156e-16	9.44635e-15	0.0326902	0.0124365	-1.39428
ADRBK2	-0.934741	9.14692	1.07897e-48	3.61822e-47		GYG1	-0.939173	4.79966	1.31869e-06	2.15156e-05		VGF	0.0306534	0.00608532	0.0108656	0.812786	1.31829	0.697723
GLTSCR1L	-0.804899	6.10111	1.1678e-48	3.90723e-47		CSRNP3	0.619528	6.64731	1.36252e-06	2.21803e-05		OTUD7B	0.00630131	0.498174	0.560377	0.231493	0.23104	-0.00282548
CREB3L1	1.70086	2.48467	1.17665e-48	3.92794e-47		KIAA1191	-1.09766	4.7857	1.4583e-06	2.36859e-05		PRR13	0.0192122	2.30704e-13	2.12123e-12	0.172427	0.0522837	-1.72155
NIPBL-AS1	-0.994653	5.66223	1.1818e-48	3.93624e-47		VGF	0.932901	12.1915	1.48975e-06	2.4142e-05		CPEB4	0.00873633	0	0	0.0369394	0.172394	2.22248
NR2F1	0.849429	4.89234	1.4098e-48	4.68506e-47		OTUD7B	-0.731073	6.00628	1.61522e-06	2.61163e-05		MSH2	0.0114595	1.11022e-16	1.47239e-15	0.263243	0.662613	1.33177
MTMR6	-0.955355	5.68775	1.51012e-48	5.00715e-47		PRR13	-1.22219	4.48441	1.63992e-06	2.64561e-05		IRGQ	0.00782322	5.19188e-07	1.86432e-06	0.227422	0.377622	0.73157
IKBKE	1.82388	1.74038	1.65413e-48	5.47234e-47		CPEB4	0.803381	5.27544	1.64917e-06	2.65457e-05		CCNF	0.00689839	1.05871e-05	3.0782e-05	0.285614	0.179708	-0.66841
BACH2	-0.916134	6.13306	2.19916e-48	7.25918e-47		MSH2	0.656536	8.15102	1.66573e-06	2.67523e-05		TBCA	0.0137133	1.6102e-08	7.31217e-08	0.324067	0.158886	-1.0283
MIER1	-1.3011	5.70932	2.20751e-48	7.2705e-47		IRGQ	0.64579	7.59861	1.68107e-06	2.69385e-05		REXO2	0.0117378	0	0	0.493061	0.149503	-1.72159
G0S2	1.62483	2.05811	2.59352e-48	8.52281e-47		CCNF	-0.818575	5.57904	1.69358e-06	2.70419e-05		BIRC5	0.00809893	0	0	0.158178	0.0509735	-1.63373
RAB39A	-1.06503	4.48301	2.87656e-48	9.43192e-47		TBCA	-0.91687	6.98556	1.69879e-06	2.70419e-05		PCDH17	0.00684529	0	0	0.0612527	0.341457	2.47886
PPM1A	-0.993567	7.07993	2.95882e-48	9.68013e-47		REXO2	-0.989727	5.52679	1.69883e-06	2.70419e-05		RPS14	0.00561203	0	0	0.0869844	0.0365895	-1.24933
SLC36A4	-1.1077	6.15159	3.07691e-48	1.00442e-46		BIRC5	-1.10354	4.94432	1.72318e-06	2.73689e-05		ZNF512	0.00397086	0	0	0.0834461	0.158492	0.925497
ZNF470	-1.48396	4.94118	3.39471e-48	1.10572e-46		PCDH17	0.787966	5.46683	1.789e-06	2.83515e-05		TBX2	0.0141934	0.021662	0.0345459	0.0728065	0.101921	0.485316
ZNF280B	-1.28432	3.48115	3.98215e-48	1.2942e-46		RPS14	-0.558786	8.33284	1.81118e-06	2.86397e-05		TSPAN6	0.00489673	2.55285e-12	2.0535e-11	0.277066	0.149763	-0.887552
IL1B	1.97396	2.1654	4.69254e-48	1.52173e-46		ZNF512	0.594693	6.9916	1.83642e-06	2.89408e-05		WDR6	0.00387372	9.3664e-05	0.00023245	0.209065	0.279671	0.419779
ARL8B	-0.728105	6.46553	5.86232e-48	1.8969e-46		TBX2	0.816874	7.54542	1.83828e-06	2.89408e-05		ELAVL3	0.00477424	0	0	0.0453055	0.0954277	1.07472
SKIL	-1.34271	6.74753	6.9466e-48	2.24282e-46		TSPAN6	-0.733017	5.36578	1.85697e-06	2.91711e-05		PCDH1	0.0080355	5.61021e-06	1.70263e-05	0.172511	0.29343	0.766324
ZNF200	-1.00539	4.36009	7.19298e-48	2.3173e-46		WDR6	0.580928	9.05433	1.89737e-06	2.97407e-05		STK17A	0.0166286	6.70512e-06	2.0076e-05	0.26162	0.128308	-1.02786
ZNF10	-1.59537	4.1451	1.02573e-47	3.2973e-46		ELAVL3	0.65554	6.79075	1.9359e-06	3.02785e-05		MAPK8IP3	0.00953592	5.21886e-06	1.59131e-05	0.164811	0.253861	0.623226
ZNF24	-1.35213	7.29212	1.05102e-47	3.37125e-46		PCDH1	0.711479	6.0872	1.98294e-06	3.09468e-05		ADAM15	0.0116326	0	0	0.194698	0.0622595	-1.64487
GDF15	1.37698	5.91745	1.2503e-47	4.00177e-46		STK17A	-0.945706	5.2853	2.02086e-06	3.14701e-05		RPL41	0.0462863	7.07678e-12	5.34882e-11	0.336094	0.0695454	-2.27284
MAGEB2	2.22484	1.54266	1.29246e-47	4.12775e-46		MAPK8IP3	0.732538	7.08019	2.02834e-06	3.15183e-05		PISD	0.0210818	1.57911e-11	1.13137e-10	0.203737	0.0716064	-1.50855
PI15	-1.48967	3.65939	1.29657e-47	4.13193e-46		ADAM15	-0.808341	6.51842	2.0637e-06	3.19985e-05		PTOV1	0.00721354	0.177659	0.228602	0.367575	0.425059	0.209627
THAP2	-1.65409	4.26222	1.33016e-47	4.22984e-46		RPL41	-1.94076	5.57291	2.12772e-06	3.292e-05		TMSB4X	0.0103502	3.84137e-14	3.86031e-13	0.314701	0.14305	-1.13746
AGTRAP	0.867801	4.54538	1.35725e-47	4.30672e-46		PISD	-1.11066	4.8637	2.1921e-06	3.38432e-05		ALG8	0.0108646	7.13431e-08	2.94239e-07	0.28184	0.150493	-0.905181
RICTOR	-1.77027	4.66169	1.58386e-47	5.01498e-46		PTOV1	0.58021	8.65571	2.22173e-06	3.4227e-05		FOSL2	0.0107833	1.03406e-12	8.69026e-12	0.214684	0.0825549	-1.37879
TBCEL	-1.06148	5.64239	1.73089e-47	5.4688e-46		TMSB4X	-0.678041	8.35297	2.23778e-06	3.44005e-05		POLR2L	0.0293908	7.22089e-13	6.20736e-12	0.565375	0.160521	-1.81645
KLF12	-1.42704	7.17382	1.75031e-47	5.51834e-46		ALG8	-0.830413	6.12603	2.33614e-06	3.58358e-05		RBM22	0.0034418	8.44805e-09	4.02651e-08	0.196409	0.309696	0.656992
PRDM10	-1.19425	4.48004	1.87658e-47	5.90381e-46		FOSL2	-0.899547	5.23141	2.41165e-06	3.69152e-05		CADPS	0.0072417	0	0	0.096506	0.331026	1.77825
SPATS2L	0.871931	4.66168	1.89508e-47	5.94934e-46		POLR2L	-1.06313	6.96718	2.433e-06	3.71628e-05		YWHAG	0.00761048	2.22045e-16	2.85973e-15	0.134978	0.280275	1.05412
GPATCH2	-1.22846	5.62823	2.22386e-47	6.96668e-46		RBM22	0.573701	6.80332	2.47125e-06	3.76669e-05		SOX4	0.0058444	1.9631e-12	1.6026e-11	0.144347	0.24939	0.788866
TMOD3	-0.935766	6.56784	2.24558e-47	7.01981e-46		CADPS	1.36505	5.174	2.50912e-06	3.81631e-05		HPCAL4	0.0134895	4.05012e-10	2.35131e-09	0.0505345	0.113921	1.1727
SEC24A	-0.948115	5.0818	2.25973e-47	7.04913e-46		YWHAG	0.635922	9.87709	2.55286e-06	3.87463e-05		CNNM2	0.00312978	0	0	0.144757	0.29174	1.01105
HIST1H1C	1.35701	3.23328	3.91271e-47	1.21798e-45		SOX4	0.58064	9.22162	2.59077e-06	3.92386e-05		SUPT4H1	0.00687215	0.000258509	0.000596527	0.143186	0.187923	0.392247
ZNF486	-1.38028	2.94829	4.27247e-47	1.32716e-45		HPCAL4	0.86933	5.71897	2.60567e-06	3.93813e-05		ALKBH4	0.0129773	2.78038e-05	7.51725e-05	0.148926	0.0790844	-0.913129
ALG10	-1.27735	2.70633	4.4089e-47	1.36667e-45		CNNM2	0.727811	5.87022	2.77385e-06	4.1835e-05		AP2A2	0.0103368	2.31942e-05	6.37238e-05	0.246469	0.406886	0.723222
FUT9	-2.28987	1.08389	5.67535e-47	1.75555e-45		SUPT4H1	0.757353	7.46283	2.80484e-06	4.21969e-05		INA	0.00477834	0	0	0.11691	0.259555	1.15065
ZNF770	-1.35777	6.14238	5.89418e-47	1.81943e-45		ALKBH4	-0.926819	4.55921	2.8096e-06	4.21969e-05		GTSE1	0.00524715	1.25486e-11	9.18302e-11	0.165667	0.0903836	-0.87415
LATS1	-1.02019	6.13651	6.03875e-47	1.86016e-45		AP2A2	0.799558	8.09767	2.82011e-06	4.22147e-05		GARNL3	0.00668407	0	0	0.0568389	0.149911	1.39915
LEMD3	-0.852743	4.89482	6.53426e-47	2.0086e-45		INA	0.709254	7.63563	2.82254e-06	4.22147e-05		CPT1A	0.00425643	1.65895e-11	1.18485e-10	0.218905	0.361054	0.721911
UBD	2.20949	1.78087	7.10516e-47	2.17955e-45		GTSE1	-0.844404	4.99448	2.83937e-06	4.2378e-05		P4HB	0.00676154	0	0	0.377701	0.170901	-1.14409
PIGM	-0.803439	5.52044	7.41326e-47	2.26935e-45		GARNL3	1.09712	5.05296	2.94235e-06	4.38239e-05		SCUBE1	0.007062	6.3593e-10	3.60394e-09	0.224226	0.407805	0.862926
RPL12	0.854673	6.37351	7.92732e-47	2.42169e-45		CPT1A	0.588621	8.75229	3.01339e-06	4.4789e-05		HEG1	0.0106842	2.01472e-12	1.64286e-11	0.178501	0.0827573	-1.10897
TTC30A	-0.981999	4.66952	8.28726e-47	2.52641e-45		P4HB	-0.640039	9.7874	3.03573e-06	4.50279e-05		ADAMTS3	0.0249179	0.000542298	0.00119165	0.601332	0.361184	-0.735427
CCND1	-0.563041	10.6364	9.93295e-47	3.02187e-45		SCUBE1	0.684816	6.97324	3.04756e-06	4.51101e-05		SLC25A29	0.008295	2.09581e-05	5.82305e-05	0.0759737	0.107004	0.494092
LOC100506127	-1.15608	4.83049	1.09587e-46	3.32706e-45		HIST1H4C	0.689918	8.70849	3.14084e-06	4.63952e-05		XPNPEP1	0.00479713	7.85993e-07	2.7477e-06	0.203901	0.295996	0.537706
ADAM15	0.865082	6.96302	1.17561e-46	3.56184e-45		HEG1	-1.1821	4.29807	3.16157e-06	4.66056e-05		ANXA2	0.00903389	0	0	1.93802	0.392034	-2.30553
TNS3	0.921131	5.83776	1.19157e-46	3.60278e-45		ADAMTS3	-1.16016	4.8541	3.24825e-06	4.77852e-05		ABHD2	0.00377524	0	0	0.0801986	0.204558	1.35086
NUFIP2	-1.26559	6.73135	1.2382e-46	3.73611e-45		SLC25A29	0.852997	5.67538	3.27932e-06	4.81436e-05		GATA2	0.0135373	0.000792792	0.00168501	0.0829642	0.125353	0.59544
CENPV	0.823966	6.02385	1.64651e-46	4.95801e-45		XPNPEP1	0.59881	8.11266	3.33863e-06	4.89143e-05		KIF3B	0.0148693	3.64383e-09	1.84913e-08	0.0296245	0.0707934	1.25682
COL27A1	1.93864	1.70767	1.7216e-46	5.17357e-45		ANXA2	-0.956182	9.96296	3.35957e-06	4.90826e-05		CALCA	0.0158738	3.15303e-14	3.20013e-13	0.0246248	0.0838605	1.76788
NDUFA5	-1.0671	6.4903	1.82438e-46	5.47129e-45		ABHD2	0.640668	8.1238	3.36379e-06	4.90826e-05		TRIM5	0.0170363	0	0	2.414	0.591588	-2.02876
USP37	-1.25026	5.17168	1.83904e-46	5.50407e-45		GATA2	0.796491	9.23225	3.48834e-06	5.07967e-05		TIMP2	0.00961869	9.63882e-11	6.12638e-10	0.156767	0.0825275	-0.925672
ZNF669	-0.817075	4.82837	1.84568e-46	5.51275e-45		KIF3B	0.817522	5.88971	3.67145e-06	5.33549e-05		ATP10D	0.00593887	4.18459e-06	1.29588e-05	0.249659	0.147708	-0.757212
CLSTN2	-0.874049	4.21265	2.26101e-46	6.73963e-45		CALCA	1.65016	4.81654	3.74608e-06	5.43295e-05		RAB7A	0.00313841	6.42599e-09	3.13607e-08	0.156916	0.217578	0.471539
ERCC4	-1.05175	4.47716	2.48922e-46	7.40492e-45		TRIM5	-1.08506	4.9989	3.83714e-06	5.5538e-05		SLC7A14	0.00861378	0	0	0.0661152	0.240409	1.86244
ZNF805	-0.993886	4.03763	2.66044e-46	7.89835e-45		TIMP2	-0.718543	10.0545	3.85942e-06	5.5748e-05		PBX1	0.00876209	0.00507929	0.00922157	0.113725	0.0845241	-0.428115
ZNF791	-1.25598	4.5347	3.08982e-46	9.15469e-45		ATP10D	-0.704857	5.35931	3.89297e-06	5.60656e-05		ESRRG	0.0092916	0	0	0.0871279	0.352785	2.01758
PAN3	-1.13523	5.58878	3.13737e-46	9.27695e-45		RAB7A	0.520889	8.55182	3.89702e-06	5.60656e-05		ANTXR1	0.00532997	0.00851831	0.0147951	0.171437	0.139784	-0.294478
ZNF420	-1.95698	3.60282	3.78291e-46	1.11634e-44		SLC7A14	0.576699	7.05833	3.93353e-06	5.64776e-05		CDCA8	0.00780012	1.33797e-11	9.73134e-11	0.286996	0.120822	-1.24815
TBL1XR1	-1.09138	7.10964	4.40693e-46	1.29789e-44		PBX1	-0.782748	6.15735	4.02182e-06	5.763e-05		ATOX1	0.00871808	0.780558	0.818728	0.178624	0.177361	-0.0102397
ASXL2	-1.14632	5.59156	4.66932e-46	1.37243e-44		ESRRG	0.659284	7.60479	4.04098e-06	5.77893e-05		TBX20	0.0097641	0.237678	0.294876	0.905545	1.00831	0.155087
SNRPB	0.857951	7.70637	5.4552e-46	1.60023e-44		ANTXR1	-0.539331	8.03717	4.16348e-06	5.94227e-05		EXOSC7	0.00596929	1.33227e-15	1.5738e-14	0.472603	0.218992	-1.10975
C1D	-0.8614	4.05657	7.00555e-46	2.05093e-44		CDCA8	-0.943581	4.71749	4.28296e-06	6.10067e-05		PCDHGB7	0.00633067	3.33067e-15	3.73653e-14	0.455956	0.950085	1.05916
ZBTB43	-0.983518	5.02695	7.15477e-46	2.08731e-44		ATOX1	0.726451	5.4624	4.32718e-06	6.15145e-05		DGKD	0.00557978	1.11022e-16	1.47239e-15	0.13286	0.050399	-1.39844
ZNF136	-1.48628	3.76343	7.15812e-46	2.08731e-44		TBX20	-0.925089	4.89313	4.35754e-06	6.18237e-05		DPYSL5	0.00512256	1.0103e-14	1.07751e-13	0.0707207	0.135031	0.933082
SQSTM1	0.783931	8.67291	7.20574e-46	2.09706e-44		EXOSC7	-0.648718	5.59432	4.37186e-06	6.19045e-05		SYT1	0.01542	8.88178e-16	1.06866e-14	0.0637584	0.183948	1.52861
ACVR2B	-1.17599	6.32216	7.29936e-46	2.12012e-44		PCDHGB7	0.653581	7.89175	4.45776e-06	6.29966e-05		TNFRSF9	0.0136037	2.22045e-16	2.85973e-15	0.942683	0.278607	-1.75854
RNF219	-1.63721	4.44568	7.35203e-46	2.13122e-44		DGKD	-0.954202	5.16768	4.55465e-06	6.41804e-05		NT5DC3	0.0132942	3.33067e-16	4.23606e-15	0.748914	0.237362	-1.65771
MIR4697HG	-0.717571	7.21288	7.43534e-46	2.15115e-44		DPYSL5	0.826279	7.77377	4.55941e-06	6.41804e-05		GLA	0.0135567	1.2915e-11	9.43121e-11	0.608958	0.21929	-1.47351
RASA2	-1.42904	5.22364	7.54191e-46	2.17771e-44		SYT1	0.709638	6.60456	4.60623e-06	6.47125e-05		ADAM22	0.0126994	0	0	0.0550426	0.165245	1.58598
GABPA	-1.49905	5.32026	8.1633e-46	2.35253e-44		TNFRSF9	-0.924727	4.71843	4.70123e-06	6.59182e-05		POLR2F	0.00714482	1.44329e-15	1.69652e-14	0.326921	0.129644	-1.33438
HEXA	0.687307	6.10365	8.29242e-46	2.38508e-44		NT5DC3	-0.843762	5.23621	4.72114e-06	6.60684e-05		ZBTB25	0.0109587	1.11022e-16	1.47239e-15	0.138669	0.446796	1.68797
ARFGEF2	-1.03729	6.14819	8.89815e-46	2.55432e-44		GLA	-0.800451	5.52346	4.78887e-06	6.68609e-05		GNAI2	0.00506559	0	0	0.281409	0.133766	-1.07296
DCUN1D1	-0.995121	5.69874	9.9804e-46	2.85943e-44		ADAM22	0.57158	7.8591	4.7964e-06	6.68609e-05		SERINC3	0.00699316	0.00774288	0.0135805	0.199101	0.160492	-0.311004
ZNF644	-1.58115	5.88422	1.02952e-45	2.94392e-44		POLR2F	-0.743058	5.12383	4.9802e-06	6.92884e-05		PTRF	0.0132237	0	0	0.887505	0.237486	-1.90191
DCLK1	-0.821167	6.70585	1.04703e-45	2.98818e-44		ZBTB25	0.972041	4.94702	5.01869e-06	6.96889e-05		PSMD13	0.00349903	0	0	0.305573	0.158964	-0.942813
FAM171B	-1.26417	5.08328	1.07084e-45	3.05023e-44		GNAI2	-0.581528	7.94819	5.04321e-06	6.98943e-05		ATP6V1B2	0.00346569	1.26052e-07	5.03008e-07	0.149095	0.218259	0.549811
MATN2	1.19707	4.83192	1.10057e-45	3.12888e-44		SERINC3	-0.703678	7.11308	5.08751e-06	7.03723e-05		FOSL1	0.0166953	0	0	0.552727	0.0970891	-2.50919
JMY	-1.28272	5.06593	1.12816e-45	3.20116e-44		PTRF	-0.706989	7.73832	5.16166e-06	7.12607e-05		STRA13	0.00899426	0	0	0.355512	0.12227	-1.53982
PDP2	-0.919241	4.97838	1.22425e-45	3.46713e-44		PSMD13	-0.498768	7.58092	5.21495e-06	7.1821e-05		MFSD10	0.0106899	1.11022e-16	1.47239e-15	0.197952	0.0771089	-1.36018
CLIC4	-0.770136	7.69484	1.33343e-45	3.76912e-44		ATP6V1B2	0.517163	7.53409	5.22225e-06	7.1821e-05		CTR9	0.0117828	3.83027e-14	3.85458e-13	0.216821	0.52915	1.28717
JUN	1.10049	5.58137	1.36143e-45	3.8409e-44		FOSL1	-1.01811	4.57949	5.27211e-06	7.2368e-05		CCDC6	0.0101845	0.000277826	0.000638829	0.141397	0.079303	-0.834305
CXCL8	1.73362	4.28356	1.43143e-45	4.03068e-44		STRA13	-0.680871	6.76906	5.50509e-06	7.52213e-05		ENTPD7	0.0108842	0.0469231	0.0694743	0.125702	0.0985926	-0.350453
PCMTD1	-1.34883	5.27488	1.8176e-45	5.10832e-44		MFSD10	-0.85772	5.99968	5.5107e-06	7.52213e-05		NSG1	0.0109716	0.00132748	0.00271159	0.149495	0.104394	-0.518056
ZNF572	-1.24113	3.21266	2.08013e-45	5.83503e-44		CTR9	0.597698	7.73607	5.51141e-06	7.52213e-05		APEX2	0.00971898	1.9246e-11	1.36096e-10	0.155983	0.0659536	-1.24186
C16orf52	-1.10844	5.74984	2.26358e-45	6.3376e-44		CCDC6	-0.912402	4.90642	5.5604e-06	7.5746e-05		B4GALT3	0.0136314	6.59472e-14	6.45451e-13	0.075381	0.0298943	-1.33433
OSBPL8	-1.50138	7.84263	2.57992e-45	7.20432e-44		ENTPD7	-0.790342	5.24413	5.57789e-06	7.58403e-05		MYBL2	0.0148808	3.33067e-16	4.23606e-15	0.0611771	0.0162151	-1.91566
RNF38	-0.826159	6.21219	2.58291e-45	7.20432e-44		NSG1	-0.890439	5.42367	5.66931e-06	7.69375e-05		PROX1	0.0103753	0	0	0.0627556	0.38619	2.62149
THAP6	-1.323	3.81533	2.63978e-45	7.34905e-44		APEX2	-0.856413	4.57049	5.81607e-06	7.87804e-05		RPLP1	0.0108765	0	0	0.1872	0.0659772	-1.50454
MAP3K1	-1.31461	6.42528	2.97731e-45	8.27312e-44		B4GALT3	-0.92469	5.39682	5.88447e-06	7.95567e-05		SLK	0.0251111	5.32907e-15	5.86773e-14	0.146051	0.550012	1.91299
ZFHX3	-1.11456	7.29707	3.30833e-45	9.17564e-44		MYBL2	-1.07002	4.3794	5.9391e-06	8.01444e-05		KATNAL1	0.0101253	0	0	0.0285531	0.108184	1.92177
TAP2	0.925795	4.1875	3.35027e-45	9.27452e-44		PROX1	0.962109	6.55155	5.99368e-06	8.07291e-05		CEBPZOS	0.102627	0.00611252	0.0109087	0.142269	0.0516406	-1.46204
IFFO2	1.2072	4.65592	3.4907e-45	9.64519e-44		RPLP1	-0.722751	9.29625	6.1777e-06	8.30519e-05		TP53BP1	0.00574668	0	0	0.20036	0.417448	1.059
FGD6	-1.09332	4.27929	4.9722e-45	1.37131e-43		SLK	0.866886	6.31192	6.21123e-06	8.33466e-05		MPV17	0.00439194	0	0	0.137724	0.0575217	-1.2596
CNN2	0.937343	6.61374	5.19996e-45	1.43144e-43		KATNAL1	0.754853	4.83339	6.26591e-06	8.39235e-05		GATA3	0.00454669	7.4929e-13	6.4257e-12	0.111261	0.192829	0.793378
SMAD9	-0.770654	8.95506	5.26945e-45	1.44787e-43		CEBPZOS	-1.77201	4.86997	6.30402e-06	8.42767e-05		CLIP3	0.0052887	2.27596e-14	2.33318e-13	0.118775	0.217734	0.874343
ZNF790	-1.69575	2.86394	5.65012e-45	1.54958e-43		TP53BP1	0.501196	8.48339	6.32358e-06	8.4381e-05		GDAP1L1	0.00679192	1.48981e-05	4.21649e-05	0.0901327	0.141841	0.654157
SNAP91	-0.789567	5.75855	5.73808e-45	1.57079e-43		MPV17	-0.625978	6.20574	6.39927e-06	8.51169e-05		SYP	0.00699284	1.63217e-06	5.41903e-06	0.14984	0.241932	0.691177
FLVCR1	-0.839007	6.16085	5.79606e-45	1.58372e-43		GATA3	0.603836	7.70813	6.40244e-06	8.51169e-05		RPS6KA3	0.0134899	0.868553	0.891139	0.123942	0.131077	0.0807444
PDLIM4	1.21967	4.97037	6.38638e-45	1.74179e-43		CLIP3	0.607205	8.0006	6.53064e-06	8.66608e-05		FUCA2	0.0150164	3.63327e-11	2.4642e-10	0.212428	0.0891501	-1.25267
SLC8A3	-0.644278	6.8216	7.13423e-45	1.94217e-43		GDAP1L1	0.788287	5.24092	6.91658e-06	9.16128e-05		PRPF6	0.0032388	3.08792e-07	1.15655e-06	0.278059	0.377994	0.442972
HLA-B	1.7696	2.06836	8.53794e-45	2.32002e-43		SYP	0.617603	7.4706	6.93379e-06	9.16716e-05		PICALM	0.006534	2.23997e-11	1.56996e-10	0.173133	0.304757	0.815779
GORAB	-1.17558	3.79338	8.72911e-45	2.36761e-43		RPS6KA3	-0.807402	5.51858	6.98678e-06	9.22023e-05		CTSD	0.0063805	0	0	0.523048	0.224871	-1.21785
TNRC6B	-1.26028	4.89562	8.74564e-45	2.36774e-43		FUCA2	-0.929523	6.05253	7.10116e-06	9.35398e-05		VPS39	0.00273247	1.91405e-10	1.16525e-09	0.109838	0.171797	0.64532
SNHG8	0.795043	5.60996	9.57898e-45	2.58861e-43		HIST1H4A	0.985217	7.43858	7.24239e-06	9.52254e-05		PSMB8	0.0123699	0	0	1.31388	0.181216	-2.85805
ATXN7	-1.085	4.92541	1.0095e-44	2.72308e-43		PRPF6	0.495977	8.24766	7.27825e-06	9.5522e-05		KDM5B	0.00849881	0	0	0.226152	0.583509	1.36746
COMT	0.927038	5.28879	1.04489e-44	2.81339e-43		PICALM	0.580243	7.50889	7.32006e-06	9.58954e-05		USP5	0.00256459	0.0456061	0.0678622	0.309791	0.350561	0.178372
BAG4	-1.01488	5.4702	1.18485e-44	3.18441e-43		CTSD	-0.596905	9.01388	7.46583e-06	9.76269e-05		BZW2	0.008707	0	0	0.252897	0.100349	-1.33352
MMP16	-1.85938	6.19229	1.31971e-44	3.54043e-43		VPS39	0.554623	7.51647	7.54136e-06	9.84354e-05		GPN1	0.0141009	3.84326e-10	2.23851e-09	0.247608	0.101872	-1.2813
EGR2	2.13737	1.60904	1.34795e-44	3.60963e-43		PSMB8	-1.18825	4.82664	7.6018e-06	9.90442e-05		MAST4	0.0150166	0.136386	0.181314	0.492962	0.378485	-0.38124
MSL2	-0.804468	5.19501	1.43664e-44	3.84014e-43		KDM5B	0.680054	9.12431	7.72987e-06	0.00010053		CSE1L	0.00620597	0.144894	0.190952	0.296999	0.262058	-0.180571
RNF19A	-1.28379	6.1195	1.52996e-44	4.0822e-43		USP5	0.466535	8.54477	7.76383e-06	0.000100789		POLR2A	0.00469866	1.69413e-09	9.08162e-09	0.281238	0.434094	0.626214
SCAI	-1.2252	4.24431	1.58478e-44	4.22085e-43		BZW2	-0.894053	6.36234	7.83841e-06	0.000101574		INHBA	0.0220515	0.534211	0.59519	0.699844	0.696051	-0.00783968
ZNF430	-1.8623	2.85088	1.82654e-44	4.85596e-43		GPN1	-0.888854	6.75043	7.9834e-06	0.000103266		DSTN	0.00787379	8.01476e-07	2.79361e-06	0.131835	0.0815097	-0.693687
ALK	-0.648665	7.78687	1.85437e-44	4.9211e-43		MAST4	-0.76281	5.71734	8.30608e-06	0.000107247		BEX4	0.00726144	2.99016e-12	2.38112e-11	0.0392475	0.0807298	1.0405
DDOST	0.624281	8.18464	1.97903e-44	5.24249e-43		CSE1L	-0.506076	7.46763	8.45707e-06	0.000109		SIGMAR1	0.0139748	0	0	0.245425	0.0816539	-1.58769
SERPINE2	1.30019	3.4062	2.36098e-44	6.24304e-43		POLR2A	0.48585	9.23994	8.49766e-06	0.000109327		SHCBP1	0.0239536	0.00240186	0.00465393	0.4413	0.276901	-0.672387
PRKACB	-1.12338	7.02113	2.69468e-44	7.1127e-43		INHBA	-1.00816	5.49294	8.56101e-06	0.000109945		PSMD11	0.00617644	4.62166e-07	1.67304e-06	0.312864	0.196115	-0.673836
PHC3	-1.51355	5.4209	2.71365e-44	7.14997e-43		DSTN	-0.793454	7.04187	8.71235e-06	0.000111689		PSMB10	0.00537702	0	0	0.370281	0.121922	-1.60267
CTTNBP2NL	-0.884247	5.99887	3.02342e-44	7.95197e-43		BEX4	0.766035	5.63495	8.76017e-06	0.000112102		PSMC2	0.00531529	0.0011352	0.00234705	0.406167	0.315878	-0.362703
CAMK2D	-0.909135	6.43802	4.02903e-44	1.0578e-42		SIGMAR1	-1.00565	6.60521	8.79754e-06	0.00011238		WBSCR22	0.00877542	6.81211e-11	4.43066e-10	0.328625	0.165166	-0.992524
CPVL	1.58693	2.36649	4.25867e-44	1.1161e-42		SHCBP1	-1.07979	4.70456	9.02122e-06	0.000115013		RBM3	0.0063688	9.41935e-08	3.82728e-07	0.141797	0.216035	0.607441
ZNF501	-1.41333	3.24062	4.33362e-44	1.13373e-42		PSMD11	-0.562887	7.86844	9.055e-06	0.000115013		CLIC1	0.00424895	0	0	0.308398	0.145208	-1.08667
ABCB10	-0.929782	5.21572	5.60306e-44	1.46324e-42		PSMB10	-0.848003	4.8205	9.0566e-06	0.000115013		PLP2	0.0210479	3.67868e-10	2.14966e-09	0.13897	0.0459684	-1.59606
ZNF585A	-1.0195	4.57347	5.73823e-44	1.49589e-42		PSMC2	-0.4868	8.08498	9.06772e-06	0.000115013		ACACA	0.00559254	0.0591432	0.0856478	0.157662	0.131503	-0.261747
KCNB1	-1.11415	3.49543	7.35682e-44	1.91446e-42		WBSCR22	-0.65372	6.94223	9.12607e-06	0.00011552		HMGA1	0.0188814	0	0	0.0891385	0.0218639	-2.0275
PIK3R1	-1.41828	6.58096	7.5358e-44	1.95758e-42		RBM3	0.778719	7.65533	9.1427e-06	0.00011552		BUB1	0.0112656	0.0239843	0.037902	0.436532	0.29243	-0.577996
PIAS1	-1.02352	4.60746	8.29996e-44	2.1523e-42		CLIC1	-0.532181	8.01349	9.15602e-06	0.00011552		SORCS1	0.0065903	3.87745e-12	3.04688e-11	0.122899	0.223142	0.860488
FAM169A	-1.52641	5.29151	1.602e-43	4.14694e-42		PLP2	-1.19191	4.77837	9.37047e-06	0.000118019		TRAM2	0.00858774	9.72383e-05	0.000240734	0.0623655	0.038916	-0.680385
SRP9	-0.874926	8.16595	1.67147e-43	4.31919e-42		ACACA	-0.532432	7.13518	9.58542e-06	0.000120514		SMAP2	0.00743011	0.000107777	0.000264166	0.0659589	0.10783	0.709121
FBXL17	-0.839518	5.65698	1.72215e-43	4.44235e-42		HMGA1	-1.00457	6.4474	9.62261e-06	0.00012077		MCL1	0.00795091	0.00146842	0.00297648	0.11769	0.164127	0.47982
SH3BGRL	-0.789365	6.269	2.20357e-43	5.6743e-42		BUB1	-0.780694	5.71332	9.68071e-06	0.000121288		LTBP1	0.0106673	0	0	0.922516	0.333751	-1.4668
IDS	-0.720144	9.90657	3.23079e-43	8.30493e-42		SORCS1	0.522617	7.5332	9.80691e-06	0.000122655		ZKSCAN2	0.0058121	0	0	0.0924095	0.325957	1.81857
ABL2	-0.861205	7.02253	3.39516e-43	8.71226e-42		TRAM2	-0.916986	4.60509	9.92336e-06	0.000123895		MAP1A	0.00628662	0	0	0.16113	0.347929	1.11056
ZNF703	1.57723	3.17112	3.42961e-43	8.7854e-42		SMAP2	0.803909	4.80678	1.0044e-05	0.000125184		C1QTNF2	0.190597	2.82723e-05	7.63235e-05	13.7172	1.77169	-2.95279
UTRN	-1.62594	1.79494	3.44373e-43	8.80628e-42		MCL1	0.637488	8.6118	1.01965e-05	0.000126864		PNISR	0.0289988	2.3556e-07	9.03613e-07	0.0791657	0.178871	1.17597
POLK	-1.45316	4.88936	3.66326e-43	9.35145e-42		LTBP1	-0.76789	7.68881	1.03671e-05	0.000128764		TLE1	0.00967488	1.59937e-08	7.27246e-08	0.235139	0.118135	-0.99308
KLF3	-0.939843	6.32158	4.26487e-43	1.08684e-41		ZKSCAN2	0.683181	5.62528	1.06496e-05	0.000132044		CALD1	0.0132314	0.100127	0.137783	0.455053	0.369836	-0.299148
C5orf51	-0.970614	6.55007	4.37075e-43	1.1119e-41		MAP1A	0.582402	8.35067	1.07578e-05	0.000133155		HIST1H3E	0.00761144	2.18848e-07	8.43589e-07	43.1487	99.9251	1.21153
ELOVL4	-0.893332	4.32159	4.59957e-43	1.1681e-41		C1QTNF2	-2.44253	5.08246	1.09634e-05	0.000135467		CTBP2	0.00328085	0	0	0.159791	0.297008	0.894317
ZNF836	-1.35587	2.81359	6.39754e-43	1.62192e-41		PNISR	0.979318	6.54787	1.10046e-05	0.000135742		ABCC4	0.00762181	6.1763e-10	3.51418e-09	0.367484	0.195285	-0.9121
TFAP2B	-0.715385	7.74846	7.17442e-43	1.81576e-41		TLE1	-0.734268	5.37507	1.13403e-05	0.000139644		UBAC2	0.00755613	1.22125e-15	1.44985e-14	0.222377	0.0873015	-1.34893
LYRM7	-1.18066	5.31637	7.38911e-43	1.86689e-41		CALD1	-0.581878	8.9963	1.14081e-05	0.000140238		SLC25A20	0.00933373	9.36148e-05	0.000232408	0.159922	0.286015	0.838725
RAB11FIP2	-1.17255	6.03527	7.61788e-43	1.9214e-41		HIST1H3E	0.56732	8.25199	1.16104e-05	0.000142481		SGSM1	0.00546393	0	0	0.0673472	0.186728	1.47125
SLC30A7	-0.937635	5.37964	8.06464e-43	2.03061e-41		CTBP2	0.526829	7.34148	1.17869e-05	0.0001444		PDIA4	0.00866865	4.44089e-16	5.56868e-15	0.875939	0.406824	-1.10643
ATP6V1F	0.718657	6.55614	8.18452e-43	2.05728e-41		ABCC4	-0.823316	4.56523	1.18482e-05	0.000144903		KIF1B	0.00590504	0	0	0.119903	0.291674	1.28249
KALRN	-1.07405	6.93021	8.7131e-43	2.18642e-41		UBAC2	-0.853608	5.82103	1.19777e-05	0.000146238		FNDC3B	0.0065137	0.269855	0.329354	0.450478	0.486054	0.109661
ZNF273	-1.58666	2.70965	9.85469e-43	2.46869e-41		SLC25A20	0.873266	6.06187	1.20372e-05	0.000146715		GUSB	0.00570829	0	0	0.540161	0.2672	-1.01547
FBXO30	-1.43291	5.32651	1.06026e-42	2.65155e-41		SGSM1	0.823151	5.03968	1.23149e-05	0.000149845		MRPL34	0.0560226	3.71098e-06	1.1608e-05	0.256967	0.0736837	-1.80216
KCTD12	-1.01542	7.36634	1.06847e-42	2.66756e-41		PDIA4	-0.61489	9.86697	1.23721e-05	0.000150171		TCF25	0.00492414	0.00365814	0.00683269	0.159309	0.21706	0.446264
ZBTB37	-1.39721	3.03077	1.10112e-42	2.74442e-41		KIF1B	0.503176	8.08249	1.23835e-05	0.000150171		B4GALT5	0.0125019	2.41334e-05	6.6126e-05	0.0386929	0.022512	-0.781375
CTSA	0.741809	6.96257	1.13357e-42	2.82055e-41		FNDC3B	-0.531011	7.15195	1.25738e-05	0.000152222		RBFOX2	0.00349019	0	0	0.0390135	0.0847657	1.11951
LOC101927027	-0.939303	4.52704	1.21813e-42	3.02584e-41		GUSB	-0.637806	6.83629	1.28255e-05	0.000155007		LINC00265	0.205459	0.000309058	0.000706319	0.426346	0.0738226	-2.52989
LSM11	-0.861266	4.8552	1.53964e-42	3.81804e-41		MRPL34	-1.36435	5.07483	1.32485e-05	0.000159851		TCP1	0.00575245	1.95749e-05	5.46214e-05	0.272334	0.190704	-0.514037
CGGBP1	-0.910954	7.53908	1.6087e-42	3.98262e-41		TCF25	0.657638	6.75137	1.32733e-05	0.000159881		ERC1	0.00366984	0	0	0.0795531	0.199006	1.32282
LRRC8B	-0.993812	6.6043	1.69654e-42	4.19304e-41		B4GALT5	-1.01048	5.54878	1.33071e-05	0.000160015		ZC3HAV1L	0.0160845	0.194959	0.247691	0.368793	0.462637	0.327068
DGKI	-0.947094	5.59657	2.23942e-42	5.52552e-41		RBFOX2	0.540522	7.70119	1.3329e-05	0.000160015		SLC7A2	0.0108358	2.07758e-10	1.25199e-09	0.356379	0.154672	-1.2042
ZNF81	-1.67301	5.12867	2.34847e-42	5.78492e-41		LINC00265	-2.4348	4.90233	1.37621e-05	0.000164938		NFKBIA	0.0064423	0	0	0.499652	0.19109	-1.38667
ARL14EP	-0.893118	5.46633	2.35514e-42	5.79167e-41		TCP1	-0.504711	8.37144	1.37935e-05	0.000165039		PLXNA3	0.00471275	8.94304e-05	0.000222717	0.143742	0.200882	0.482866
MRPL14	0.753875	5.05492	2.6932e-42	6.612e-41		ERC1	0.513677	6.8528	1.42699e-05	0.000170455		SCGN	0.008041	2.89435e-13	2.61739e-12	0.101904	0.226198	1.15038
AFF4	-1.06577	7.85831	2.79131e-42	6.84149e-41		ZC3HAV1L	-0.867617	5.11097	1.49852e-05	0.000178515		NUMA1	0.0037815	8.81213e-10	4.90441e-09	0.227937	0.335641	0.558281
LOXL2	0.86472	6.38628	3.83563e-42	9.38552e-41		SLC7A2	-0.772232	5.03244	1.50113e-05	0.000178515		TUBGCP6	0.00751543	9.2887e-08	3.77635e-07	0.0947067	0.187205	0.983081
RNF138	-0.954787	4.82479	4.29054e-42	1.04813e-40		NFKBIA	-0.677251	5.79427	1.50193e-05	0.000178515		BSG	0.0137833	8.88178e-16	1.06866e-14	0.53713	0.207376	-1.37302
C11orf30	-0.889365	5.10016	4.57896e-42	1.11674e-40		PLXNA3	0.546611	6.77622	1.51178e-05	0.00017939		RPL7	0.0203104	2.22045e-16	2.85973e-15	23.5804	6.31876	-1.89988
PCNX	-1.24247	7.19437	4.91507e-42	1.19543e-40		SCGN	0.99042	5.07645	1.51628e-05	0.000179627		PDZD11	0.00652086	0.00380521	0.00707589	0.165685	0.218069	0.396342
MZT1	-0.955071	5.37746	4.91781e-42	1.19543e-40		NUMA1	0.475772	9.78418	1.51976e-05	0.000179742		PPP1R13L	0.018549	0.0136034	0.0226353	0.30028	0.414693	0.465735
DKK2	-0.991184	7.83902	5.55965e-42	1.34922e-40		TUBGCP6	0.864145	5.72441	1.55717e-05	0.000183864		STT3A	0.00222495	2.80131e-12	2.24577e-11	0.452854	0.308767	-0.552525
PCF11	-1.27302	5.48739	5.99377e-42	1.45218e-40		BSG	-0.728292	9.73287	1.57235e-05	0.000185351		DCTN1	0.00466806	0.000611942	0.00133075	0.241043	0.316359	0.392274
ZBTB11	-1.44926	5.09784	7.07774e-42	1.712e-40		RPL7	-0.690818	8.611	1.60222e-05	0.000188562		ACTA2	0.00781259	0	0	0.978493	0.287357	-1.76772
ODC1	0.641112	7.69316	7.0949e-42	1.71334e-40		PDZD11	0.812978	6.53577	1.60821e-05	0.000188958		SPAG5	0.00678317	1.5612e-08	7.12221e-08	0.350801	0.187061	-0.907141
SNHG16	0.760274	7.05073	8.70152e-42	2.09789e-40		PPP1R13L	0.908985	5.07681	1.63148e-05	0.000191379		PCDHB3	0.00630544	1.56652e-13	1.47262e-12	0.381914	0.798756	1.06451
PAK7	-1.4596	2.12097	9.09905e-42	2.19015e-40		STT3A	-0.553413	8.5164	1.63453e-05	0.000191425		PHGDH	0.00481321	0.220873	0.276284	0.244044	0.271731	0.155035
KCNG1	1.57624	2.9893	9.1874e-42	2.20782e-40		DCTN1	0.535926	8.74748	1.65512e-05	0.00019352		HMG20A	0.00717365	3.66529e-12	2.89611e-11	0.0830314	0.167995	1.01669
GCLM	-0.927601	4.972	9.3771e-42	2.24974e-40		ACTA2	-0.579518	6.92429	1.74113e-05	0.000203245		RHOT1	0.00986858	1.75203e-10	1.07487e-09	0.0664602	0.147853	1.1536
CPEB2	-0.98477	4.09869	1.05881e-41	2.53617e-40		SPAG5	-0.670929	6.28828	1.75128e-05	0.000204098		SAE1	0.00505554	5.55112e-16	6.90021e-15	0.144943	0.0728014	-0.993445
CTSC	0.927713	4.35705	1.19727e-41	2.86315e-40		PCDHB3	0.655737	6.81845	1.76455e-05	0.000205311		AGPAT2	0.0118708	1.9984e-15	2.31847e-14	0.167796	0.061356	-1.45143
KMT2A	-1.32523	7.50892	1.27265e-41	3.0385e-40		PHGDH	0.488353	8.01885	1.79315e-05	0.000208301		HNRNPR	0.0078917	3.7861e-11	2.55329e-10	0.196204	0.364211	0.892416
ZNF699	-1.7633	1.86028	1.49472e-41	3.56294e-40		HMG20A	0.640334	6.10956	1.81952e-05	0.000211023		CD151	0.00865069	0	0	0.617881	0.229816	-1.42685
MKLN1	-1.44437	6.80626	1.55943e-41	3.7112e-40		RHOT1	0.862515	5.17655	1.86301e-05	0.000215718		SACS	0.0240279	0.000778914	0.00165699	0.233444	0.39192	0.747483
ZFP28	-1.12893	4.72877	1.62242e-41	3.85161e-40		SAE1	-0.546718	6.89227	1.87508e-05	0.000216767		HEXDC	0.0107682	0.0538952	0.0786385	0.0710539	0.117986	0.731633
MAGI3	-1.26866	6.63707	1.62365e-41	3.85161e-40		AGPAT2	-0.872635	4.61108	1.88519e-05	0.000217584		JTB	0.00613367	0	0	0.0904677	0.030767	-1.55602
ZNF547	-1.5425	2.04689	1.63041e-41	3.86144e-40		HNRNPR	0.46884	8.62095	1.89083e-05	0.000217886		COMT	0.00998949	0	0	0.631439	0.216314	-1.54552
RLIM	-1.00128	6.78024	2.16465e-41	5.11848e-40		CD151	-0.674261	9.1256	1.9193e-05	0.000220812		CDH11	0.0100965	0.525615	0.586712	0.34698	0.356811	0.0403068
TRNP1	1.12182	4.15416	2.25412e-41	5.32152e-40		SACS	-0.560718	7.61119	1.96396e-05	0.000225588		LYAR	0.0165643	0.000557677	0.00122131	0.288961	0.154169	-0.906362
PHF6	-1.05621	6.5847	2.35666e-41	5.55472e-40		HEXDC	1.2238	4.41745	2.01257e-05	0.000230802		CDKN2C	0.0078929	1.48146e-07	5.86259e-07	0.125197	0.060574	-1.04743
TOMM34	0.707772	6.24037	2.51712e-41	5.92347e-40		JTB	-0.793556	5.55034	2.02691e-05	0.000232077		IGBP1	0.0110718	1.07657e-05	3.1263e-05	0.0887083	0.146323	0.722014
IGF2BP2	1.63918	2.7577	2.62651e-41	6.17104e-40		COMT	-0.617637	6.56354	2.06308e-05	0.000235841		EFHD2	0.0086517	0	0	0.175035	0.0545724	-1.6814
PUM2	-0.923769	8.01043	2.64449e-41	6.20341e-40		CDH11	-0.673595	6.82723	2.07046e-05	0.000236309		TNFRSF19	0.00880399	0.0182719	0.0295892	0.240184	0.213303	-0.171238
PEX12	-1.41175	2.90081	2.86214e-41	6.70333e-40		LYAR	-0.879967	4.45251	2.09467e-05	0.000238692		TOR1AIP2	0.0166019	0.00120238	0.00247661	0.139378	0.0832443	-0.743577
KIAA1549	-0.700857	8.16971	2.97086e-41	6.94691e-40		HIST1H2BO	-0.87333	5.41042	2.11847e-05	0.000241022		GATA4	0.00941438	0.00602817	0.0107716	0.0821743	0.112174	0.44898
PRKAA1	-1.10637	6.34626	3.27405e-41	7.64377e-40		CDKN2C	-0.806204	4.77518	2.1656e-05	0.000245957		LYNX1	0.00750279	5.96139e-08	2.49762e-07	0.0416075	0.0955046	1.19873
ZNF112	-1.70583	4.18002	3.42339e-41	7.9798e-40		IGBP1	0.841086	5.46683	2.16869e-05	0.000245957		RSF1	0.018988	0	0	0.217325	0.959524	2.14247
ATP5G1	0.862906	5.77688	4.40495e-41	1.02516e-39		EFHD2	-0.835844	4.62836	2.1922e-05	0.00024823		CYP24A1	0.00765916	0	0	1.47908	0.337202	-2.13301
FAM8A1	-0.836881	6.49564	4.52076e-41	1.05045e-39		TNFRSF19	-0.92279	4.61991	2.20794e-05	0.000249619		TPBG	0.00799598	0	0	0.592045	0.222911	-1.40924
HIPK1	-0.733372	6.65419	4.71393e-41	1.09362e-39		TOR1AIP2	-0.80447	6.80393	2.27095e-05	0.000256339		METTL7A	0.00538346	0.000455428	0.00101356	0.317406	0.239087	-0.408793
FZD3	-1.00934	5.60842	4.86811e-41	1.12761e-39		GATA4	0.720064	6.25007	2.30604e-05	0.000259891		BAG3	0.00961654	6.66134e-16	8.19459e-15	0.623681	0.264634	-1.23681
RPL3	0.576199	9.76611	4.88227e-41	1.12912e-39		LYNX1	0.887089	4.82373	2.3309e-05	0.000262281		ATF4	0.0283855	0.0525904	0.0769389	0.0216394	0.038229	0.821006
YBX3	4.09968	0.404854	5.21937e-41	1.20515e-39		RSF1	0.589439	7.3895	2.37258e-05	0.000266553		EML5	0.0201129	0	0	0.068462	0.28467	2.05592
STRA13	0.859068	6.3132	5.22735e-41	1.20515e-39		CYP24A1	0.725249	6.52451	2.40683e-05	0.000269978		FAM127A	0.0210246	0.00166833	0.00334838	0.18147	0.296858	0.710048
HSPA13	-1.12065	6.79799	5.57777e-41	1.28393e-39		TPBG	-0.70864	5.60316	2.47958e-05	0.000277705		PALLD	0.00846876	0.0362506	0.0550901	0.249284	0.203996	-0.289255
ZNF507	-1.49299	5.55261	6.16198e-41	1.4162e-39		METTL7A	-0.65355	6.3957	2.50228e-05	0.000279811		SAMD9	0.0309549	1.5868e-05	4.47856e-05	0.231224	0.43611	0.915402
ZCCHC14	-0.643277	7.51427	6.3096e-41	1.44787e-39		BAG3	-0.737978	5.79367	2.56087e-05	0.000285917		PRPS2	0.0156039	0.00498627	0.00906883	0.595965	0.360056	-0.727006
CDC37L1	-0.853459	4.74301	7.24061e-41	1.65893e-39		ATF4	1.11413	5.28508	2.59846e-05	0.000289664		CMTM3	0.00612264	0	0	0.127199	0.0549132	-1.21186
CD164	-0.724545	7.52874	7.43208e-41	1.70016e-39		EML5	0.616238	7.52231	2.60934e-05	0.000290426		SKP1	0.0252529	0.000759824	0.00161976	0.240836	0.425482	0.821048
RPL13A	0.676002	7.95411	7.56853e-41	1.72869e-39		FAM127A	0.900684	8.11425	2.62824e-05	0.000292076		PNMA2	0.00626531	4.93716e-13	4.3276e-12	0.0385798	0.0777958	1.01185
TAOK1	-1.31406	7.86398	7.65266e-41	1.74521e-39		PALLD	-0.5817	7.31129	2.63944e-05	0.000292559		CLPTM1L	0.00876917	1.40787e-12	1.16398e-11	0.14549	0.0733745	-0.987571
JUNB	1.42407	6.61131	8.45036e-41	1.92415e-39		SAMD9	1.12656	5.07329	2.64073e-05	0.000292559		DIAPH3	0.0145937	0.0863915	0.120485	0.475323	0.36984	-0.362006
ZSCAN12	-1.38135	4.77818	8.82608e-41	2.00661e-39		PRPS2	-0.830468	5.70965	2.64661e-05	0.000292758		MACF1	0.016155	0.534702	0.595551	0.121185	0.127831	0.0770267
YIPF4	-0.798683	5.57082	9.25899e-41	2.10179e-39		CMTM3	-0.843917	5.72484	2.66462e-05	0.000294297		SNAP91	0.00933831	0	0	0.071757	0.224698	1.6468
DLG2	-0.857005	8.09972	9.33002e-41	2.11466e-39		SKP1	0.895502	8.81617	2.67358e-05	0.000294833		AVL9	0.00744465	0	0	0.0442258	0.124258	1.49038
DBT	-1.13841	5.54529	9.50378e-41	2.15074e-39		PNMA2	0.616348	5.99852	2.6799e-05	0.000295077		HLA-A	0.0132805	4.44089e-16	5.56868e-15	0.751616	0.286621	-1.39085
KIF1B	-0.758095	8.02073	9.84411e-41	2.22435e-39		CLPTM1L	-0.636763	7.20039	2.76951e-05	0.000304476		DYNLL2	0.00569347	7.81328e-10	4.37924e-09	0.0711161	0.113255	0.671325
IL4R	1.57024	2.79035	9.9293e-41	2.24017e-39		DIAPH3	-0.768204	5.20636	2.78532e-05	0.000305746		PPP2R5E	0.0113344	0	0	0.0967389	0.341895	1.82139
ZKSCAN1	-1.2434	8.51612	1.06969e-40	2.40966e-39		MACF1	-0.64764	6.76848	2.79344e-05	0.00030617		HGH1	0.0243221	3.844e-07	1.41085e-06	0.345432	0.121115	-1.51202
BRWD3	-1.64747	5.34036	1.15722e-40	2.60287e-39		SNAP91	0.723028	5.2928	2.80454e-05	0.000306917		ATCAY	0.00931581	5.26301e-07	1.88701e-06	0.0412662	0.0708892	0.780607
MON2	-0.942535	5.40118	1.30096e-40	2.92172e-39		AVL9	0.609777	5.77416	2.82805e-05	0.00030902		PKD2	0.00989997	0.563399	0.623233	0.163912	0.143457	-0.192308
ZNF484	-1.73375	3.36377	1.50436e-40	3.37337e-39		HLA-A	-0.72187	7.79083	2.96288e-05	0.00032326		KIF3A	0.0191105	0	0	0.136147	0.520464	1.93463
HLA-C	0.871482	5.76429	1.75079e-40	3.92001e-39		DYNLL2	0.629498	6.68577	2.9922e-05	0.000325963		ZC3H7A	0.0090368	0.664959	0.716906	0.147649	0.148472	0.00801636
HOOK1	-1.64072	3.34134	1.89838e-40	4.24403e-39		PPP2R5E	0.999759	6.66739	3.05716e-05	0.000332536		DDAH1	0.00662425	0.00208553	0.00410038	0.128512	0.0968571	-0.407972
KDM5B	-0.689174	8.06916	2.17719e-40	4.85997e-39		HGH1	-0.999423	5.16839	3.10758e-05	0.000337509		SLC1A5	0.00949063	0	0	0.637071	0.232509	-1.45417
MDGA1	1.46828	2.10696	2.21211e-40	4.93048e-39		ATCAY	0.66531	6.27218	3.12835e-05	0.000339251		COX7A2L	0.00530324	0.00218348	0.00426826	0.0520737	0.0656227	0.33364
ABHD2	-0.661739	8.59144	2.25024e-40	5.00788e-39		HIST1H2BI	-0.583432	7.52463	3.16455e-05	0.000342659		ATP6V0B	0.0109031	2.02061e-14	2.0864e-13	0.315651	0.139471	-1.17837
KIAA0895	-0.862808	4.97158	2.28916e-40	5.08683e-39		PKD2	-0.666013	5.9795	3.21586e-05	0.000347216		STMN2	0.0108413	3.33067e-16	4.23606e-15	0.0546541	0.13049	1.25554
SGPP1	-0.905536	4.7913	2.35082e-40	5.216e-39		KIF3A	0.807999	6.57429	3.21631e-05	0.000347216		SMAD9	0.00474137	0	0	0.0604094	0.150356	1.31554
FAM91A1	-1.04882	5.75725	2.3562e-40	5.22007e-39		ZC3H7A	-0.607973	6.20344	3.23491e-05	0.000348558		CNTFR	0.00610146	3.61259e-05	9.56787e-05	0.112705	0.160076	0.5062
SNX13	-1.39165	5.61335	2.36312e-40	5.22756e-39		DDAH1	-0.530906	6.77629	3.23845e-05	0.000348558		STEAP3	0.00502575	0	0	0.299351	0.110208	-1.44162
SUV420H1	-1.13505	6.31931	2.36728e-40	5.22892e-39		SLC1A5	-0.741304	7.61581	3.26534e-05	0.000350848		DTX3L	0.00964653	0.000360025	0.000816329	0.279605	0.187063	-0.579865
B4GALT1	0.666441	5.87387	2.47154e-40	5.45105e-39		COX7A2L	0.623419	5.94834	3.2695e-05	0.000350848		SMS	0.0060722	3.25322e-11	2.22975e-10	0.705421	0.392301	-0.846522
C19orf53	0.834457	6.77284	2.63021e-40	5.79236e-39		ATP6V0B	-0.705951	7.77378	3.32616e-05	0.000356396		ICMT	0.0327366	0.00028493	0.000654531	0.0647588	0.0269314	-1.26578
HMBS	0.782335	5.49301	2.73493e-40	6.01399e-39		STMN2	0.726414	9.62242	3.4274e-05	0.000366696		RPL7A	0.0139205	0.142632	0.188458	0.796306	0.946158	0.248758
ZNF772	-1.17905	3.03399	2.75535e-40	6.04987e-39		SMAD9	0.563067	7.83653	3.44781e-05	0.000368331		IGFBP7	0.00676488	0.0542804	0.0791454	0.49606	0.346629	-0.517121
FAM117B	-0.935266	5.71044	2.84906e-40	6.24635e-39		CNTFR	0.588972	7.64313	3.52306e-05	0.00037581		GAPDH	0.0051874	0	0	0.338949	0.169407	-1.00057
RGS17	-1.3985	3.14619	2.8664e-40	6.27504e-39		STEAP3	-0.82782	5.00867	3.5341e-05	0.000376414		METAP1	0.00776149	0.000444836	0.000991729	0.160639	0.103197	-0.638424
ZNF845	-1.72125	3.4004	3.10799e-40	6.79384e-39		DTX3L	-0.730553	4.93601	3.5392e-05	0.000376414		MALAT1	0.0330704	0.373462	0.436598	0.216603	0.181778	-0.252873
DIDO1	-0.617165	7.11095	3.53327e-40	7.71205e-39		SMS	-0.578934	7.68039	3.62118e-05	0.000384563		IL32	0.0188633	0	0	2.56266	0.369768	-2.79295
TNPO1	-0.97402	7.87449	3.64759e-40	7.94982e-39		ICMT	-1.14571	5.27309	3.67903e-05	0.000390129		UBE2Z	0.00378997	0.000164592	0.000389895	0.0602529	0.0791249	0.393099
ANXA11	0.746284	6.17643	4.3108e-40	9.3814e-39		RPL7A	0.667742	10.2223	3.69804e-05	0.000391567		ANKS1A	0.00465497	5.32907e-15	5.86773e-14	0.149565	0.286616	0.938341
CRISPLD2	1.67648	1.72694	4.73694e-40	1.02936e-38		IGFBP7	0.985945	5.14481	3.78611e-05	0.000400301		PON2	0.0112139	4.25484e-06	1.31478e-05	0.200857	0.109724	-0.87229
DYNC1LI2	-0.926692	7.90516	4.76286e-40	1.03347e-38		GAPDH	-0.526622	11.9319	3.81595e-05	0.000402863		UGGT2	0.0213512	0.62248	0.678283	0.199735	0.218341	0.128495
NADK2	-0.981446	5.55606	4.77459e-40	1.0345e-38		METAP1	-0.653725	5.6763	3.83927e-05	0.00040473		KLHL7	0.00858253	7.77156e-16	9.44635e-15	0.0913562	0.208445	1.19009
CPNE3	-0.714244	7.26264	5.39491e-40	1.16718e-38		MALAT1	-1.44398	8.11695	3.92278e-05	0.000412927		CHMP4B	0.0126561	2.47806e-07	9.45507e-07	0.1457	0.0761354	-0.936364
ZNF223	-1.18755	3.84834	5.40967e-40	1.16866e-38		IL32	-0.855631	5.67789	3.94677e-05	0.000414845		PLEKHO1	0.00518826	0	0	0.0831344	0.0376137	-1.14419
TMEM41B	-0.887447	5.52606	5.78326e-40	1.24754e-38		UBE2Z	0.493199	7.01207	3.991e-05	0.00041888		GCLM	0.0206028	0.782441	0.820143	0.157639	0.15158	-0.0565448
LGALS3	0.955777	3.94879	5.82566e-40	1.25486e-38		ANKS1A	0.578716	6.19951	4.04082e-05	0.00042349		TSC22D1	0.00599208	0.00696823	0.0123279	0.0929628	0.118388	0.348797
UBL3	-0.92989	5.73298	6.24302e-40	1.3428e-38		PON2	-0.675921	5.2365	4.09969e-05	0.000429033		PTRH2	0.00530114	6.32459e-05	0.000161684	0.200827	0.31695	0.658302
TMEM158	1.43713	2.83176	7.09529e-40	1.52389e-38		UGGT2	-0.743023	5.32132	4.10918e-05	0.000429299		NACAD	0.0102706	0.000141283	0.000339298	0.109096	0.171808	0.655203
EIF1AX	-0.850831	6.63967	7.52981e-40	1.61486e-38		KLHL7	0.655727	6.19191	4.11419e-05	0.000429299		COPS7B	0.00400867	8.32667e-15	8.93396e-14	0.0973233	0.0498136	-0.966244
RPSA	0.820556	7.56751	7.63637e-40	1.63534e-38		CHMP4B	-0.703198	6.21585	4.17037e-05	0.000434529		CD320	0.0287047	9.24816e-14	8.89294e-13	0.449839	0.124236	-1.85633
ZNF398	-0.810294	5.3557	7.65848e-40	1.63769e-38		PLEKHO1	-0.617305	5.54691	4.20459e-05	0.00043746		KLHL13	0.00366296	0	0	0.164976	0.291461	0.821044
VAMP5	1.60198	2.51139	8.1965e-40	1.75021e-38		GCLM	-1.00467	4.67839	4.21655e-05	0.00043807		CALU	0.00377866	3.80465e-07	1.39785e-06	0.241514	0.175407	-0.461402
CIB1	0.819651	5.59389	8.22616e-40	1.754e-38		TSC22D1	0.575796	6.33125	4.26127e-05	0.000442076		HYI	0.00805123	1.11022e-16	1.47239e-15	0.427564	0.179416	-1.25283
NDUFA4	0.742764	7.34016	8.65736e-40	1.84328e-38		PTRH2	0.728197	6.41436	4.27289e-05	0.000442642		LAMB2	0.0216777	0.021391	0.0341519	0.283841	0.42379	0.578268
ZNF561	-0.807754	5.78831	9.1789e-40	1.95151e-38		NACAD	0.656642	7.80575	4.30322e-05	0.000445142		SIL1	0.00916936	3.58602e-14	3.61899e-13	0.467981	0.177968	-1.39483
RBM12B	-1.20444	5.27282	9.59731e-40	2.03753e-38		COPS7B	-0.639926	4.90551	4.34375e-05	0.000448687		HECTD4	0.00363408	0	0	0.108893	0.228883	1.0717
LCOR	-1.3494	5.84848	9.65746e-40	2.04735e-38		CD320	-1.09535	5.99302	4.44808e-05	0.000458804		MYL12B	0.0268849	7.36697e-08	3.03134e-07	0.154203	0.0604166	-1.35182
BSN	-0.705491	6.72862	1.01181e-39	2.14194e-38		KLHL13	0.476579	8.11391	4.46882e-05	0.000460032		PRPS1	0.00448506	4.44089e-16	5.56868e-15	0.303925	0.169594	-0.841626
PPP1R3B	-0.885891	6.22024	1.1573e-39	2.4464e-38		CALU	-0.429188	8.94965	4.4728e-05	0.000460032		LPGAT1	0.0161248	0.86489	0.888296	0.0625033	0.0578345	-0.112001
SIRPA	1.014	3.71914	1.19803e-39	2.52888e-38		HYI	-0.813615	5.73865	4.48696e-05	0.000460828		NFASC	0.00610774	1.81684e-11	1.28986e-10	0.0962827	0.180877	0.909664
MAGEB17	3.00692	0.65923	1.29059e-39	2.72039e-38		LAMB2	0.900637	7.95827	4.50216e-05	0.000461611		EIF4A2	0.0162521	5.96641e-09	2.9258e-08	0.120179	0.254455	1.08222
TK1	0.854325	5.40713	1.86833e-39	3.93255e-38		SIL1	-0.741341	4.66379	4.50744e-05	0.000461611		ZCCHC12	0.0127276	9.93474e-05	0.00024553	0.11727	0.211547	0.851141
ATAD3B	0.969868	3.61351	1.90457e-39	4.00313e-38		HECTD4	0.487558	7.19861	4.53419e-05	0.000463689		SRCIN1	0.00939706	1.62162e-07	6.37128e-07	0.0954396	0.19419	1.02481
HEATR5A	-1.01161	6.1	1.99949e-39	4.19664e-38		MYL12B	-1.11686	7.26372	4.54419e-05	0.00046405		CDKN1C	0.0131055	1.54504e-05	4.36935e-05	0.262438	0.477294	0.862905
NFAT5	-1.17333	6.65717	2.01116e-39	4.21516e-38		PRPS1	-0.581048	6.45737	4.59615e-05	0.000468689		SMARCA1	0.0143206	1.05967e-10	6.67908e-10	0.223832	0.503664	1.17004
CSRNP1	1.44826	3.16814	2.03465e-39	4.25833e-38		LPGAT1	-0.725926	6.02064	4.70573e-05	0.000479183		HIST1H2BJ	0.0542801	8.34882e-06	2.46356e-05	16.122	4.81466	-1.74352
SPTY2D1	-0.919278	5.29811	2.06144e-39	4.30829e-38		NFASC	0.631762	5.72906	4.71257e-05	0.000479201		NDRG4	0.00485508	1.74527e-13	1.62991e-12	0.0597454	0.108995	0.867357
DENND4C	-1.24222	5.46901	2.11024e-39	4.40405e-38		EIF4A2	0.792	8.64571	4.75041e-05	0.000481913		OLFM3	0.00938639	0	0	0.0646577	0.304956	2.2377
GAS5	0.735098	7.29325	2.12649e-39	4.43168e-38		ZCCHC12	0.765484	5.19261	4.75267e-05	0.000481913		SNRPG	0.0268101	2.17169e-07	8.37568e-07	0.319646	0.113509	-1.49367
CCNT2	-1.30191	6.21721	2.26292e-39	4.70936e-38		SRCIN1	0.761991	4.81838	4.8306e-05	0.000489123		AP3M2	0.00821221	0.150429	0.197373	0.15742	0.124504	-0.338433
JRKL	-1.50287	4.42507	2.27336e-39	4.72443e-38		CDKN1C	0.717781	5.70737	4.9628e-05	0.000501802		RRM2B	0.0197875	0.829476	0.860095	0.148153	0.137354	-0.10918
ZNF253	-1.65923	3.09121	2.41849e-39	5.01897e-38		SMARCA1	0.51982	8.22048	5.03405e-05	0.000508291		SPOP	0.0159851	0.071877	0.102548	0.147	0.111906	-0.393527
NPAT	-1.42611	5.02746	2.5357e-39	5.25481e-38		HIST1H2BJ	-1.27515	5.53363	5.16519e-05	0.000520799		ENO2	0.00288715	0.00162199	0.00326456	0.176024	0.214972	0.288374
VASH2	-0.805827	4.59449	2.648e-39	5.47984e-38		NDRG4	0.562374	7.45706	5.23884e-05	0.000527484		TEX261	0.0200649	4.01796e-06	1.24861e-05	0.0512663	0.0229112	-1.16196
MBLAC2	-1.11439	3.81611	2.71893e-39	5.61875e-38		OLFM3	1.16989	5.38038	5.27046e-05	0.000529924		ATM	0.0195843	0	0	0.101019	0.414196	2.03569
FIGNL1	-1.01969	5.16588	2.81268e-39	5.80435e-38		SNRPG	-0.975909	5.14192	5.37075e-05	0.000539253		SIK2	0.00636165	0.0787468	0.111039	0.354913	0.282504	-0.329193
FGFR1OP	-0.886959	5.7061	3.09008e-39	6.3679e-38		AP3M2	-0.801671	5.25756	5.38116e-05	0.000539544		DGKI	0.00497169	0	0	0.118703	0.354143	1.57698
TMEM215	-1.13408	3.41851	3.13495e-39	6.45135e-38		RRM2B	-0.80388	5.65759	5.4292e-05	0.000542928		TMEM198	0.0140088	0.00339441	0.00638185	0.0592515	0.104702	0.821369
KDM6A	-0.884878	5.23388	3.17962e-39	6.53416e-38		SPOP	-0.783973	5.47904	5.43004e-05	0.000542928		FURIN	0.0111348	0	0	0.119779	0.0374957	-1.67558
AVL9	-0.809719	7.07239	3.31863e-39	6.81034e-38		ENO2	0.440914	8.56736	5.47773e-05	0.000546935		FBXO22	0.00500485	0.00010291	0.000253357	0.146887	0.10312	-0.510383
GPX8	1.43547	2.91737	3.49867e-39	7.16984e-38		TEX261	-0.980045	4.72734	5.55977e-05	0.000554355		C5orf30	0.00558043	0	0	0.13057	0.349761	1.42155
UNC80	-1.38084	5.77977	3.91005e-39	8.00178e-38		ATM	0.755133	6.88473	5.57659e-05	0.000555262		CYP20A1	0.0685456	0.0219107	0.0349114	0.39442	0.182748	-1.10988
SH3PXD2A	-0.546256	8.66471	3.92402e-39	8.01924e-38		SIK2	-0.674124	4.85243	5.65587e-05	0.000561696		RANBP9	0.00564104	4.91731e-11	3.26372e-10	0.0831557	0.158118	0.927118
FAM102B	-1.03923	6.20894	3.97739e-39	8.11706e-38		DGKI	0.55701	5.65328	5.65687e-05	0.000561696		PCDHB14	0.00737467	7.32747e-15	7.8856e-14	0.204181	0.44969	1.13908
TMEM54	0.870001	4.56165	4.17856e-39	8.51583e-38		TMEM198	0.827058	4.75614	5.67653e-05	0.00056287		DAB2IP	0.00617141	1.38361e-07	5.48752e-07	0.0635026	0.0371206	-0.774595
HIPK3	-0.944025	6.08167	4.1925e-39	8.53245e-38		FURIN	-0.769522	5.09188	5.73468e-05	0.000567852		PAPPA	0.0123024	4.996e-15	5.51803e-14	0.779799	0.304193	-1.35812
RTKN2	-1.19457	3.98643	4.242e-39	8.62131e-38		FBXO22	-0.635818	5.26092	5.81565e-05	0.000575076		EIF2AK4	0.00637892	0.000100256	0.000247517	0.126066	0.0849793	-0.568996
RPS2	0.751789	8.98112	4.40088e-39	8.93192e-38		C5orf30	0.799684	5.87231	5.9059e-05	0.000583198		NIT1	0.00719372	0.00750293	0.0131781	0.243181	0.320798	0.399633
BROX	-0.983943	6.48978	4.40874e-39	8.93557e-38		CYP20A1	-1.36078	5.01066	5.92789e-05	0.000584565		RIPK2	0.0079861	5.52836e-12	4.24138e-11	0.234759	0.101467	-1.21017
APPBP2	-0.974488	6.92968	4.45571e-39	9.01839e-38		RANBP9	0.610984	5.69795	5.94466e-05	0.000585415		C1orf123	0.00865314	0.01538	0.0252907	0.182864	0.272019	0.572934
FRY	-0.850817	5.52326	4.66247e-39	9.42394e-38		PCDHB14	0.705435	6.28381	6.11428e-05	0.000601293		ZBTB10	0.0129551	0	0	0.123615	0.414908	1.74694
MAP4K3	-1.05095	5.99245	4.81215e-39	9.71318e-38		DAB2IP	-0.689508	5.07527	6.34799e-05	0.000623423		ANTXR2	0.00873229	0.704637	0.752182	0.143326	0.141504	-0.0184559
SORL1	-0.813577	5.35201	5.14579e-39	1.03724e-37		PAPPA	-0.691906	6.12703	6.36212e-05	0.000623957		MAP3K12	0.00649532	0.00102953	0.00214348	0.151869	0.176561	0.217339
TTBK2	-1.25705	5.75682	5.41546e-39	1.09011e-37		EIF2AK4	-0.531386	6.01087	6.54486e-05	0.000641003		ATP5G2	0.00834811	4.66294e-15	5.16616e-14	0.239973	0.111848	-1.10133
ZNF160	-1.49066	5.43594	5.86199e-39	1.17766e-37		NIT1	0.579705	6.53926	6.65324e-05	0.000650731		SNRK	0.00725302	0	0	0.0781036	0.205314	1.39437
FAM179B	-1.29704	3.75047	5.86634e-39	1.17766e-37		RIPK2	-0.768316	4.56473	6.71961e-05	0.000656328		IRF2BP2	0.00660415	6.7123e-08	2.78443e-07	0.0995256	0.175582	0.819008
C20orf194	-0.79583	5.63917	5.91621e-39	1.18606e-37		C1orf123	0.808185	6.14204	6.76336e-05	0.000659703		DDX24	0.00542697	0.000132473	0.000319538	0.321808	0.439861	0.450846
RBM33	-0.764345	7.07338	6.29653e-39	1.26059e-37		ZBTB10	0.598194	5.74533	6.84264e-05	0.000666531		MFSD1	0.0183721	2.08824e-05	5.80655e-05	0.107285	0.0531574	-1.01311
SERPINF1	0.828295	5.17322	6.40278e-39	1.28012e-37		ANTXR2	-0.557897	6.57451	6.89121e-05	0.000670352		CDCA2	0.0185995	0.0350981	0.053521	0.685397	0.453613	-0.595477
FURIN	0.846293	6.32167	7.1193e-39	1.42145e-37		MAP3K12	0.813462	5.90613	6.92659e-05	0.000672882		SV2A	0.00494034	4.38626e-05	0.000114553	0.100218	0.142562	0.508444
HDGFRP3	-0.815198	8.30531	7.49501e-39	1.49444e-37		ATP5G2	-0.523997	7.57102	6.96379e-05	0.000675582		VAT1L	0.009751	2.47858e-11	1.72365e-10	0.427664	0.224733	-0.928266
ATXN7L1	-0.91099	3.50237	7.51158e-39	1.49573e-37		SNRK	0.53108	5.77643	6.99325e-05	0.000677524		SLC25A25	0.00874543	0.000663765	0.0014321	0.065101	0.108714	0.73978
PKM	0.579864	9.9236	8.12369e-39	1.61543e-37		IRF2BP2	0.698248	6.79568	7.02119e-05	0.000679315		CMTM6	0.0202854	0.00360075	0.0067396	0.0547953	0.0316343	-0.792563
MAP3K9	-0.680501	6.06278	8.19425e-39	1.62727e-37		DDX24	0.481243	8.34072	7.08988e-05	0.000685037		SMG7	0.0061673	0.00743394	0.0130772	0.0472417	0.0385151	-0.294634
SRRM4	-0.683947	5.02607	8.75014e-39	1.73533e-37		MFSD1	-1.0254	5.17494	7.17936e-05	0.00069275		PDLIM4	0.0131395	0	0	0.925911	0.260179	-1.83137
C14orf132	-0.493615	9.41836	8.90558e-39	1.76378e-37		CDCA2	-0.848087	4.92689	7.19083e-05	0.000692926		PCK2	0.00567261	0.000287318	0.000659593	0.219601	0.310804	0.50112
ATP8A1	-1.23086	6.29788	9.3053e-39	1.84048e-37		SV2A	0.494848	6.79431	7.2281e-05	0.000695583		PHF6	0.0109889	0	0	0.102417	0.383527	1.90488
NTRK2	-0.852521	8.64728	9.55251e-39	1.88684e-37		VAT1L	-0.754783	7.09441	7.32111e-05	0.000703239		DNASE2	0.0116473	7.22085e-11	4.67945e-10	0.33369	0.154491	-1.11099
PHLDA3	0.864047	6.07648	1.03554e-38	2.04271e-37		SLC25A25	0.708763	4.98411	7.33334e-05	0.000703239		UPF1	0.00467047	0.0200422	0.032164	0.385014	0.325355	-0.242895
CACUL1	-1.02406	6.11474	1.06578e-38	2.09955e-37		CMTM6	-0.85883	5.16959	7.33704e-05	0.000703239		GCLC	0.0169994	2.30403e-09	1.21055e-08	0.0580373	0.157675	1.4419
ZNF189	-1.45742	5.12208	1.11657e-38	2.19666e-37		SMG7	-0.589983	5.83324	7.50136e-05	0.000717772		ZRANB1	0.0136034	3.66335e-10	2.14421e-09	0.0429162	0.118815	1.46912
TWSG1	-0.831164	5.58682	1.28516e-38	2.52498e-37		PDLIM4	-0.609697	6.53427	7.50866e-05	0.000717772		TMED2	0.00480563	2.21922e-06	7.18754e-06	0.188224	0.135927	-0.469613
LRRC8C	-0.957636	6.86463	1.38171e-38	2.71106e-37		PCK2	0.640557	6.1633	7.55279e-05	0.00072103		STX1A	0.00895192	0.000852615	0.00180142	0.134145	0.193972	0.532055
PRKAR1A	-0.649771	8.95961	1.40597e-38	2.755e-37		PHF6	0.861911	6.65817	7.63821e-05	0.000728217		ERGIC2	0.0168434	0.046257	0.0686161	0.193845	0.14586	-0.410317
BNIP3L	-0.807854	7.56141	1.41966e-38	2.77813e-37		DNASE2	-0.683253	6.03902	7.69294e-05	0.000732461		STRN	0.00863592	0	0	0.055051	0.161936	1.55659
CCSAP	-0.866247	6.21308	1.52231e-38	2.97506e-37		UPF1	-0.465119	7.85797	7.74372e-05	0.00073632		GABRB3	0.0106417	1.11022e-16	1.47239e-15	0.0392657	0.103372	1.39651
ANGPTL4	1.02864	5.54353	1.61336e-38	3.14883e-37		GCLC	0.778039	4.87445	7.80579e-05	0.00074124		GALNT1	0.0371379	0.145879	0.192038	0.0819262	0.0593789	-0.464374
LINGO4	-0.95727	4.50352	1.71587e-38	3.34447e-37		ZRANB1	0.850338	5.27058	7.82914e-05	0.000742475		TMEM165	0.00710596	0.0146948	0.0242533	0.168509	0.139657	-0.270931
PLCXD3	-1.34976	6.934	1.7635e-38	3.43278e-37		TMED2	-0.651721	7.5767	7.8545e-05	0.000743898		MFSD3	0.0185661	2.26232e-11	1.58252e-10	0.261594	0.0871741	-1.58536
ZFAS1	0.792661	6.18006	1.84809e-38	3.5927e-37		STX1A	0.684041	6.40452	7.90504e-05	0.000747698		TM4SF1	0.0200136	0	0	1.10092	0.205919	-2.41856
BRCA2	-1.44464	4.21892	1.9141e-38	3.71612e-37		ERGIC2	-0.900961	4.69332	7.97227e-05	0.000753065		COPG2	0.00610771	0.000376654	0.000849914	0.273272	0.368955	0.433105
LTBP1	0.74495	5.63828	1.95045e-38	3.78172e-37		STRN	0.540934	5.91731	8.04985e-05	0.000759394		STMN1	0.0098974	0.000489811	0.00108381	0.147763	0.209131	0.501121
UNC79	-0.74577	6.44267	2.01056e-38	3.89314e-37		GABRB3	0.634705	5.97636	8.12195e-05	0.00076519		ASIC1	0.00689207	0.0568787	0.0826536	0.0681319	0.089885	0.399749
ADGRE1	1.97594	1.29364	2.10471e-38	4.07013e-37		GALNT1	-0.970723	5.26051	8.17417e-05	0.0007691		ARHGAP26	0.0141695	0.833783	0.863557	0.122686	0.133771	0.124793
NBEAL1	-2.32041	2.42205	2.13552e-38	4.12429e-37		TMEM165	-0.611479	6.13981	8.29113e-05	0.000779084		DACH1	0.011242	0.0604758	0.0874534	0.473918	0.557095	0.233285
PTPN21	-0.726329	6.60557	2.26021e-38	4.35939e-37		MFSD3	-0.730102	5.04426	8.33007e-05	0.00078172		CELF3	0.0167782	0.000152763	0.000363928	0.0448209	0.0742123	0.727488
SPTBN1	-0.839853	8.42714	2.40094e-38	4.62478e-37		TM4SF1	-0.983592	4.40033	8.36633e-05	0.000784098		NRXN2	0.00932708	2.5826e-05	7.03046e-05	0.0485264	0.076796	0.66226
NOC2L	0.660117	7.03238	2.42833e-38	4.67145e-37		COPG2	0.51489	7.73191	8.38053e-05	0.000784404		GNB1	0.00255452	1.63425e-13	1.53426e-12	0.0977406	0.146627	0.585116
TLE4	-0.738597	5.44733	2.81142e-38	5.40136e-37		STMN1	0.556984	10.0497	8.40793e-05	0.000785944		PGM2	0.00993004	2.89218e-05	7.79589e-05	0.525424	0.313167	-0.746548
RPS5	0.739464	9.63422	3.28186e-38	6.29698e-37		ASIC1	0.68888	4.85507	8.42711e-05	0.000786713		SLC35F6	0.00731384	2.5494e-10	1.51583e-09	0.229294	0.132781	-0.788147
C2orf44	-0.888121	5.30618	3.36218e-38	6.44273e-37		ARHGAP26	-0.745391	5.02944	8.48847e-05	0.000791412		SLC39A6	0.0106068	0.435205	0.498985	0.121973	0.129093	0.0818522
NDUFS5	0.626698	7.49793	3.65236e-38	6.98908e-37		DACH1	-0.682527	5.13914	8.5162e-05	0.000792968		ZNF221	0.0193835	0	0	0.635733	3.97548	2.64464
ZCCHC10	-0.983307	4.42286	3.65677e-38	6.98908e-37		CELF3	0.786069	6.38846	8.76572e-05	0.000815144		GCH1	0.004817	0	0	0.058527	0.113398	0.954225
ZNF778	-0.960748	4.9951	3.76916e-38	7.19456e-37		NRXN2	0.608823	5.56678	8.9125e-05	0.000827722		BTG2	0.0112868	0.0389514	0.0588186	0.0500942	0.0717826	0.518991
YAF2	-0.764718	5.52079	3.80379e-38	7.25128e-37		GNB1	0.452397	9.50039	8.96178e-05	0.000831222		RARA	0.00609036	0.0437889	0.0653901	0.086912	0.105854	0.284455
PPP1R2	-0.732756	5.651	4.11672e-38	7.8377e-37		PGM2	-0.581516	5.82155	9.03186e-05	0.000836641		CDCA7	0.00569955	0.00320621	0.00606798	0.139709	0.199381	0.5131
ZNF35	-0.905771	4.98284	4.33847e-38	8.24924e-37		SLC35F6	-0.836985	6.60797	9.2427e-05	0.000855069		TRABD	0.0123159	1.50102e-12	1.23813e-11	0.348513	0.14487	-1.26645
ZC3HAV1L	-1.13462	4.13503	4.46226e-38	8.4737e-37		SLC39A6	-0.516287	7.55048	9.28223e-05	0.00085762		GALNT2	0.0046323	4.44089e-16	5.56868e-15	0.154232	0.0865057	-0.834236
ZNF606	-1.24866	4.23278	4.94318e-38	9.37488e-37		ZNF221	0.915945	4.47428	9.35865e-05	0.000863091		NCAN	0.00463413	6.99878e-08	2.89822e-07	0.110613	0.172564	0.641617
FBXL3	-1.04738	5.27218	5.22495e-38	9.89656e-37		GCH1	0.707625	5.44267	9.36548e-05	0.000863091		BACH2	0.00645541	0	0	0.0477711	0.147785	1.6293
DUSP5	1.23763	3.29187	5.49892e-38	1.04021e-36		BTG2	0.972652	5.6458	9.42185e-05	0.000867173		ATP1A1	0.00429242	1.11022e-16	1.47239e-15	0.463136	0.268116	-0.788581
LOC100288911	2.30832	1.18264	5.65279e-38	1.06795e-36		RARA	0.576644	6.43056	9.44607e-05	0.000868289		UAP1	0.00938976	6.42809e-05	0.000164153	0.169126	0.0984438	-0.78073
CUL5	-1.21701	5.72931	5.92589e-38	1.11811e-36		CDCA7	0.655355	5.20079	9.46136e-05	0.000868581		NTNG2	0.0154563	6.49947e-09	3.16977e-08	0.107801	0.047759	-1.17453
ARMCX3	-0.961949	6.00087	6.35552e-38	1.19765e-36		TRABD	-0.598183	5.35601	9.79693e-05	0.00089824		VOPP1	0.0440698	5.63993e-13	4.90743e-12	0.143149	0.0311744	-2.19908
MECP2	-0.593018	7.08241	6.47044e-38	1.21775e-36		GALNT2	-0.568707	6.85786	9.92764e-05	0.000909063		GDI1	0.00426921	1.89983e-06	6.22944e-06	0.167234	0.234304	0.486516
EFHD2	0.889419	5.24128	6.49609e-38	1.22102e-36		NCAN	0.633319	5.53985	0.000100334	0.000917581		WDR92	0.00974883	4.14505e-08	1.77308e-07	0.14424	0.32936	1.19119
ORC5	-0.77702	4.39124	6.89149e-38	1.29369e-36		BACH2	0.764031	4.98451	0.000103227	0.000942829		UNC13A	0.00577891	0	0	0.0607086	0.118531	0.965295
IGDCC3	-1.25826	2.91931	7.00412e-38	1.31316e-36		ATP1A1	-0.459264	9.52788	0.000103682	0.000945786		MYT1	0.00464878	0	0	0.0896757	0.197021	1.13556
ZNF148	-1.53388	5.70109	7.67064e-38	1.43463e-36		UAP1	-0.650563	6.25144	0.000104071	0.00094813		PLCD4	0.00478842	5.87263e-09	2.88179e-08	0.114546	0.175692	0.617122
C7orf60	-0.92231	5.12866	7.67146e-38	1.43463e-36		NTNG2	-0.66994	5.51203	0.000104856	0.000953745		EXT1	0.00705324	2.0156e-11	1.42248e-10	0.13	0.0624631	-1.05743
FAR1	-1.28838	6.38134	8.02678e-38	1.49918e-36		VOPP1	-1.63992	4.41858	0.000104953	0.000953745		ATP6V0E2	0.00895186	9.29035e-13	7.89126e-12	0.0844186	0.0377583	-1.16077
PRRC1	-0.818795	5.891	8.05392e-38	1.50235e-36		GDI1	0.441476	9.55653	0.000105622	0.000958611		PLXNA1	0.0068844	7.70821e-09	3.69611e-08	0.152461	0.0877475	-0.797012
STOML2	0.677277	6.83565	8.52935e-38	1.58762e-36		WDR92	0.664119	4.88967	0.000106782	0.00096791		OAT	0.0050078	2.29501e-06	7.41617e-06	0.282524	0.417677	0.564013
IKZF2	-1.69388	1.58235	8.5326e-38	1.58762e-36		UNC13A	0.686625	6.18912	0.000107092	0.000969452		TWIST1	0.0375288	0.0955861	0.132146	0.148004	0.214494	0.535297
SYNRG	-0.595832	6.70309	9.83934e-38	1.82846e-36		MYT1	0.716675	5.01607	0.000107222	0.000969452		ALK	0.00303096	0	0	0.120045	0.271601	1.17791
RPL38	0.710554	9.05916	1.00755e-37	1.86999e-36		PLCD4	0.727346	5.27411	0.000108144	0.000975587		SON	0.00446862	0	0	0.219806	0.395146	0.846153
HBP1	-0.743022	6.9658	1.01249e-37	1.87679e-36		EXT1	-0.70772	4.74179	0.000108172	0.000975587		TRIB2	0.00633466	1.55431e-15	1.82402e-14	0.0428422	0.0798381	0.898045
FAH	0.908598	4.3495	1.01506e-37	1.87919e-36		ATP6V0E2	-0.703151	5.80346	0.000109701	0.000988134		NACA	0.0115746	3.14728e-08	1.36179e-07	0.0618845	0.0327457	-0.918272
NEK7	-0.982811	5.73048	1.03676e-37	1.91697e-36		PLXNA1	-0.535856	6.01265	0.000111809	0.00100586		GLCCI1	0.00657919	0	0	0.0353642	0.102053	1.52895
RAB18	-0.885919	6.57654	1.04272e-37	1.92557e-36		OAT	0.450112	7.66333	0.000114859	0.001032		GRIA3	0.014831	2.84994e-13	2.58707e-12	0.103495	0.316297	1.61172
WNT5B	1.52152	2.12115	1.17931e-37	2.17509e-36		TWIST1	1.01722	7.70008	0.000115549	0.0010369		DOCK7	0.0103206	5.55112e-16	6.90021e-15	0.193486	0.466828	1.27066
ST3GAL6	-0.848233	5.70685	1.19546e-37	2.20213e-36		ALK	0.516026	7.70066	0.000116077	0.00104035		ASNA1	0.00947817	0	0	0.2708	0.105016	-1.36662
TSNAX	-0.875865	5.92439	1.21325e-37	2.23211e-36		SON	0.396684	9.16618	0.000116277	0.00104083		AKAP8L	0.00806622	0.575856	0.63475	0.27234	0.284472	0.0628777
FGFRL1	1.56671	3.18756	1.2627e-37	2.3202e-36		TRIB2	0.573969	7.68842	0.000116929	0.00104537		BBS7	0.011903	7.93809e-14	7.67457e-13	0.105547	0.335591	1.66882
EPM2AIP1	-1.13925	6.55268	1.32795e-37	2.43705e-36		NACA	-0.810891	7.32954	0.00011836	0.00105685		LSM6	0.00598601	4.10823e-09	2.06861e-08	0.233307	0.503689	1.11031
RAP2A	-0.843877	6.77843	1.46598e-37	2.68703e-36		GLCCI1	0.614469	5.3315	0.000118901	0.00106012		CRIM1	0.00655419	0	0	0.691529	0.276208	-1.32403
SACM1L	-0.933804	5.71667	1.51597e-37	2.77521e-36		GRIA3	0.598009	5.31667	0.000119022	0.00106012		KPNA4	0.0118479	0.920773	0.934924	0.167111	0.156362	-0.0959115
NRAS	-0.681778	7.51631	1.69313e-37	3.09569e-36		DOCK7	0.484636	7.51545	0.000119936	0.0010652		RPS7	0.0101531	3.27017e-05	8.72577e-05	1.4429	0.928145	-0.636546
ZNF658	-1.55914	1.899	1.73595e-37	3.17005e-36		ASNA1	-0.730342	6.57886	0.000119951	0.0010652		GOLGA2	0.00373725	2.66128e-07	1.01055e-06	0.152886	0.227422	0.572917
LNX2	-0.804918	4.03637	1.83126e-37	3.33996e-36		AKAP8L	0.544558	6.6244	0.000120037	0.0010652		SLC2A6	0.0130717	2.95521e-07	1.11563e-06	0.270128	0.122058	-1.14608
TM4SF1	1.50706	2.57885	2.0045e-37	3.65141e-36		BBS7	0.795279	4.65289	0.000120662	0.00106943		RNF25	0.00848311	1.66678e-09	8.9417e-09	0.270292	0.144101	-0.907439
TFAM	-0.913994	5.77787	2.11498e-37	3.84792e-36		LSM6	0.697629	5.24086	0.000121966	0.00107965		FNBP1L	0.0141254	9.83658e-14	9.40804e-13	0.0782118	0.204009	1.38317
SIRT1	-0.981893	5.80157	2.1205e-37	3.8532e-36		CRIM1	-0.46661	7.64894	0.000122354	0.00108175		PFKP	0.00774098	0	0	0.914174	0.345005	-1.40585
PPP1R12B	-0.698942	7.70534	2.17961e-37	3.95573e-36		KPNA4	-0.62145	6.60383	0.000125283	0.00110628		FXYD5	0.0229753	5.90411e-06	1.78499e-05	1.02898	0.475567	-1.11349
MCAM	0.733981	5.55654	2.19176e-37	3.9729e-36		RPS7	-0.512455	9.6775	0.000125924	0.00111058		MAGI1	0.0114986	0.348976	0.412584	0.168264	0.194257	0.207244
ZNF765	-1.46209	3.47332	2.31058e-37	4.18314e-36		GOLGA2	0.517687	6.76095	0.00012824	0.00112961		LAPTM4B	0.0276776	6.2169e-07	2.20685e-06	0.234034	0.103533	-1.17663
RELB	0.961444	4.07649	2.61373e-37	4.72617e-36		SLC2A6	-0.67838	5.24779	0.000128416	0.00112978		MORC3	0.0155234	0	0	0.0903744	0.34883	1.94854
SPOPL	-1.17436	5.07778	2.64144e-37	4.77044e-36		RNF25	-0.708908	5.81733	0.000130037	0.00114264		PSME1	0.00890287	1.33227e-15	1.5738e-14	0.319698	0.14663	-1.12453
CTDSPL2	-0.90201	5.85355	2.72877e-37	4.92213e-36		FNBP1L	0.610739	6.61766	0.0001309	0.00114693		SSBP1	0.0200999	0.00450225	0.00827075	0.360984	0.559085	0.631131
CCDC80	1.19315	3.6288	2.77211e-37	4.99419e-36		PFKP	-0.581002	8.5417	0.000130954	0.00114693		DNAJC18	0.00460121	2.53072e-11	1.75649e-10	0.0706764	0.14306	1.01732
PCMTD2	-0.731695	7.09959	2.78672e-37	5.01439e-36		FXYD5	0.901615	5.42915	0.000131005	0.00114693		RGP1	0.0040711	1.62248e-12	1.33215e-11	0.145384	0.285798	0.975124
MAML3	-0.590786	7.56277	2.82789e-37	5.08227e-36		MAGI1	-0.675861	4.85998	0.000131598	0.00115072		DRAP1	0.00838344	0.628304	0.684001	0.146721	0.16527	0.17175
ZNF542P	-0.674159	5.28982	2.85713e-37	5.12858e-36		LAPTM4B	-0.906713	7.89052	0.000132838	0.00115993		NAA20	0.013301	3.159e-05	8.44491e-05	0.205787	0.111379	-0.88568
RALGPS2	-1.11678	6.10784	2.97178e-37	5.32791e-36		MORC3	0.739824	5.60258	0.000133054	0.00115993		YARS2	0.00628925	3.47719e-09	1.77593e-08	0.668658	0.374774	-0.835249
FDXR	0.786283	5.34649	3.00222e-37	5.37593e-36		PSME1	-0.564224	7.44593	0.000133136	0.00115993		ATE1	0.0112337	1.11022e-16	1.47239e-15	0.0538721	0.143102	1.40943
MRPL23	1.33045	2.93437	3.14768e-37	5.62958e-36		SSBP1	0.940293	8.17822	0.000133343	0.00116033		PLK2	0.00685229	1.08414e-10	6.82128e-10	0.541039	0.304124	-0.831073
SGTB	-0.904048	5.06077	3.38907e-37	6.05397e-36		DNAJC18	0.610206	5.25765	0.000134042	0.001165		MARS	0.00453437	0.508456	0.569966	0.223122	0.238929	0.0987467
GRPEL2	-0.805059	5.65197	3.41608e-37	6.09484e-36		RGP1	0.55331	5.48534	0.000135269	0.00117424		CHID1	0.00827592	2.22045e-16	2.85973e-15	0.299821	0.14176	-1.08065
SNHG5	0.790583	6.42862	3.49547e-37	6.22894e-36		DRAP1	0.571055	6.47043	0.00013598	0.00117899		UGDH	0.00735604	0.0383703	0.0580025	0.332653	0.280677	-0.245104
ZYG11B	-0.85275	6.51905	3.65795e-37	6.51062e-36		NAA20	-0.707125	5.47075	0.000136423	0.0011814		SLC16A1	0.00927271	0.00406074	0.00751385	0.54668	0.418684	-0.384836
ZNF614	-1.4493	4.42047	3.77233e-37	6.70611e-36		YARS2	-0.605168	5.81016	0.000136753	0.00118283		FBLN1	0.00544976	0	0	0.553361	0.269831	-1.03616
SLC19A2	-0.822334	4.26683	3.996e-37	7.09519e-36		ATE1	0.631002	5.68182	0.000138913	0.00120007		FBL	0.00745355	0	0	0.170252	0.0744146	-1.19401
CCDC50	-0.676847	6.83895	4.22213e-37	7.48768e-36		PLK2	-0.479322	8.74496	0.000139554	0.00120416		SATB1	0.0123022	2.10942e-15	2.43934e-14	0.0149224	0.0425861	1.5129
TMTC3	-1.22599	5.2267	4.39533e-37	7.78548e-36		MARS	0.462847	8.25467	0.000140109	0.00120749		B4GALT1	0.00880687	7.77156e-16	9.44635e-15	0.180836	0.072123	-1.32615
THBS2	1.08068	4.0839	4.49185e-37	7.94692e-36		CHID1	-0.604473	7.13584	0.000140924	0.00121307		ZNF48	0.00695029	0.000108526	0.000265729	0.074879	0.112792	0.591036
E2F1	0.783061	6.01315	4.56398e-37	8.06485e-36		UGDH	-0.550243	6.41837	0.000141145	0.0012135		JMJD1C	0.0218995	1.06873e-06	3.65376e-06	0.095195	0.193889	1.02627
CTSH	0.704981	4.88931	4.57494e-37	8.07454e-36		SLC16A1	-0.565537	7.66549	0.000142403	0.00122286		ATP5J2	0.0498639	2.23259e-07	8.60127e-07	0.356193	0.105058	-1.76148
FEM1B	-0.964713	7.26019	4.82021e-37	8.49728e-36		FBLN1	-0.492479	8.40431	0.000145729	0.00124993		C19orf70	0.0186448	0.273628	0.333213	0.376608	0.459445	0.286829
LRRC58	-1.15503	6.43591	5.01376e-37	8.82793e-36		FBL	-0.696785	6.33739	0.000145975	0.00125054		PPP1R3B	0.00622719	0	0	0.0616256	0.1703	1.46647
AGO2	-0.906708	4.52551	5.19944e-37	9.14394e-36		SATB1	0.672103	5.57708	0.000146963	0.0012575		HSPG2	0.0128278	0.0099098	0.0170008	0.505496	0.39131	-0.369385
PAFAH1B1	-0.883314	8.38155	5.22198e-37	9.17266e-36		B4GALT1	-0.650221	5.40538	0.000148785	0.00127158		TXN	0.0136955	2.06715e-09	1.09252e-08	0.253166	0.114691	-1.14234
F2RL2	1.11571	3.24728	5.33908e-37	9.36719e-36		ZNF48	0.658368	5.23864	0.000149672	0.00127634		STRIP2	0.105437	0.0199129	0.0319809	0.561016	0.225408	-1.3155
MOB1A	-0.811548	5.09979	5.81006e-37	1.01814e-35		JMJD1C	-0.592688	5.81318	0.000149698	0.00127634		MRPL39	0.0181835	0.000443618	0.000989438	0.304102	0.184768	-0.718845
SNX16	-1.15401	3.59379	6.75414e-37	1.18217e-35		ATP5J2	-1.21506	5.95181	0.000149931	0.00127682		KLHL24	0.0132182	0	0	0.114269	0.496832	2.12032
SV2C	-0.924644	7.69416	6.9139e-37	1.2087e-35		C19orf70	0.799538	6.89798	0.000152097	0.00129373		GET4	0.0115851	6.6396e-05	0.000169111	0.174331	0.104216	-0.742261
FAM217B	-0.98466	5.56547	7.37676e-37	1.2881e-35		PPP1R3B	0.549785	5.52728	0.000152654	0.00129693		UTP14A	0.00715805	5.8098e-06	1.76096e-05	0.283554	0.175343	-0.693445
FLJ42627	-0.950439	3.94493	8.84824e-37	1.54321e-35		HSPG2	0.686169	7.67062	0.000155011	0.00131539		DNAJB5	0.00447202	3.11612e-05	8.33966e-05	0.0957583	0.139087	0.538522
SS18L1	-0.638338	6.34855	9.19375e-37	1.60158e-35		TXN	-0.664813	6.80197	0.000156816	0.00132914		COPS6	0.00365964	0	0	0.426725	0.232242	-0.87768
MOSPD2	-1.17477	3.9725	9.82119e-37	1.70886e-35		STRIP2	-1.59115	4.90037	0.000157014	0.00132925		FADS2	0.00582111	2.52906e-09	1.32294e-08	0.242439	0.152458	-0.669216
REST	-1.16206	6.26013	1.03895e-36	1.80562e-35		MRPL39	-0.804276	4.92092	0.000157383	0.00133081		MAN2A1	0.017616	0.784754	0.821965	0.311697	0.29912	-0.0594213
HOXA3	4.49578	-0.0719303	1.04286e-36	1.81028e-35		KLHL24	0.579806	6.71659	0.000157736	0.00133222		ATP5I	0.0534459	2.30227e-08	1.01524e-07	0.182839	0.0486365	-1.91046
ZFP37	-1.57282	3.56602	1.24298e-36	2.15513e-35		GET4	-0.600027	5.66904	0.000160542	0.00135433		EPS8	0.0147897	2.66454e-15	3.0273e-14	0.627399	0.176232	-1.83191
COX7A2	0.658317	7.38324	1.27443e-36	2.20707e-35		UTP14A	-0.516905	6.19183	0.000161584	0.00136152		HOXD9	0.00625037	0.00391422	0.00726155	0.0953141	0.11681	0.2934
ATP6V0E1	0.688344	6.72054	1.37629e-36	2.38068e-35		DNAJB5	0.53713	6.0596	0.000162496	0.00136759		SLC5A6	0.00464383	0	0	0.237096	0.123245	-0.94394
PGM2L1	-1.37631	4.9586	1.665e-36	2.8767e-35		COPS6	-0.464134	8.40221	0.000163078	0.00137061		ANKRD40	0.0141817	0.0358948	0.0546309	0.0372834	0.0246276	-0.598257
TANC2	-0.716946	7.91985	1.78813e-36	3.08584e-35		FADS2	-0.491687	8.69469	0.000163236	0.00137061		TRAFD1	0.00904898	0.00105733	0.00219814	0.181909	0.289277	0.669238
ZNF529	-1.08058	5.62787	1.84284e-36	3.17652e-35		MAN2A1	-0.767221	5.71545	0.000163914	0.0013747		LMO1	0.0103969	0.00528162	0.00955487	0.0957325	0.130961	0.452055
UBB	0.587993	9.49749	1.93067e-36	3.32405e-35		ATP5I	-1.25114	5.9292	0.000164405	0.00137704		TMEM8A	0.00967869	1.1588e-09	6.33568e-09	0.0507216	0.0243637	-1.05786
POLD4	0.833732	4.77831	1.96045e-36	3.37137e-35		EPS8	-0.869931	4.30903	0.000164577	0.00137704		MRPS27	0.00480502	7.62665e-10	4.28136e-09	0.191718	0.11052	-0.794678
RASAL2	-1.01306	5.73928	1.98353e-36	3.40709e-35		HOXD9	0.665926	6.16269	0.00016687	0.0013946		SLC44A5	0.0216045	0.946884	0.957079	0.126678	0.10891	-0.218028
PREPL	-0.930507	7.37828	2.03192e-36	3.48616e-35		SLC5A6	-0.571602	7.08264	0.000167259	0.00139622		GTF2IRD1	0.00787805	0.00368514	0.00687951	0.111644	0.161135	0.529368
ARL4C	0.793972	4.89407	2.12311e-36	3.63839e-35		ANKRD40	-0.842943	4.84947	0.000168926	0.00140851		LBR	0.0131035	0.712162	0.758739	0.243018	0.222278	-0.128695
ZNF93	-1.3901	2.90053	2.25659e-36	3.86264e-35		TRAFD1	0.72498	6.16559	0.000169672	0.00141302		TRO	0.00385502	1.322e-06	4.44926e-06	0.181227	0.25005	0.464418
RRP9	0.850929	4.76834	2.46616e-36	4.21647e-35		LMO1	0.857208	4.91441	0.000169862	0.00141302		TRAPPC1	0.0120506	0.321867	0.383979	0.209915	0.243626	0.214861
C1orf21	-0.737927	8.77686	2.5129e-36	4.29141e-35		TMEM8A	-0.647209	5.24589	0.000172562	0.00143383		FLAD1	0.00643045	1.22125e-15	1.44985e-14	0.176159	0.07571	-1.21832
CARD10	1.15046	3.18125	2.51943e-36	4.29759e-35		MRPS27	-0.499661	6.18737	0.000174537	0.00144855		TXN2	0.0155754	3.4667e-08	1.49365e-07	0.111865	0.0505229	-1.14674
PPM1D	-0.67599	5.55835	2.76926e-36	4.7183e-35		SLC44A5	-0.859885	4.84451	0.000177598	0.00147226		EXOC7	0.00520341	0.00213056	0.00417855	0.116618	0.151074	0.373463
LOC100130992	-1.62101	2.43783	2.80809e-36	4.77894e-35		GTF2IRD1	0.627137	6.18754	0.000179283	0.00148303		PBX3	0.00674557	1.11022e-16	1.47239e-15	0.0261157	0.0728667	1.48034
CNPY2	0.611915	6.15442	3.13191e-36	5.32389e-35		LBR	-0.740055	5.94913	0.00017931	0.00148303		PIGK	0.0176678	0.966594	0.972729	0.304306	0.289564	-0.0716394
SEC14L2	0.775255	4.50637	3.22806e-36	5.48102e-35		TRO	0.481417	7.73145	0.000180713	0.00149289		MCC	0.00664187	1.36323e-10	8.48005e-10	0.160901	0.291166	0.855665
ZDBF2	-1.56794	5.85197	3.37548e-36	5.72474e-35		TRAPPC1	0.675842	7.47446	0.000180981	0.00149289		FLOT1	0.00607691	0	0	0.168253	0.0817358	-1.04159
TPI1	0.637806	8.77382	3.51791e-36	5.95944e-35		FLAD1	-0.54452	5.55262	0.000181127	0.00149289		IFT140	0.00462058	0.000190141	0.000447445	0.241247	0.337464	0.484221
ZBED8	-1.25515	3.38596	3.61416e-36	6.11548e-35		TXN2	-0.72697	5.57717	0.000181438	0.00149374		PABPC1	0.00973622	0.000336102	0.000765428	0.0464977	0.0308866	-0.590176
APAF1	-0.830999	5.38486	3.82968e-36	6.47273e-35		EXOC7	0.498631	8.40951	0.00018221	0.00149838		CLSTN2	0.00425114	0.0051782	0.00938918	0.385522	0.505987	0.392288
ZNF286B	-1.54855	2.88967	4.02251e-36	6.79086e-35		PBX3	0.787947	5.06674	0.000183634	0.00150836		TMEM206	0.00457595	0.0919353	0.127537	0.156615	0.192435	0.297147
BBS12	-1.34518	2.83701	4.4515e-36	7.50651e-35		PIGK	-0.676448	5.95506	0.00018417	0.00151104		MRPL43	0.00952805	0.515753	0.57751	0.215821	0.246638	0.192561
RBFOX2	-0.578755	9.41807	5.12433e-36	8.63122e-35		MCC	0.446345	7.50414	0.000184413	0.0015113		NOL9	0.00794911	0.0275785	0.0430481	0.521278	0.386733	-0.430717
CD151	0.768122	7.81443	5.33743e-36	8.97991e-35		FLOT1	-0.463205	7.68988	0.000185359	0.00151618		SPCS3	0.011691	0.129481	0.1732	0.131854	0.147815	0.164851
CBFA2T2	-0.563242	7.25496	5.40444e-36	9.08229e-35		IFT140	0.571604	6.22631	0.00018543	0.00151618		HIATL1	0.00339982	1.37664e-05	3.91795e-05	0.0660652	0.0482606	-0.453044
ARFIP2	0.654618	6.73191	5.55817e-36	9.33001e-35		PABPC1	-0.592518	7.86665	0.000186677	0.00152211		PRKD2	0.00731484	0.000861124	0.00181779	0.1173	0.175334	0.5799
CHCHD2	0.778978	8.49004	5.61341e-36	9.41203e-35		CLSTN2	-0.530957	5.51118	0.000186757	0.00152211		GSN	0.00647231	0.238998	0.296205	0.44259	0.483782	0.128386
PLAUR	0.91191	3.77717	5.6927e-36	9.53414e-35		TMEM206	0.52888	6.18336	0.000186791	0.00152211		MRPL20	0.0135407	9.22856e-11	5.88961e-10	0.303911	0.129486	-1.23085
TRAF6	-1.0086	4.69874	5.90473e-36	9.87804e-35		MRPL43	0.595124	6.73103	0.000188829	0.00153696		UQCRFS1	0.00992665	1.43288e-11	1.03793e-10	0.292275	0.133148	-1.13429
N4BP2	-1.78351	6.01031	6.20804e-36	1.03737e-34		NOL9	-0.612593	5.80968	0.000190542	0.00154816		ING1	0.0100117	6.40853e-06	1.92526e-05	0.144711	0.276122	0.932135
WDFY3	-1.08304	6.37463	6.77802e-36	1.13133e-34		SPCS3	-0.549642	6.63776	0.000190635	0.00154816		PNP	0.00794872	0	0	0.43731	0.174507	-1.32537
G2E3	-1.41632	5.14421	7.39299e-36	1.23258e-34		HIATL1	-0.624723	5.3019	0.000191383	0.00155247		SPTBN4	0.00953951	0.0057808	0.0103711	0.0861282	0.135752	0.656416
ZNF562	-0.847607	5.37897	7.61635e-36	1.26839e-34		PRKD2	0.596378	6.19017	0.00019175	0.0015537		CMPK1	0.0138427	0.125771	0.16887	0.102854	0.0822421	-0.322653
DPP8	-1.22938	5.56362	7.72061e-36	1.2843e-34		GSN	0.490977	6.73177	0.000193325	0.00156469		UTP20	0.00746328	0.274882	0.334633	0.465632	0.503498	0.112796
ENO1	0.573528	9.70998	7.82986e-36	1.30101e-34		MRPL20	-0.832636	6.51168	0.000195074	0.00157696		TMEM248	0.011324	2.14846e-05	5.95312e-05	0.0684058	0.0446213	-0.616388
KIAA1024	-1.1738	2.43811	7.88297e-36	1.30836e-34		UQCRFS1	-0.63972	5.97018	0.000195281	0.00157696		PMP22	0.00741431	1.1357e-06	3.86421e-06	0.157506	0.0854438	-0.882364
SCN3A	-1.33499	5.80215	8.0657e-36	1.33718e-34		ING1	0.749896	4.84077	0.000196087	0.0015817		ATP6V1A	0.00544302	6.21725e-15	6.78289e-14	0.272139	0.512359	0.912812
C19orf48	0.776315	5.5617	8.17071e-36	1.35307e-34		PNP	-0.747427	5.94684	0.000198376	0.00159749		TGFB1I1	0.0155434	1.19088e-06	4.02889e-06	0.327271	0.162757	-1.00776
REC8	0.661636	6.70437	8.34619e-36	1.37955e-34		SPTBN4	0.713158	4.77007	0.000198592	0.00159749		CCDC80	0.0181851	0	0	0.571974	0.15045	-1.92667
UHMK1	-0.904693	7.83861	8.34932e-36	1.37955e-34		CMPK1	-0.723333	4.87235	0.000198713	0.00159749		FBXO3	0.00719533	0	0	0.2402	0.559899	1.22093
SLAIN2	-0.744878	6.59642	8.62597e-36	1.42367e-34		UTP20	-0.452452	7.01863	0.000200465	0.00160809		S100A11	0.0100468	7.66058e-07	2.68459e-06	0.289135	0.154465	-0.904468
MAP3K2	-1.32149	5.82111	8.81356e-36	1.45301e-34		TMEM248	-0.751936	6.46236	0.000200479	0.00160809		CNOT1	0.00661836	0.30239	0.363653	0.183174	0.164902	-0.151606
ZNF431	-1.3915	3.46445	9.12027e-36	1.50189e-34		PMP22	-0.762106	4.9408	0.000201362	0.00161336		ENO1	0.00475452	0	0	0.525396	0.265034	-0.98723
RUNX1	1.07366	3.48638	9.57872e-36	1.57563e-34		ATP6V1A	0.535437	7.79423	0.000202743	0.00162262		KIF21A	0.0185499	7.17204e-14	6.96225e-13	0.130926	0.369211	1.4957
KATNAL1	-0.982168	6.46849	9.89575e-36	1.62597e-34		TGFB1I1	-0.668351	6.17467	0.000203547	0.0016265		GFPT1	0.00966289	0	0	0.23418	0.614927	1.3928
EFR3A	-1.10578	5.03856	1.04051e-35	1.70775e-34		CCDC80	-0.840224	4.62626	0.000203681	0.0016265		RPS25	0.0138297	0.0174133	0.0283016	0.194333	0.263812	0.440976
MMP14	0.734688	5.73654	1.09539e-35	1.79584e-34		FBXO3	0.574873	6.06765	0.000206089	0.0016439		RABIF	0.00818258	3.6531e-07	1.34772e-06	0.13416	0.256364	0.934234
TGIF2	0.856437	4.08668	1.1307e-35	1.85058e-34		S100A11	0.803354	5.81716	0.000208246	0.00165927		HMBOX1	0.0103673	0	0	0.302234	1.0733	1.82832
RPL10	0.645835	8.3081	1.13129e-35	1.85058e-34		CNOT1	-0.432617	7.59802	0.000212698	0.00169286		ORC6	0.00765815	7.39064e-08	3.03757e-07	0.306195	0.183612	-0.737788
LRP6	-1.34614	6.55009	1.16381e-35	1.90167e-34		ENO1	-0.427314	11.1638	0.000214048	0.00170172		HLA-E	0.00795204	0	0	0.536648	0.154143	-1.7997
B3GAT3	0.733787	6.8982	1.3444e-35	2.19432e-34		KIF21A	0.482528	8.63198	0.000215943	0.00171488		DYNC1I2	0.0109274	4.27304e-09	2.14403e-08	0.44022	0.872388	0.986745
TTC21B	-1.00782	5.09308	1.37306e-35	2.23861e-34		GFPT1	0.525695	7.28958	0.000217778	0.00172755		LDHB	0.00839014	3.24897e-06	1.02572e-05	0.461859	0.299954	-0.622713
ETV3	-1.06306	4.25491	1.37631e-35	2.24144e-34		RPS25	0.704801	8.58245	0.000219236	0.00173719		CDC5L	0.00947311	0	0	0.210803	0.508748	1.27105
ZNF225	-1.52324	3.40266	1.38632e-35	2.25525e-34		RABIF	0.638706	5.91815	0.000220294	0.00174365		PVR	0.00574748	1.11022e-15	1.32687e-14	0.199208	0.0955579	-1.05983
ZMYM1	-1.23914	4.11104	1.40176e-35	2.27786e-34		HMBOX1	0.611952	5.73113	0.000222994	0.00176308		CHST3	0.00811153	8.42042e-09	4.0164e-08	0.0973882	0.0544323	-0.839285
SORBS1	-0.716755	4.74289	1.50032e-35	2.43534e-34		ORC6	-0.778823	5.29306	0.000224917	0.00177632		MAPRE3	0.00611239	0.00284759	0.00544415	0.161518	0.222999	0.465343
MICAL2	0.991437	4.18946	1.54838e-35	2.51059e-34		HLA-E	-0.607055	5.32922	0.000227498	0.00179474		GPRASP1	0.0169262	7.56362e-12	5.68666e-11	0.0839314	0.231282	1.46237
HMGCR	-0.793362	6.8228	1.693e-35	2.74206e-34		DYNC1I2	0.559548	8.1835	0.000228532	0.00180091		HSPA4L	0.0166045	0.121442	0.163614	0.906988	0.700947	-0.371779
BRAF	-1.19789	4.48069	1.73408e-35	2.80551e-34		LDHB	-0.473421	10.3182	0.000229358	0.00180544		MAPRE2	0.00471341	1.6921e-06	5.59199e-06	0.214976	0.140508	-0.613525
GFRA1	1.08682	3.763	1.80705e-35	2.92038e-34		CDC5L	0.474143	7.14093	0.000230908	0.00181565		KBTBD4	0.0100361	0.0100462	0.0171893	0.159203	0.236088	0.568455
ZRANB2	-1.08583	6.62318	1.89181e-35	3.05366e-34		PVR	-0.572264	6.13669	0.000231276	0.00181656		LRP5	0.00930656	5.37249e-06	1.63453e-05	0.228581	0.12962	-0.81842
RPS21	0.75602	8.85896	1.89366e-35	3.05366e-34		CHST3	-0.816211	5.1572	0.000231813	0.00181879		PSME4	0.0106137	0.582635	0.641429	0.151952	0.161222	0.0854365
RNF170	-0.79002	5.52773	1.94463e-35	3.13242e-34		MAPRE3	0.488979	6.36425	0.000233185	0.00182631		MAP1B	0.00852179	0	0	0.340766	0.802406	1.23555
ATOX1	0.779843	5.41452	2.14967e-35	3.45892e-34		GPRASP1	0.791514	5.38243	0.000233281	0.00182631		TSHZ3	0.00483534	2.12053e-14	2.17697e-13	0.0517488	0.0946263	0.870716
RPS9	0.675292	8.57959	2.20778e-35	3.54857e-34		HSPA4L	-0.711452	5.52115	0.00023791	0.00185812		SPR	0.0111388	2.4758e-14	2.53078e-13	0.237482	0.0965148	-1.29899
INTS2	-1.17753	4.81575	2.25235e-35	3.61625e-34		MAPRE2	-0.598599	5.78144	0.00023801	0.00185812		EEF1A2	0.0101915	0.0193	0.0310879	0.335065	0.42917	0.357108
KRCC1	-0.846361	5.302	2.4857e-35	3.98658e-34		KBTBD4	0.655644	6.01086	0.000238122	0.00185812		NIP7	0.00761928	0.0135198	0.0225068	0.284413	0.19491	-0.545179
EDEM2	0.727791	4.93705	2.62403e-35	4.20386e-34		LRP5	-0.56742	6.28803	0.000239002	0.00186297		BCAP29	0.0107412	0.183437	0.235094	0.103711	0.120487	0.216303
ROBO3	0.789953	4.39554	2.73036e-35	4.36946e-34		PSME4	-0.521751	6.82667	0.00024016	0.00186996		EXOC2	0.00403267	2.44249e-15	2.78835e-14	0.200593	0.374409	0.900348
RALGPS1	-0.648158	5.87335	2.75749e-35	4.4081e-34		MAP1B	0.396338	11.5055	0.000241631	0.00187938		ATAD2	0.0151774	0.151019	0.197973	0.280855	0.337419	0.264714
SLCO2B1	1.42122	2.54372	3.37141e-35	5.38367e-34		TSHZ3	0.570714	5.60942	0.000241957	0.00187988		HS2ST1	0.0126671	0.758148	0.799259	0.108277	0.0997655	-0.118116
CLASP2	-0.932663	7.85239	3.59147e-35	5.72889e-34		SPR	-0.718791	4.91351	0.000243812	0.00189225		EDC3	0.00385461	4.31684e-07	1.56826e-06	0.0988824	0.173306	0.809538
RBPJ	-0.964211	6.20467	3.88313e-35	6.18742e-34		EEF1A2	0.467095	9.93989	0.000245005	0.00189945		DLGAP4	0.00874424	0.000680216	0.00146433	0.101771	0.151852	0.577334
MVP	0.871065	5.6912	3.97405e-35	6.32547e-34		NIP7	-0.627806	6.36938	0.000250218	0.00193778		EIF3E	0.0287106	0.0234677	0.0371762	0.180122	0.118625	-0.602563
SEC62	-1.18354	7.2282	3.99595e-35	6.35347e-34		BCAP29	-0.579026	5.54135	0.000251266	0.0019438		MPG	0.0191938	0.408259	0.472802	0.172427	0.211389	0.293913
DGKE	-1.12975	4.26634	4.2523e-35	6.75378e-34		EXOC2	0.49953	6.29011	0.000251775	0.00194563		MAGEA6	0.0209698	3.94556e-08	1.69079e-07	0.304805	0.107097	-1.50897
NDFIP2	-0.715275	5.94707	4.57999e-35	7.26642e-34		ATAD2	-0.520467	6.33989	0.000253388	0.00195599		ACHE	0.0139436	0.048717	0.0718767	0.139149	0.194998	0.486824
ZNF3	-0.583958	6.71674	4.80782e-35	7.6197e-34		HS2ST1	-0.666736	5.1131	0.000257946	0.00198904		HMMR	0.0171617	0.511345	0.572755	0.31011	0.340759	0.135971
NRXN1	-1.05471	6.27383	4.98787e-35	7.89658e-34		EDC3	0.807362	6.18699	0.000259107	0.00199585		HM13	0.00701678	3.66984e-12	2.8965e-11	0.433532	0.229297	-0.918922
OTULIN	-0.706651	5.55146	5.00595e-35	7.9167e-34		DLGAP4	0.517873	6.46024	0.0002601	0.00200135		HIST1H2BK	0.0125036	1.11022e-16	1.47239e-15	0.669279	0.242895	-1.46228
ATP5I	0.676476	6.91808	5.93969e-35	9.38332e-34		EIF3E	-0.781303	7.49655	0.000260582	0.00200291		SCP2	0.0124164	0.116489	0.157743	0.188414	0.145158	-0.376278
SERF2	0.72377	7.53203	6.266e-35	9.88822e-34		MPG	0.78052	5.82315	0.000262539	0.0020158		SKP2	0.00685242	0.881494	0.902057	0.172164	0.144795	-0.24977
CD47	-0.71364	6.91817	6.58437e-35	1.03795e-33		MAGEA6	-0.923907	5.47465	0.00026476	0.00203067		FAM222A	0.012214	1.31971e-05	3.77248e-05	0.0224567	0.0403537	0.845557
AXIN2	-0.679739	4.88804	6.96363e-35	1.09657e-33		ACHE	0.605495	6.33683	0.000265875	0.00203648		C8orf33	0.0228447	3.2279e-07	1.20645e-06	0.0697057	0.0252934	-1.46252
DCAF17	-0.975584	5.55071	7.01779e-35	1.10392e-33		HMMR	-0.677133	5.15806	0.000266084	0.00203648		ODF2	0.00410716	1.22798e-05	3.52723e-05	0.151192	0.206577	0.450296
ZNF320	-0.834922	6.46127	7.17997e-35	1.12823e-33		HM13	-0.499451	7.75438	0.000266805	0.00203982		ASH2L	0.00442237	1.61169e-07	6.33574e-07	0.203908	0.301701	0.565202
RAB2A	-0.621604	7.16461	7.58517e-35	1.19063e-33		HIST1H2BK	-0.842289	6.28418	0.000267832	0.00204452		KLHL28	0.020619	0	0	0.0701898	0.521885	2.8944
COMMD4	0.680778	6.10137	7.60621e-35	1.19266e-33		SCP2	-0.621698	5.56186	0.000268025	0.00204452		TUBB4A	0.00804759	2.34868e-06	7.58616e-06	0.182694	0.315814	0.789645
ARPC1B	0.780348	7.82562	8.02554e-35	1.25708e-33		SKP2	-0.756053	5.23778	0.000268273	0.00204452		TXNL1	0.0084731	0.000754575	0.0016105	0.171637	0.108162	-0.666174
ZKSCAN7	-0.738288	4.81591	8.3887e-35	1.31257e-33		FAM222A	0.644356	6.43015	0.000269617	0.00205258		PAPOLA	0.0198801	0.635409	0.689999	0.059811	0.0535101	-0.160598
ZNF347	-1.20216	4.13573	8.44737e-35	1.32035e-33		C8orf33	-0.925649	4.7318	0.000270163	0.00205259		TNRC6A	0.0342471	0.361574	0.425224	0.0526328	0.0534264	0.0215905
CXorf23	-1.19985	4.44707	8.80466e-35	1.37474e-33		ODF2	0.512065	6.24736	0.000270364	0.00205259		GPRC5A	0.00800287	0	0	1.61172	0.263412	-2.6132
ZNF217	-0.835253	4.8426	8.84114e-35	1.37897e-33		ASH2L	0.481124	6.36098	0.000270477	0.00205259		MYOF	0.00759753	0.178684	0.229755	0.181485	0.251545	0.470961
UBL5	0.664126	7.42829	9.05292e-35	1.41052e-33		KLHL28	0.805696	4.9369	0.000270814	0.00205298		SLC39A13	0.012664	1.88675e-10	1.15079e-09	0.0850811	0.0364065	-1.22464
FAXC	-0.664714	5.89097	9.2991e-35	1.44734e-33		TUBB4A	0.59125	6.44588	0.000271336	0.00205477		SMC1A	0.00828238	1.13827e-10	7.14924e-10	0.219145	0.404284	0.883486
FCHO2	-1.1786	4.28683	9.66466e-35	1.50266e-33		TXNL1	-0.635434	6.03892	0.000272457	0.00205947		ESPL1	0.00713005	3.29619e-06	1.03956e-05	0.394932	0.21363	-0.886487
NDUFA7	0.790429	5.5393	9.7075e-35	1.50773e-33		PAPOLA	-0.677659	6.12868	0.00027253	0.00205947		CMIP	0.00440906	3.33198e-11	2.27563e-10	0.141633	0.249335	0.815933
P3H2	1.929	1.1505	9.85993e-35	1.52979e-33		TNRC6A	-0.882651	5.19012	0.000276522	0.00208744		HLA-C	0.0106882	0	0	0.863602	0.334591	-1.36797
ERO1B	-1.05003	3.4775	1.00663e-34	1.56017e-33		GPRC5A	-0.855635	5.49762	0.000277774	0.00209468		JMJD8	0.0195843	3.17458e-10	1.87505e-09	0.0829642	0.0311155	-1.41485
ZNF655	-0.948873	7.44649	1.02868e-34	1.59267e-33		MYOF	1.03518	5.37195	0.000278423	0.00209737		DMXL2	0.0207137	2.76446e-14	2.81375e-13	0.0929555	0.309281	1.73431
ZNF140	-0.864915	4.98473	1.05126e-34	1.62592e-33		SLC39A13	-0.766554	4.62786	0.000278781	0.00209787		KDM3A	0.00913075	0	0	0.151045	0.357436	1.24271
RPS3	0.607704	9.70956	1.11356e-34	1.72048e-33		SMC1A	0.439386	9.0325	0.000281166	0.0021136		DDX6	0.00861918	0	0	0.12392	0.309317	1.31968
ACER3	-0.815813	5.47425	1.13255e-34	1.74799e-33		ESPL1	-0.599754	5.68271	0.000281985	0.00211754		PDZD4	0.012861	0.00224184	0.00436679	0.0277752	0.0377731	0.443565
TNFSF9	2.41914	0.6768	1.21008e-34	1.8657e-33		CMIP	0.665722	6.79564	0.000283268	0.00212496		NUP205	0.00754671	0.118046	0.159549	0.320296	0.28014	-0.193258
ADD3	-1.03068	8.54413	1.21342e-34	1.8689e-33		HLA-C	-0.528434	7.56984	0.000285509	0.00213953		FAM127B	0.0221251	0.00409018	0.00756047	0.0930147	0.160558	0.787564
ARID4B	-1.5692	6.12997	1.22702e-34	1.88787e-33		JMJD8	-0.966489	4.61464	0.000288803	0.00216196		ATXN10	0.00633391	3.53299e-07	1.30882e-06	0.291914	0.19046	-0.616052
TGFBR1	-0.976717	7.39205	1.24835e-34	1.91869e-33		DMXL2	0.496663	5.89322	0.00028953	0.00216443		MMP16	0.0171253	0	0	0.106407	0.546406	2.36038
EIF6	0.65047	7.44857	1.40682e-34	2.16e-33		KDM3A	0.599311	6.93792	0.000289737	0.00216443		TMBIM6	0.0187612	0.000426814	0.000955243	0.164264	0.101185	-0.699023
IREB2	-1.10656	7.35568	1.44918e-34	2.22273e-33		DDX6	0.552701	8.15668	0.00029016	0.00216534		TBL2	0.00463842	5.13129e-08	2.16894e-07	0.20428	0.120985	-0.755721
KCTD21	-0.668393	5.01417	1.55303e-34	2.37839e-33		PDZD4	0.772534	5.16022	0.000292284	0.00217892		SMO	0.00743054	0	0	0.0775032	0.0310002	-1.32198
AKAP11	-1.40004	7.13349	1.55389e-34	2.37839e-33		NUP205	-0.43849	8.08344	0.000294356	0.0021921		CLSTN3	0.0065176	0.00305993	0.00581892	0.205398	0.283328	0.464049
CRIM1	0.848951	6.17114	1.65394e-34	2.5289e-33		FAM127B	1.03632	6.20566	0.000296782	0.00220787		VIMP	0.010386	0.0509818	0.0749084	0.180367	0.231225	0.358362
IMPA1	-0.778499	5.69823	1.72899e-34	2.64092e-33		ATXN10	-0.466246	9.03476	0.000301125	0.00223787		NCOA5	0.00511413	4.57967e-12	3.56724e-11	0.120242	0.253023	1.07333
ZNF618	-0.542394	7.31636	1.80541e-34	2.75479e-33		MMP16	0.524223	6.08617	0.000305825	0.00227045		HIPK2	0.00962754	0.0245405	0.0386867	0.0241778	0.0275646	0.189132
PAPD5	-0.835321	4.27281	1.83439e-34	2.79612e-33		TMBIM6	-0.672073	8.83942	0.000307353	0.00227943		LTBP3	0.0105089	6.61693e-14	6.46737e-13	0.348725	0.159692	-1.1268
JMJD1C	-1.7124	6.45613	1.83994e-34	2.80168e-33		TBL2	-0.557237	5.51829	0.00031051	0.00230047		RNF219	0.0193953	0.000386896	0.000871096	0.131802	0.258999	0.974567
FOXL1	2.5433	0.996633	1.84189e-34	2.80177e-33		SMO	-0.757409	4.8748	0.000316469	0.0023422		TANC1	0.004251	5.49856e-09	2.71691e-08	0.217163	0.326681	0.589102
PDPR	-0.594516	6.47331	2.08639e-34	3.17041e-33		CLSTN3	0.558832	7.29703	0.000321203	0.00237479		XAB2	0.00381296	0.0697465	0.0997077	0.390413	0.471005	0.270743
SNHG15	0.766447	5.0753	2.17063e-34	3.29503e-33		VIMP	0.561995	6.3884	0.000329078	0.0024305		MLEC	0.00312596	3.32007e-11	2.27121e-10	0.050179	0.035099	-0.515655
RAB10	-0.604015	7.87345	2.35207e-34	3.56678e-33		NCOA5	0.756395	6.24766	0.000331011	0.00244139		SEZ6L2	0.0186224	0.0297869	0.0462121	0.254811	0.350209	0.458787
TNFRSF1A	0.947633	4.50762	2.50688e-34	3.79764e-33		HIPK2	-0.685595	5.0415	0.000331429	0.00244139		SBNO2	0.0135354	4.89424e-06	1.49616e-05	0.24762	0.135814	-0.866489
ZNF449	-1.43858	3.14676	2.82893e-34	4.28112e-33		LTBP3	-0.439442	8.45502	0.000331815	0.00244139		GRPEL1	0.0108144	3.79085e-07	1.39349e-06	0.255497	0.134136	-0.929612
ZNF2	-1.10366	3.42269	2.83422e-34	4.28472e-33		RNF219	-0.796793	4.5884	0.000331912	0.00244139		EMP2	0.00670212	1.79524e-07	6.99949e-07	0.131899	0.0890337	-0.567007
TET2	-1.35388	5.5755	2.89181e-34	4.36731e-33		TANC1	-0.434771	7.64499	0.000333221	0.00244851		PDK3	0.0102659	6.38001e-12	4.86652e-11	0.076584	0.196505	1.35945
OST4	0.608191	7.98162	3.08846e-34	4.65953e-33		XAB2	0.426232	7.26418	0.000335037	0.00245933		MRPL54	0.00762508	0.272541	0.332066	0.204024	0.224311	0.136763
TROVE2	-1.1377	4.86972	3.13392e-34	4.72329e-33		MTRNR2L2	-1.69648	12.2242	0.000336308	0.00246614		ANP32E	0.0149885	0.199787	0.252947	0.102976	0.119513	0.214863
MIR186	-3.39177	-0.413809	3.19982e-34	4.81769e-33		MLEC	-0.673899	6.65735	0.000337433	0.00247187		UQCRB	0.021049	0.00167466	0.00335921	0.110478	0.0640078	-0.787439
DCUN1D4	-1.12424	5.91731	3.4671e-34	5.21479e-33		SEZ6L2	0.700784	9.15278	0.000342099	0.00250349		HMGB1	0.00856921	0.460327	0.523249	0.356848	0.331649	-0.105652
RPS12	0.624033	8.54376	3.60877e-34	5.42235e-33		SBNO2	-0.572925	5.53717	0.000353019	0.00258078		SEC61B	0.00644636	4.79616e-14	4.74627e-13	0.149193	0.0613618	-1.28177
CDC14A	-1.17568	2.54413	3.62671e-34	5.44376e-33		GRPEL1	-0.630506	5.38542	0.000355202	0.00259409		LSM14B	0.00519965	4.25402e-05	0.000111303	0.106784	0.153368	0.522303
HELZ	-1.10222	6.69221	3.65534e-34	5.48115e-33		EMP2	-0.687832	5.45534	0.000358733	0.00261722		HERC1	0.0102826	0	0	0.142677	0.370047	1.37496
GPAM	-1.0596	5.65254	3.79766e-34	5.68878e-33		PDK3	0.659473	4.81007	0.000359226	0.00261815		FBXL15	0.0193604	0.570137	0.629515	0.265536	0.310539	0.225867
ZNF317	-0.613121	5.73062	3.89806e-34	5.83325e-33		MRPL54	0.634532	4.77649	0.000363466	0.00264637		OLFM1	0.00334994	0.000100979	0.000248959	0.0990708	0.1416	0.515294
RPL19	0.585057	9.68959	4.11163e-34	6.14662e-33		ANP32E	-0.583153	6.17368	0.000366256	0.00266398		MAP2	0.0112904	0	0	0.0801419	0.220217	1.4583
PJA2	-1.06728	7.93842	4.16646e-34	6.22228e-33		UQCRB	-0.719327	5.85826	0.000366932	0.00266418		TMEM259	0.0100124	1.22541e-07	4.90095e-07	0.121975	0.0671417	-0.861306
PIKFYVE	-1.21515	6.68974	4.31702e-34	6.44061e-33		HMGB1	-0.465372	8.70027	0.000367025	0.00266418		MAP2K7	0.0145158	0.0154019	0.0253208	0.170051	0.243752	0.519444
ZNF17	-1.26771	2.95608	4.77384e-34	7.11495e-33		SEC61B	-0.625102	4.91825	0.000367458	0.00266463		PTPRE	0.013886	0.0103652	0.01768	0.286535	0.200088	-0.518075
PRKCA	-0.539571	7.58006	4.90429e-34	7.302e-33		LSM14B	0.525458	6.44826	0.00036836	0.00266847		NSUN5	0.00981512	1.16457e-09	6.35746e-09	0.443974	0.219016	-1.01944
KLHDC10	-0.630869	6.58183	5.06978e-34	7.54079e-33		HERC1	0.426013	6.97524	0.000369996	0.00267762		PAICS	0.00608861	2.57988e-05	7.02575e-05	0.276346	0.200114	-0.465651
BHLHB9	-0.691424	5.26079	5.19528e-34	7.71968e-33		FBXL15	0.72452	4.92217	0.000371141	0.00268321		LRP11	0.00511695	0.114119	0.154768	0.151157	0.135802	-0.154548
RUNDC3B	-1.06556	3.74434	5.22939e-34	7.76253e-33		OLFM1	0.612863	5.59731	0.000371671	0.00268433		MRPL36	0.0159842	6.02232e-07	2.14311e-06	0.305403	0.136642	-1.16031
TMEM245	-0.681098	6.61333	5.49008e-34	8.14132e-33		MAP2	0.472763	7.30396	0.000374698	0.00270348		RABGAP1	0.00950992	2.6531e-12	2.12934e-11	0.112112	0.254081	1.18035
SMO	0.623749	6.33062	5.58728e-34	8.27714e-33		TMEM259	-0.54963	6.28371	0.000375497	0.00270652		FMN2	0.00354527	1.11022e-15	1.32687e-14	0.0802581	0.156514	0.963577
MIB1	-1.4001	7.38339	6.05805e-34	8.96555e-33		MAP2K7	0.611767	6.08591	0.000380052	0.00273661		XPR1	0.00690035	0	0	0.0665751	0.150467	1.17639
MYDGF	0.769952	5.87844	6.21541e-34	9.18922e-33		PTPRE	-0.655321	4.84031	0.000380745	0.00273885		PHLPP1	0.00615946	0.0758686	0.107433	0.254745	0.176795	-0.526975
EIF5A	0.785231	8.19855	7.17446e-34	1.05965e-32		NSUN5	-0.548687	5.94215	0.000383816	0.00275817		TOMM6	0.0251253	2.42294e-07	9.27451e-07	0.127783	0.0510836	-1.32276
KMT2E	-1.35839	7.26704	7.79979e-34	1.15086e-32		PAICS	-0.443631	8.2357	0.000400019	0.00287174		HEXA	0.0031625	0	0	0.309529	0.143804	-1.10598
ZNF483	-1.53656	1.52024	8.28733e-34	1.22157e-32		LRP11	-0.587712	5.23372	0.000404436	0.00290055		PFKM	0.00288882	0.000288687	0.000662523	0.254316	0.316838	0.317125
EBLN3	-0.779048	6.83688	9.01305e-34	1.32722e-32		MRPL36	-0.688622	4.60345	0.000406473	0.00291225		RPL27	0.0155422	1.97695e-10	1.20047e-09	0.156565	0.0700858	-1.15957
NDUFA2	0.724385	5.93253	9.25824e-34	1.36197e-32		RABGAP1	0.557948	6.76871	0.000406941	0.00291269		GLUL	0.00717549	4.15248e-06	1.28705e-05	0.215586	0.141087	-0.611679
NUP153	-0.806539	6.54593	1.00339e-33	1.4746e-32		FMN2	0.652786	4.87392	0.000409923	0.00293112		DNAJC16	0.00484037	0	0	0.135293	0.301291	1.15507
VCPIP1	-1.49374	4.90898	1.04022e-33	1.52721e-32		XPR1	0.426075	7.82918	0.000415066	0.00296493		BCCIP	0.00854101	0.0278726	0.0434388	0.166962	0.13881	-0.266412
S1PR1	1.35991	2.49933	1.10906e-33	1.62666e-32		PHLPP1	-0.63155	5.08164	0.000415589	0.00296572		PPP2R5D	0.0105777	0.00499384	0.00907797	0.123865	0.194098	0.64802
BCDIN3D	-0.775475	4.12066	1.11417e-33	1.63254e-32		TOMM6	-0.793027	6.04206	0.000416118	0.00296654		TAOK1	0.0143267	0	0	0.0328064	0.120099	1.87217
ZNF510	-1.2647	5.46026	1.1303e-33	1.65451e-32		HEXA	-0.475148	6.59341	0.000419429	0.00298718		ARPC5	0.00410786	0.0259983	0.0407867	0.0976489	0.0828284	-0.237479
PITPNC1	-0.598078	5.96022	1.22375e-33	1.78954e-32		HIST1H2BE	-0.937527	6.21644	0.000420378	0.00298913		GPALPP1	0.0173607	1.19759e-11	8.79093e-11	0.252821	0.763552	1.59461
GPR3	1.13847	3.0335	1.22888e-33	1.79525e-32		PFKM	0.391946	8.34226	0.000420535	0.00298913		GPI	0.0151468	0.0794391	0.111861	0.446381	0.561522	0.331067
FOXJ3	-0.604943	6.98473	1.24924e-33	1.8232e-32		RPL27	-0.60475	8.56415	0.000425159	0.00301664		OCIAD2	0.0147613	2.68341e-13	2.44725e-12	0.218428	0.0815799	-1.42087
RNASEH2A	0.705119	4.99909	1.25988e-33	1.83692e-32		GLUL	-0.572719	7.76998	0.000425246	0.00301664		C1QTNF1	0.00945262	7.30819e-08	3.01062e-07	0.129569	0.0721208	-0.845232
LRIG2	-1.07297	3.71951	1.44689e-33	2.10749e-32		DNAJC16	0.609948	5.74801	0.000427925	0.00303265		MAD1L1	0.00915058	0.0141421	0.023417	0.29754	0.422976	0.507491
ZBTB1	-1.06817	6.25801	1.45532e-33	2.11767e-32		BCCIP	-0.576613	5.94892	0.000430681	0.00304917		POM121C	0.0194311	0.00115482	0.00238286	0.0346078	0.0177433	-0.963819
ZNF567	-1.40958	3.43958	1.45885e-33	2.12073e-32		PPP2R5D	0.804063	6.65218	0.000434826	0.00307548		EIF6	0.00711536	0.119209	0.160905	0.446669	0.39975	-0.160109
CYTL1	0.936842	3.40492	1.49726e-33	2.17441e-32		TAOK1	0.544641	6.1286	0.000437099	0.00308852		CLASP2	0.00984445	0	0	0.0789768	0.211946	1.4242
ZBTB33	-1.2199	5.01915	1.50037e-33	2.17679e-32		ARPC5	-0.445687	7.29289	0.000438482	0.00309524		BCKDK	0.0161849	6.26871e-09	3.06351e-08	0.178171	0.0799694	-1.15574
PEG3	-1.22508	5.42728	1.52668e-33	2.21279e-32		GPALPP1	0.810264	5.43742	0.000442267	0.00311889		ANKRD44	0.0101046	0	0	0.110408	0.460169	2.05932
CLIP4	-0.89622	5.65761	1.58154e-33	2.29006e-32		GPI	0.571196	10.0519	0.000445965	0.00313884		KLHL22	0.00588881	0.142153	0.187965	0.198559	0.240966	0.279257
SCN2A	-1.20879	6.03503	1.60646e-33	2.32386e-32		OCIAD2	-0.813058	5.68323	0.000446286	0.00313884		KLHL21	0.0064744	6.58691e-07	2.32661e-06	0.225803	0.134192	-0.750766
SIKE1	-0.93418	6.49356	1.69609e-33	2.45111e-32		C1QTNF1	-0.779906	4.84758	0.000446407	0.00313884		POMP	0.0319466	0.000602828	0.00131213	0.16838	0.0851634	-0.983419
PAQR3	-0.843424	5.38903	1.84718e-33	2.66684e-32		MAD1L1	0.687055	6.6461	0.000447461	0.00314317		NISCH	0.00850982	5.74382e-05	0.00014763	0.125993	0.201618	0.67828
TSC1	-0.89187	5.97336	1.86307e-33	2.68716e-32		POM121C	-0.801956	4.43921	0.000450253	0.00315969		RPL4	0.00743283	2.88126e-11	1.98818e-10	0.102842	0.0569929	-0.851575
RPSAP58	0.658662	9.0341	1.86813e-33	2.69182e-32		EIF6	0.457543	8.86575	0.00045118	0.0031623		SOD2	0.00647752	0.396704	0.460616	0.221176	0.206462	-0.099319
NUP50	-0.950598	6.58694	1.87861e-33	2.70429e-32		CLASP2	0.471862	7.38595	0.000451506	0.0031623		SLC31A1	0.00329224	2.82385e-12	2.25877e-11	0.0880567	0.138907	0.657619
GRN	0.701601	7.51919	1.90345e-33	2.73737e-32		BCKDK	-0.695754	6.09108	0.000454641	0.00318116		GLMP	0.0103346	0	0	0.260959	0.108717	-1.26324
ZBTB38	-1.18038	5.60022	2.08347e-33	2.99334e-32		ANKRD44	0.690391	5.38281	0.000463217	0.00323801		NAA15	0.0111976	0.037365	0.0565788	0.298819	0.35848	0.262622
MYBL2	0.722456	6.91662	2.19082e-33	3.14451e-32		KLHL22	0.548905	5.99162	0.000464616	0.00324463		IGFBP5	0.0126969	4.07235e-10	2.3623e-09	0.0722213	0.166443	1.20453
EIF4EBP1	0.827075	6.42205	2.36093e-33	3.38537e-32		KLHL21	-0.548154	5.27971	0.000468067	0.00326553		PPIG	0.0226043	6.30225e-10	3.57729e-09	0.138388	0.382441	1.46652
TMEM55A	-0.836904	4.42662	2.56227e-33	3.67052e-32		POMP	-0.868802	6.20074	0.000468637	0.00326553		CEP350	0.0242915	1.17567e-06	3.99067e-06	0.116059	0.248043	1.09573
RPS27L	0.615897	6.24753	2.68872e-33	3.84791e-32		NISCH	0.564982	7.35387	0.000468973	0.00326553		ITPR1	0.0126327	0.848736	0.875485	0.426776	0.461036	0.1114
DCTN4	-0.592405	7.79309	2.81521e-33	4.02504e-32		RPL4	-0.513298	9.11064	0.000470731	0.00327459		NUP43	0.0088064	0.819933	0.851437	0.280849	0.255776	-0.134915
TRUB2	0.572512	5.72331	2.83238e-33	4.04566e-32		SOD2	-0.530209	6.27096	0.000473451	0.00329032		TRAPPC11	0.0118332	2.98529e-09	1.54236e-08	0.18271	0.387076	1.08306
TMEM178B	-0.786896	6.67342	2.96917e-33	4.23696e-32		SLC31A1	0.628077	6.05059	0.000479401	0.00332731		NOL3	0.0114222	0.00636823	0.0113397	0.166226	0.241004	0.535906
NUDT21	-0.861738	8.23023	3.3338e-33	4.75268e-32		GLMP	-0.689067	6.63192	0.0004797	0.00332731		DNAJB11	0.00569933	0.00161224	0.00324769	0.303636	0.22319	-0.444071
RPE	-0.831466	5.40195	3.59629e-33	5.12194e-32		NAA15	-0.51957	6.68733	0.000480945	0.00333273		GRB2	0.00448601	0.00227808	0.0044289	0.0953353	0.127419	0.418493
APOOL	-0.863841	5.23731	3.74249e-33	5.32501e-32		IGFBP5	0.658425	6.18972	0.000483894	0.00334993		KCTD20	0.00989493	0.005513	0.00994319	0.0242447	0.0178697	-0.440155
FRRS1L	-1.01275	3.2271	3.94364e-33	5.60583e-32		PPIG	0.570685	6.01545	0.000486126	0.00336214		OPRM1	0.0143855	0	0	0.0336913	0.172865	2.3592
RPLP0	0.684881	8.84556	3.99866e-33	5.67856e-32		CEP350	-0.498214	6.20655	0.000488844	0.00337768		CREB3L2	0.00456707	2.10942e-15	2.43934e-14	0.0804008	0.167424	1.05823
CPEB3	-1.42841	3.02693	4.064e-33	5.7658e-32		ITPR1	-0.693328	5.42941	0.000495155	0.003418		WBSCR16	0.00447839	5.06539e-12	3.91566e-11	0.182356	0.108744	-0.745821
SLC5A3	-1.19274	5.79008	4.13344e-33	5.85869e-32		NUP43	-0.556907	6.0103	0.000496661	0.0034251		PRKAR1A	0.00560941	0	0	0.143774	0.302139	1.07141
PHIP	-1.69593	6.38141	4.24734e-33	6.01434e-32		TRAPPC11	0.497423	6.47459	0.000499326	0.00344017		TRA2A	0.0178106	2.42124e-08	1.06333e-07	0.167897	0.34307	1.03093
GNB4	-0.901883	5.96395	4.58719e-33	6.48936e-32		NOL3	0.556642	6.25955	0.000502876	0.00346131		TBC1D20	0.00605306	1.0322e-06	3.54417e-06	0.0485146	0.0787456	0.69878
RPL37A	0.669852	9.98282	4.78429e-33	6.7617e-32		DNAJB11	-0.463055	6.89061	0.000510835	0.00351272		CXADR	0.0124196	0	0	0.0934542	0.35936	1.9431
SQRDL	1.7095	1.36036	4.84178e-33	6.83641e-32		GRB2	0.549158	7.80458	0.000514049	0.00353145		BMP1	0.00612145	0	0	0.334766	0.170656	-0.972059
GPC4	1.86622	1.35646	5.07296e-33	7.15597e-32		KCTD20	-0.577797	5.1928	0.000517461	0.00355148		FBLN7	0.0111588	0.0305563	0.0472825	0.133728	0.214299	0.68032
TMEM30A	-0.836711	8.24536	5.93233e-33	8.36022e-32		OPRM1	0.477372	6.02611	0.000526181	0.00360788		EDNRA	0.0155202	5.91562e-07	2.10829e-06	0.109079	0.241665	1.14764
KRAS	-1.1606	6.60512	6.05722e-33	8.52808e-32		CREB3L2	0.534548	6.58626	0.000526816	0.00360879		CASC3	0.00478945	0.0138618	0.0230017	0.0691779	0.0527385	-0.391453
RAPGEF4	-0.873684	7.58404	6.70895e-33	9.43666e-32		WBSCR16	-0.519077	6.40026	0.000531879	0.00364		FAM83D	0.0139328	2.78529e-05	7.52767e-05	0.417891	0.251736	-0.731213
MYSM1	-1.35636	5.40786	6.74884e-33	9.48372e-32		PRKAR1A	0.426979	9.13047	0.000533217	0.00364568		PA2G4	0.00598718	2.22045e-15	2.5553e-14	0.209165	0.108434	-0.947826
RBL1	-0.976262	3.92945	6.91209e-33	9.70389e-32		TRA2A	0.836241	7.25053	0.000537791	0.00367346		NUS1	0.0192196	0.44349	0.507111	0.0920564	0.0961445	0.0626861
PKN2	-1.40733	5.11692	7.15218e-33	1.00314e-31		TBC1D20	0.661593	5.34575	0.000538484	0.00367469		FRMD4A	0.00885967	0.0832566	0.116661	0.196865	0.145745	-0.433753
TRIQK	-0.965428	4.54838	7.21707e-33	1.01128e-31		CXADR	0.565821	5.1148	0.000543203	0.00370165		PDLIM3	0.0102362	2.59758e-09	1.35679e-08	0.442711	0.235717	-0.909307
PLEKHA1	-0.901574	5.77727	7.5919e-33	1.06279e-31		BMP1	-0.59777	6.2343	0.000543465	0.00370165		SLC8A3	0.00423993	0	0	0.0627863	0.135806	1.11303
SOS1	-1.03348	7.17629	7.83757e-33	1.09615e-31		FBLN7	0.781868	4.53225	0.000550177	0.00374275		FRMD6	0.00884451	0.0809503	0.113786	0.332946	0.26988	-0.302974
ZNF396	-1.5701	2.07801	8.14616e-33	1.13823e-31		EDNRA	0.647552	6.02156	0.000550542	0.00374275		PSMA5	0.00436691	0	0	0.531961	0.283257	-0.909207
SNRPD2	0.707865	7.78295	8.29299e-33	1.15765e-31		CASC3	-0.482909	5.78298	0.000552378	0.00375168		TUBB3	0.00667497	0.108601	0.148074	0.184123	0.212557	0.207178
CCNJ	-0.908174	4.87803	8.51309e-33	1.18725e-31		FAM83D	-0.762148	5.39948	0.000555205	0.00376731		ARHGEF7	0.00483335	1.47363e-09	7.95938e-09	0.058595	0.0970779	0.728364
SLC35F5	-0.88612	5.04472	8.52488e-33	1.18777e-31		PA2G4	-0.653937	6.9789	0.000556544	0.00377283		ANKRD10	0.0152361	6.67708e-09	3.24751e-08	0.0511799	0.11403	1.15577
ZNF222	-1.13841	3.14296	8.69157e-33	1.20985e-31		NUS1	-0.746515	4.65622	0.000557246	0.00377403		TNFRSF1A	0.0110556	0	0	0.369175	0.128084	-1.52721
TSPAN4	0.848915	5.00062	8.91502e-33	1.23978e-31		FRMD4A	-0.57584	5.77545	0.000559802	0.00378777		THADA	0.00786093	3.51945e-06	1.10379e-05	0.292522	0.469567	0.682787
ZNF322	-1.24049	4.29937	9.58947e-33	1.33232e-31		PDLIM3	-0.71412	5.05629	0.000560764	0.0037907		NSUN2	0.00440139	9.18703e-06	2.69087e-05	0.243138	0.347485	0.515178
RPL10A	0.657817	8.38593	1.01203e-32	1.40475e-31		SLC8A3	0.52478	5.84303	0.000561429	0.00379163		RBM48	0.00817147	3.45279e-14	3.49442e-13	0.109731	0.277076	1.33631
IGF2BP3	-0.915573	6.32402	1.01873e-32	1.41272e-31		FRMD6	-0.421966	6.97998	0.000562007	0.00379196		BMPR2	0.0138337	0	0	0.0419652	0.183043	2.12492
MORC3	-1.09934	5.37776	1.059e-32	1.46718e-31		PSMA5	-0.408308	7.72779	0.000562796	0.00379372		PPIA	0.0107439	1.71622e-10	1.05472e-09	0.549363	0.280091	-0.971865
ERCC6	-1.53667	4.00943	1.09656e-32	1.5178e-31		TUBB3	0.42052	10.0072	0.000563407	0.00379428		AGAP2	0.00739931	1.6669e-05	4.6898e-05	0.0236161	0.0397616	0.751602
SDSL	1.12864	2.65598	1.12114e-32	1.55036e-31		ARHGEF7	0.483076	6.39174	0.000571842	0.00384747		JAG1	0.00792077	0.00931613	0.0160557	0.53686	0.433701	-0.307844
SPIN4	-0.951184	4.31552	1.15251e-32	1.59226e-31		ANKRD10	0.628586	5.3489	0.000576612	0.00387593		AGRN	0.0194318	8.33284e-07	2.90023e-06	0.469179	0.234056	-1.00329
SMG1	-1.57935	7.36145	1.16879e-32	1.61323e-31		TNFRSF1A	-0.679948	5.06053	0.000582582	0.00391109		CLSTN1	0.00441252	0.0151663	0.0249738	0.212472	0.259826	0.290274
LAMTOR3	-0.634799	6.38411	1.18723e-32	1.63716e-31		THADA	0.46994	7.34622	0.000582931	0.00391109		PTCH2	0.136865	0.000909205	0.00190968	2.11993	0.590027	-1.84516
HCFC2	-1.26212	3.2974	1.26986e-32	1.74947e-31		NSUN2	0.397129	7.56961	0.000588147	0.0039424		CALR	0.00534588	0	0	0.789593	0.40939	-0.947633
STAM2	-0.961937	5.00753	1.34888e-32	1.8566e-31		RBM48	0.689686	4.99389	0.00059632	0.00399345		BTG1	0.00419835	0.462054	0.525044	0.121948	0.138255	0.181071
WNT7B	2.12477	1.22403	1.42717e-32	1.96253e-31		BMPR2	0.632488	6.17264	0.000597364	0.00399671		TAPBP	0.00744761	0	0	0.317613	0.147226	-1.10924
ZNF829	-1.44616	3.20541	1.55126e-32	2.13118e-31		PPIA	-0.476537	10.0389	0.000608133	0.00406498		EXOC4	0.00477348	3.04095e-09	1.56885e-08	0.182053	0.276686	0.603888
DENND5B	-0.941966	6.13184	1.56428e-32	2.14706e-31		AGAP2	0.657957	4.9849	0.00061515	0.00410806		ELOF1	0.0154141	0.296387	0.357518	0.0652685	0.0878811	0.429166
MIR4477B	-1.24518	2.52205	1.56863e-32	2.15104e-31		JAG1	-0.555613	6.87194	0.000619748	0.00413492		PPHLN1	0.00575615	2.20902e-09	1.1632e-08	0.154261	0.2549	0.724556
DACH1	-0.995578	3.6388	1.59004e-32	2.17837e-31		AGRN	-0.582898	7.94603	0.000628743	0.00418905		SLC4A8	0.00355117	0	0	0.0631182	0.140574	1.1552
VPS4B	-0.859078	6.37133	1.62061e-32	2.21819e-31		HIST1H4B	0.584174	8.1133	0.000629029	0.00418905		FHL2	0.00746836	0	0	0.9335	0.240256	-1.95808
TUB	-0.482901	7.95605	1.66615e-32	2.27841e-31		CLSTN1	0.413804	8.94363	0.000629763	0.00419005		MICAL1	0.00570979	0.122557	0.165021	0.171984	0.205835	0.259216
SLC30A6	-0.65811	6.50565	1.68927e-32	2.30789e-31		PTCH2	-1.82719	5.41097	0.000636326	0.0042298		ATP2C1	0.0123168	4.15737e-10	2.40965e-09	0.125004	0.265874	1.08876
FUT11	-0.758153	4.53174	1.81376e-32	2.47568e-31		CALR	-0.432528	11.2027	0.000638009	0.0042368		EFEMP2	0.00910517	1.92094e-09	1.02131e-08	0.161082	0.0826889	-0.962033
WDR47	-0.869473	5.87022	2.01059e-32	2.7418e-31		BTG1	0.501388	5.71421	0.00063856	0.0042368		MICAL3	0.010945	0.00813994	0.014214	0.155457	0.109192	-0.509652
MYCT1	1.43216	2.07298	2.11768e-32	2.88517e-31		TAPBP	-0.537624	6.73483	0.000642507	0.00425906		C1orf112	0.00935772	0.00111252	0.00230215	0.265789	0.170525	-0.640298
TENM4	-0.498617	7.96964	2.16718e-32	2.94988e-31		EXOC4	0.424836	7.63271	0.000650262	0.00430649		B3GAT3	0.00934892	0	0	0.206984	0.0855266	-1.27507
GLS	-0.821094	6.27978	2.23391e-32	3.03791e-31		ELOF1	0.71974	5.35024	0.000651566	0.00431114		C11orf24	0.0256571	1.91883e-06	6.28887e-06	0.113048	0.0494725	-1.19224
ALCAM	-1.05623	7.91344	2.30341e-32	3.12954e-31		PPHLN1	0.57278	6.7518	0.000657846	0.00434869		CLASP1	0.00583898	0	0	0.157105	0.331903	1.07903
MAGI2-AS3	-1.02655	7.33956	2.31045e-32	3.13622e-31		SLC4A8	0.405308	7.5883	0.000660631	0.00436308		MRPL51	0.00880666	2.22528e-10	1.3376e-09	0.126164	0.0660229	-0.934265
CLK1	-1.04928	5.50329	2.44758e-32	3.3193e-31		FHL2	-0.502739	6.55137	0.00066148	0.00436467		UFM1	0.0133724	7.32747e-15	7.8856e-14	0.0410086	0.107935	1.39617
LSM10	0.713996	5.18391	2.50066e-32	3.38818e-31		MICAL1	0.499226	7.05756	0.000667416	0.0043998		TRIM46	0.0071954	0.000700776	0.00150513	0.088257	0.128995	0.547537
TMEM106C	0.667391	6.40335	2.51223e-32	3.40073e-31		ATP2C1	0.654866	7.23938	0.000668099	0.00440026		ZNF513	0.195547	0.000975253	0.0020388	0.184062	0.0398037	-2.20921
DCTN5	-0.581826	7.86719	2.56566e-32	3.46987e-31		EFEMP2	-0.514794	6.48379	0.0006703	0.00441071		MME	0.0180564	2.78795e-07	1.0564e-06	0.378159	0.164462	-1.20124
ZXDB	-0.842827	4.07257	2.59603e-32	3.50773e-31		MICAL3	-0.674347	5.58231	0.000671308	0.0044133		CELF4	0.0120964	3.33067e-15	3.73653e-14	0.113605	0.296755	1.38524
RAB14	-0.580697	7.04147	2.62619e-32	3.54523e-31		C1orf112	-0.580629	4.69133	0.000675153	0.00443084		JAKMIP2	0.021704	1.97628e-09	1.04605e-08	0.117272	0.318115	1.43969
DDI2	-1.39269	2.76393	2.70389e-32	3.64679e-31		B3GAT3	-0.57322	6.75128	0.000676051	0.00443084		COPS2	0.0189852	0.612668	0.668817	0.125729	0.126342	0.00701951
COL4A3BP	-1.12541	5.68362	2.84966e-32	3.83988e-31		C11orf24	-0.934274	4.62296	0.000676144	0.00443084		KLHDC10	0.0112141	0.732133	0.776423	0.0977425	0.084397	-0.211794
DCAF10	-0.722067	6.27221	2.85802e-32	3.84763e-31		CLASP1	0.430045	7.47066	0.000676445	0.00443084		MAGEE1	0.0113232	6.62838e-08	2.75122e-07	0.261684	0.62397	1.25365
TWF1	-0.977292	6.04071	2.90281e-32	3.90438e-31		MRPL51	-0.544122	5.80793	0.000678222	0.00443791		PHB	0.00346911	0	0	0.312505	0.176485	-0.824332
LMO4	1.26057	2.67202	2.91938e-32	3.92309e-31		UFM1	0.736991	5.13477	0.000678761	0.00443791		FANCI	0.0106621	0.0337148	0.0516434	0.283444	0.217085	-0.384804
ATAD2B	-1.42555	5.13977	3.07996e-32	4.1351e-31		TRIM46	0.587406	5.28237	0.000683607	0.00446263		SMG5	0.00378217	2.99189e-05	8.03429e-05	0.0636729	0.0482111	-0.401315
TEAD1	-1.04478	7.88498	3.1715e-32	4.25413e-31		ZNF513	-1.88172	5.71556	0.000683786	0.00446263		CUX2	0.00988455	8.99059e-13	7.66402e-12	0.0315288	0.0799995	1.34332
ACVR2A	-0.892382	4.28202	3.21365e-32	4.30676e-31		MME	-0.69614	4.71866	0.000686162	0.00447407		TCTN3	0.00588616	2.24717e-11	1.57346e-10	0.144574	0.0768221	-0.912215
BEND4	-1.00942	6.36977	3.22954e-32	4.32413e-31		CELF4	0.83801	4.72228	0.000692706	0.00451265		TNKS1BP1	0.0112987	6.39936e-05	0.000163478	0.139653	0.225302	0.690018
UTP23	-1.07313	4.60084	3.24893e-32	4.34614e-31		JAKMIP2	0.636619	5.5608	0.000700843	0.00455785		ELOVL1	0.00934804	1.57652e-14	1.63972e-13	0.387621	0.165044	-1.2318
COX6A1	0.706048	6.72639	3.48005e-32	4.6511e-31		COPS2	-0.638516	5.85553	0.000700915	0.00455785		CENPB	0.00586854	0.165414	0.214458	0.0554107	0.0635372	0.197438
CNOT6L	-1.07389	4.74999	3.73191e-32	4.9832e-31		KLHDC10	-0.699022	5.48078	0.000704414	0.00457538		P3H3	0.0119056	7.10543e-14	6.90698e-13	0.488917	0.199138	-1.29582
ANKRD49	-1.03265	3.59128	3.91747e-32	5.22625e-31		MAGEE1	0.750778	5.12228	0.000704885	0.00457538		USP19	0.00517755	0.0467301	0.0692029	0.221275	0.262047	0.243985
MRPL24	0.571841	6.34316	4.17881e-32	5.56986e-31		PHB	-0.374326	8.46411	0.000707795	0.00459012		CEP131	0.00850707	0.0603026	0.0872382	0.212847	0.296448	0.477958
RBPMS	1.1511	2.87903	4.23452e-32	5.63902e-31		FANCI	-0.448494	6.8006	0.000709156	0.00459479		MEIS1	0.00637518	0.226134	0.28229	0.168336	0.190838	0.181001
RAPH1	-0.789226	5.93629	4.34879e-32	5.78597e-31		SMG5	-0.478804	6.22506	0.000710055	0.00459647		DUSP1	0.0103843	6.75034e-10	3.8074e-09	0.550642	0.294298	-0.903839
ACAP2	-1.17581	5.6709	4.36117e-32	5.79722e-31		CUX2	0.855347	6.3281	0.000712942	0.004611		C16orf62	0.00368639	1.83272e-05	5.12803e-05	0.190278	0.273235	0.522035
C18orf54	-1.31563	3.45024	4.6046e-32	6.11529e-31		TCTN3	-0.566161	5.21679	0.00071622	0.00462803		COG4	0.00455458	0.616159	0.672244	0.240017	0.249657	0.0568124
TSSC1	0.638832	6.5876	4.61927e-32	6.12926e-31		TNKS1BP1	0.527965	6.6411	0.000716948	0.00462857		EFR3A	0.0180087	0.145828	0.192007	0.127211	0.151324	0.250412
WDR17	-1.28149	4.22812	4.8578e-32	6.43997e-31		ELOVL1	-0.552778	6.20584	0.000719531	0.00464107		CLEC16A	0.00541365	2.41968e-05	6.62742e-05	0.108941	0.168895	0.632586
PSMD2	0.510739	8.28669	4.86753e-32	6.44708e-31		CENPB	0.53291	5.33255	0.000727445	0.00468791		IFI6	0.0158412	1.52538e-09	8.23157e-09	0.674722	0.284202	-1.24738
PTPRJ	0.819955	4.72295	5.20152e-32	6.88327e-31		P3H3	-0.534399	6.89273	0.00073662	0.00474278		TBKBP1	0.00887591	0.00865931	0.0150217	0.033297	0.0470416	0.498545
RNF165	-0.628899	6.06079	5.44122e-32	7.19401e-31		USP19	0.426864	7.57289	0.000743347	0.004778		ADK	0.0141554	8.79343e-07	3.04865e-06	0.562912	0.286947	-0.972126
ZYX	0.795161	7.72105	5.65518e-32	7.4702e-31		CEP131	0.562454	5.76229	0.000743421	0.004778		EMG1	0.00962617	8.88178e-16	1.06866e-14	0.14338	0.063748	-1.1694
ZNRF2	-0.708573	4.77403	5.66834e-32	7.48089e-31		MEIS1	-0.563599	4.82803	0.000744711	0.004782		NIN	0.0376145	0.367937	0.431214	0.116879	0.127982	0.130919
CAB39	-0.85075	6.03107	5.88134e-32	7.75507e-31		DUSP1	0.607256	6.53476	0.000745557	0.00478316		MFAP3	0.00811001	0	0	0.069269	0.182228	1.39546
MR1	1.87336	1.72058	5.93019e-32	7.8111e-31		C16orf62	0.515749	6.6411	0.000758959	0.00486479		ANO6	0.00967982	0.719944	0.765887	0.0878217	0.0865808	-0.0205308
IFI16	1.35731	2.99368	5.93442e-32	7.8111e-31		COG4	0.480698	7.22594	0.000776194	0.00496659		STARD4	0.0146465	0	0	0.0233679	0.0994917	2.09005
CALR	0.526055	9.27815	5.98166e-32	7.86625e-31		EFR3A	-0.785288	4.69283	0.000776224	0.00496659		FBXW9	0.00790682	2.81375e-12	2.25321e-11	0.293152	0.130562	-1.16691
KCTD16	-1.33147	1.90905	6.08929e-32	8.00066e-31		CLEC16A	0.483251	6.2803	0.000778892	0.00497922		C7	0.00771957	1.19801e-05	3.44947e-05	0.178631	0.26222	0.553799
MSRB3	1.06007	2.97263	6.62781e-32	8.70047e-31		IFI6	-0.62961	5.39431	0.000781256	0.00498989		CADM3	0.00988264	1.25791e-07	5.0225e-07	0.0449565	0.0901398	1.00364
P3H3	0.75466	5.87301	6.73175e-32	8.82907e-31		TBKBP1	0.716457	4.63885	0.000786161	0.00501676		ATP6V0E1	0.031951	7.36566e-12	5.55539e-11	0.1085	0.0301999	-1.84508
COX6B1	0.628504	7.47555	6.9673e-32	9.12988e-31		ADK	-0.71643	6.13575	0.000794135	0.00506314		SAFB	0.00732804	1.38905e-05	3.94854e-05	0.33057	0.493213	0.577255
MMGT1	-0.624666	6.23501	7.33937e-32	9.60891e-31		EMG1	-0.850932	4.888	0.000796496	0.00507369		NME4	0.0203449	1.21842e-10	7.62579e-10	0.0483468	0.018175	-1.41146
LINC00657	-0.84382	9.55975	8.17854e-32	1.06981e-30		NIN	-0.758522	6.00887	0.000797363	0.0050747		SLC35C2	0.014386	3.37877e-07	1.25757e-06	0.109034	0.0473956	-1.20196
ZNF91	-1.60049	4.6947	8.39045e-32	1.09656e-30		MFAP3	0.533285	6.81118	0.00080074	0.00509169		CPSF7	0.00708728	0.00489383	0.00891207	0.0821843	0.106904	0.37938
BARD1	-1.0382	3.92276	8.48178e-32	1.10751e-30		ANO6	-0.505321	6.65952	0.000816833	0.00518942		ROR2	0.00532143	0.0885117	0.123081	0.124287	0.18009	0.535042
RPS29	0.863642	7.46426	8.94336e-32	1.16675e-30		STARD4	0.698755	5.26214	0.000818012	0.00519089		PNKD	0.0173908	3.96645e-07	1.44983e-06	0.207038	0.0811624	-1.35101
WNK4	1.14365	3.18667	9.41112e-32	1.22669e-30		FBXW9	-0.545613	5.06574	0.000819206	0.00519089		ING3	0.0147972	1.35614e-09	7.34149e-09	0.13138	0.288922	1.13693
GSTK1	0.521626	6.74207	9.47394e-32	1.23379e-30		C7	0.402204	9.73335	0.000819234	0.00519089		AMOTL2	0.0225266	8.88178e-16	1.06866e-14	0.872421	0.257426	-1.76086
RGS10	1.35817	2.2898	9.60694e-32	1.25e-30		CADM3	0.642177	5.83763	0.000823797	0.0052152		LATS1	0.0099133	0	0	0.0826872	0.262232	1.66511
RPS14	0.677523	9.76519	9.85277e-32	1.28086e-30		ATP6V0E1	-1.18323	5.19826	0.000826636	0.00522856		EIF3M	0.00988763	0.00121497	0.00249821	0.283143	0.202819	-0.481343
MYT1L	-0.87754	5.6746	9.87512e-32	1.28264e-30		SAFB	0.452102	7.7122	0.000830763	0.00525004		MCTS1	0.00796387	0.0105295	0.0179218	0.119239	0.0780259	-0.611827
GADD45B	1.59786	2.03314	1.00801e-31	1.30811e-30		NME4	-0.835543	5.3766	0.000832772	0.00525811		ST5	0.00882131	4.99675e-07	1.79969e-06	0.159479	0.078875	-1.01572
AGFG1	-0.722919	6.68962	1.04241e-31	1.35156e-30		SLC35C2	-0.710807	5.43127	0.000833966	0.00526102		LIX1L	0.00582334	0.00165982	0.00333224	0.116007	0.0888445	-0.384855
FBXO48	-1.43318	1.54112	1.05891e-31	1.37175e-30		CPSF7	0.500632	6.47971	0.000834954	0.00526263		COL23A1	0.0144463	0.108196	0.147663	0.17387	0.195921	0.172268
OSTM1	-0.740773	5.7625	1.06059e-31	1.37272e-30		ROR2	0.621167	4.95205	0.000837143	0.0052718		FKBP14	0.0139257	0.187216	0.239217	0.0959102	0.0731524	-0.390779
ZC3H6	-1.13008	4.72401	1.11799e-31	1.44574e-30		PNKD	-0.744017	4.98934	0.000841797	0.00529646		PLEKHG5	0.00915371	0.0817657	0.114729	0.0546972	0.0690026	0.335183
LMTK2	-0.593881	6.68133	1.13552e-31	1.46713e-30		ING3	0.773158	5.00341	0.000844684	0.00530997		POLR1C	0.00766994	4.18415e-07	1.52394e-06	0.328924	0.202597	-0.699145
MICB	1.71881	1.31437	1.16617e-31	1.50541e-30		AMOTL2	-0.772263	6.96519	0.000853506	0.00536074		ASXL1	0.00265957	4.36984e-13	3.86834e-12	0.0982777	0.148388	0.594438
SLIRP	0.760126	5.51848	1.25204e-31	1.61484e-30		LATS1	0.557789	5.76994	0.000855267	0.0053671		AP1M1	0.00550529	0.106216	0.145321	0.252439	0.288827	0.194271
LTBP2	0.547326	5.69601	1.2684e-31	1.63452e-30		EIF3M	-0.507366	7.69456	0.00086147	0.00540131		PDZRN3	0.010451	0.000778505	0.00165662	0.349827	0.254658	-0.458084
PGGT1B	-1.11344	4.26207	1.31183e-31	1.68901e-30		MCTS1	-0.64278	5.23776	0.000868135	0.00543835		GSTK1	0.00445153	1.11022e-16	1.47239e-15	0.282552	0.144807	-0.964385
ZNF14	-1.68051	2.881	1.32739e-31	1.70755e-30		ST5	-0.622273	5.2063	0.000879218	0.00550297		IGFBP4	0.034293	4.84215e-11	3.21983e-10	0.149493	0.0450444	-1.73066
APH1B	-0.655289	5.09635	1.41278e-31	1.81581e-30		LIX1L	-0.470225	6.58304	0.000883146	0.00552274		HDGFRP2	0.010111	0.0608585	0.0879711	0.298581	0.38111	0.352084
SCAF11	-1.21359	6.39111	1.46761e-31	1.88464e-30		COL23A1	0.71221	5.75876	0.000884207	0.00552456		ZNF362	0.0194773	0.00815358	0.0142309	0.0522273	0.0271695	-0.942814
LYPLA2	0.66606	7.25798	1.55388e-31	1.99369e-30		FKBP14	-0.713732	4.31501	0.000888569	0.00554699		PRDX5	0.0086046	0.840365	0.868734	0.116979	0.122605	0.0677718
MSANTD4	-0.945699	5.95673	1.61361e-31	2.06853e-30		PLEKHG5	0.662477	4.63412	0.000890901	0.00555671		AMOT	0.0210958	0.0216463	0.0345286	0.586866	0.3921	-0.581811
CD177	3.81417	-0.00336788	1.66364e-31	2.13082e-30		POLR1C	-0.599156	5.41296	0.000893467	0.00556788		NMNAT2	0.027987	7.24857e-08	2.98778e-07	0.0563092	0.159115	1.49863
ESCO1	-1.29	4.86556	1.82343e-31	2.33345e-30		ASXL1	0.403747	7.19492	0.000895145	0.0055735		KLF5	0.0296841	0.0018763	0.00372493	1.12339	0.582872	-0.946601
KCTD7	-0.56249	6.69508	1.97714e-31	2.52796e-30		AP1M1	0.393356	8.24015	0.00089893	0.00559222		ORAI2	0.00793996	3.47893e-06	1.09205e-05	0.0136542	0.00749646	-0.865061
RFNG	0.827682	6.18721	2.06168e-31	2.63377e-30		PDZRN3	-0.676689	4.92023	0.000904183	0.00562003		C1orf43	0.00470312	4.64073e-14	4.60523e-13	0.0523618	0.0293307	-0.836104
IFNAR1	-0.943563	5.88057	2.17171e-31	2.77193e-30		GSTK1	-0.420736	7.0794	0.000909477	0.00564804		YIF1B	0.00879253	9.44689e-13	7.9862e-12	0.281205	0.136787	-1.03969
PPP1R9A	-1.1995	4.51612	2.18035e-31	2.78056e-30		IGFBP4	-1.19625	5.26009	0.000910312	0.00564834		ECT2	0.0290259	0.605649	0.662574	0.537014	0.568556	0.0823421
ZNF649	-1.0337	3.35444	2.28571e-31	2.91241e-30		HDGFRP2	0.461634	7.26622	0.000912189	0.00565255		HSP90B1	0.0128991	0.0916269	0.12719	0.381373	0.313423	-0.283088
CAV1	0.912778	4.47613	2.30747e-31	2.93759e-30		ZNF362	-0.830543	4.4472	0.000912564	0.00565255		MAP6	0.00456084	7.04281e-12	5.32879e-11	0.031921	0.0495372	0.634006
SESN2	0.707428	4.81826	2.34866e-31	2.98746e-30		PRDX5	0.534229	7.71379	0.000915756	0.0056631		ADPGK	0.00729911	4.19799e-07	1.5282e-06	0.151646	0.0910042	-0.736698
PHYHIP	1.20159	2.72704	2.36138e-31	3.00105e-30		AMOT	-0.745287	5.38782	0.000915845	0.0056631		CPSF6	0.00585186	0	0	0.139068	0.302351	1.12043
MBTPS2	-0.764746	7.00998	2.67705e-31	3.3993e-30		NMNAT2	0.941059	6.49381	0.000921345	0.00568811		JAKMIP1	0.0105563	0.00081683	0.00173197	0.0879819	0.147106	0.741576
LGALS3BP	0.649217	8.74255	2.72865e-31	3.46184e-30		KLF5	-1.04145	4.20504	0.000921475	0.00568811		ABHD14B	0.0214212	2.06923e-12	1.68539e-11	0.256211	0.0774692	-1.72564
FRYL	-1.33556	5.45571	2.99765e-31	3.79985e-30		ORAI2	-0.709772	4.40644	0.000928344	0.00572559		SRI	0.00725749	5.21628e-05	0.000134653	0.251895	0.170674	-0.56158
ASNA1	0.620401	6.63131	3.11214e-31	3.9416e-30		C1orf43	-0.665527	6.35492	0.000931423	0.00573776		CUL7	0.00409652	0.0309972	0.0478816	0.1847	0.23229	0.330744
VKORC1	0.768155	6.14875	3.25769e-31	4.1224e-30		YIF1B	-0.587937	5.72187	0.000931917	0.00573776		DCK	0.0112809	1.51879e-10	9.41492e-10	0.0477759	0.134484	1.49308
RPL35	0.640357	8.39085	3.32124e-31	4.19922e-30		ECT2	-0.780584	7.36823	0.000934992	0.00575176		TLK2	0.00837153	1.17623e-09	6.4113e-09	0.110407	0.233504	1.08062
ST8SIA3	-0.677656	7.60961	3.40144e-31	4.29694e-30		HSP90B1	-0.461639	10.4844	0.000942381	0.00579225		PPP1R14B	0.00674899	2.22045e-16	2.85973e-15	0.239189	0.103658	-1.20632
DPY19L2P2	-1.05703	4.05874	3.57427e-31	4.5114e-30		MAP6	0.706433	4.9847	0.000943738	0.00579563		UBE3A	0.0160631	1.86517e-14	1.9315e-13	0.101149	0.271953	1.42688
UBASH3B	1.18034	2.99603	3.70802e-31	4.67623e-30		ADPGK	-0.582944	5.48354	0.000953894	0.005853		CSDE1	0.0128951	5.81388e-09	2.85886e-08	0.1017	0.198746	0.96661
SPIRE1	-0.698087	6.19939	3.72331e-31	4.69149e-30		CPSF6	0.466667	7.35278	0.000957344	0.00586915		MOAP1	0.00608828	3.72916e-05	9.84736e-05	0.0992107	0.150788	0.603953
GPR155	-0.976784	4.38306	3.76462e-31	4.7395e-30		JAKMIP1	0.673359	5.67394	0.000958252	0.0058697		ORC2	0.0115533	0.392344	0.456147	0.257633	0.203181	-0.342553
PAK3	-1.43842	3.64682	3.96317e-31	4.98522e-30		ABHD14B	-0.706612	5.14596	0.000971606	0.00594643		CCDC71L	0.00943311	0.000444923	0.000991729	0.192682	0.131698	-0.548985
DICER1	-1.18521	7.32254	4.2456e-31	5.33593e-30		SRI	-0.474794	7.55023	0.000974819	0.00596101		CD47	0.015425	0.642777	0.696417	0.0725174	0.0744305	0.0375675
EID1	-0.658809	7.8765	4.36918e-31	5.48255e-30		CUL7	0.46439	7.17803	0.00099017	0.00604973		DCAF7	0.00313635	1.11022e-16	1.47239e-15	0.083337	0.139753	0.745848
LSAMP	-0.964207	6.95125	4.36969e-31	5.48255e-30		DCK	0.682089	4.69664	0.00100051	0.00610772		RAPGEF4	0.00804009	0	0	0.0805915	0.196617	1.28669
MBTD1	-0.98214	6.54477	4.54908e-31	5.70278e-30		TLK2	0.480179	5.931	0.00100611	0.00613356		EPM2AIP1	0.0118144	0	0	0.0956996	0.295354	1.62586
C8orf4	-1.34778	2.21691	4.6846e-31	5.86767e-30		PPP1R14B	-0.496962	6.1616	0.00100645	0.00613356		MINA	0.0116922	0.170296	0.22008	0.21814	0.179399	-0.282082
TMEM109	0.777246	4.84669	5.32254e-31	6.66107e-30		UBE3A	0.669674	6.8767	0.0010123	0.006163		SSR4	0.0125477	0	0	0.671262	0.254655	-1.39833
PTEN	-0.932994	7.24241	6.38106e-31	7.97903e-30		CSDE1	0.464759	9.00422	0.001013	0.006163		DHFR	0.0142809	0.00330038	0.00622804	0.247559	0.157769	-0.649959
KIF5A	-0.622107	6.72675	6.55445e-31	8.1889e-30		MOAP1	0.496481	6.61145	0.00102212	0.00621323		CYCS	0.00823451	0.651692	0.705266	0.104561	0.0951925	-0.135428
SASS6	-1.30921	4.03691	6.64151e-31	8.29065e-30		ORC2	-0.651499	5.39505	0.0010246	0.00622302		IRF9	0.00919095	0.00910569	0.0157386	0.331736	0.214734	-0.627484
AASDHPPT	-0.775054	6.28181	6.79787e-31	8.47826e-30		CCDC71L	-0.644871	5.8457	0.00103851	0.00630218		ZSCAN25	0.00909042	5.39399e-10	3.09374e-09	0.0951073	0.204329	1.10327
RSF1	-1.50765	6.21741	6.80329e-31	8.47826e-30		CD47	-0.645697	5.49264	0.00103967	0.00630385		MDK	0.0185335	4.86611e-12	3.76978e-11	0.142495	0.0553719	-1.36369
CLIC1	0.574574	7.48101	7.01646e-31	8.73653e-30		DCAF7	0.364473	8.95431	0.00104183	0.00631162		CNTN2	0.011824	1.16343e-08	5.43978e-08	0.0409272	0.109703	1.42247
CCPG1	-1.22517	3.1149	7.1182e-31	8.85574e-30		RAPGEF4	0.435162	7.01468	0.00104828	0.00634536		PROSER1	0.0287907	0.206271	0.260256	0.0971349	0.0593086	-0.711748
AP1G1	-0.767993	6.61325	7.54215e-31	9.37527e-30		EPM2AIP1	0.470932	6.34986	0.00105155	0.0063598		N4BP2	0.0215202	0	0	0.0717048	0.393371	2.45575
TNKS2	-0.887955	6.21248	7.77862e-31	9.66107e-30		MINA	-0.601855	5.20909	0.00105505	0.00637147		RACGAP1	0.00938628	3.18118e-06	1.00789e-05	0.205915	0.363174	0.818614
ITPR3	1.20375	2.96656	8.09587e-31	1.00466e-29		SSR4	-0.716501	8.36655	0.00105526	0.00637147		KLHL20	0.00973865	5.08038e-12	3.923e-11	0.224026	0.47566	1.08626
TMSB10	0.613628	9.64631	8.43881e-31	1.04634e-29		DHFR	-0.600926	5.69493	0.00108029	0.00651717		PRPF4	0.0063775	9.16794e-05	0.000227921	0.163926	0.0931824	-0.814913
FLOT1	0.593623	8.04514	8.48589e-31	1.0513e-29		CYCS	-0.751565	6.59587	0.0010813	0.00651777		CHD1	0.0192193	7.0283e-05	0.000178142	0.185532	0.346238	0.900096
SMCR8	-0.519352	6.46859	8.74368e-31	1.08232e-29		IRF9	-0.55463	5.71195	0.00108469	0.00653269		MDN1	0.00859908	0	0	0.189008	0.461513	1.28792
RALA	-0.644987	7.34322	8.93219e-31	1.10473e-29		ZSCAN25	0.543505	5.34953	0.00109908	0.00661382		CLIP2	0.0105898	4.71695e-05	0.000122339	0.0549123	0.0852362	0.634338
CCDC74B	0.610684	6.81557	8.94577e-31	1.10548e-29		MDK	-0.701214	9.1557	0.00110275	0.00663037		LRRFIP2	0.0126215	5.37436e-06	1.63453e-05	0.0545222	0.116409	1.09428
ERVK13-1	-0.858997	4.94167	1.00717e-30	1.24358e-29		CNTN2	1.02356	4.46013	0.00110864	0.00666021		TMEM179B	0.0123345	3.97739e-10	2.31097e-09	0.195114	0.0918259	-1.08734
HDAC4	-0.790127	5.27182	1.02237e-30	1.26129e-29		PROSER1	-0.927636	4.627	0.00111497	0.00669261		INPP5F	0.0116814	1.43407e-08	6.58862e-08	0.0323987	0.0733168	1.17821
IFRD2	0.717107	5.34522	1.12768e-30	1.39005e-29		N4BP2	0.597311	5.74189	0.00111688	0.00669851		DDX17	0.00865888	4.37257e-11	2.92942e-10	0.22442	0.432889	0.947794
PLEKHM3	-0.790375	5.79263	1.13364e-30	1.39623e-29		RACGAP1	0.763505	7.30971	0.00112138	0.00671983		RPLP0	0.00456925	0	0	0.278664	0.135248	-1.04292
KANTR	-2.16789	0.470061	1.14567e-30	1.40987e-29		KLHL20	0.471268	6.33856	0.00113002	0.00676599		YTHDC1	0.0180626	6.55682e-11	4.28023e-10	0.173785	0.436818	1.32973
SLC30A4	-0.861283	3.70551	1.17329e-30	1.44266e-29		PRPF4	-0.58357	5.70994	0.0011328	0.00677613		PCDHB4	0.00634596	7.65178e-08	3.13767e-07	0.147699	0.309145	1.06563
USP49	-1.02257	5.52529	1.17626e-30	1.44511e-29		CHD1	-0.484613	6.15142	0.00113433	0.00677613		H6PD	0.00764757	0.00260831	0.00502302	0.0853807	0.0507934	-0.749269
LYPD1	1.508	1.98386	1.19105e-30	1.46206e-29		MDN1	0.393003	7.30277	0.00113455	0.00677613		STIL	0.0129039	0.628546	0.684161	0.171012	0.166654	-0.0372462
SLC12A6	-0.601503	6.31187	1.23197e-30	1.51103e-29		CLIP2	0.551783	6.56521	0.00113988	0.00680231		PEA15	0.00425098	0	0	0.0958444	0.0525764	-0.866279
ZNF397	-1.20018	5.26189	1.24887e-30	1.53049e-29		LRRFIP2	0.682086	4.75226	0.00114564	0.00682655		GOLGB1	0.0292795	1.56207e-07	6.16106e-07	0.177387	0.444342	1.32477
HYAL2	0.714645	6.88556	1.25956e-30	1.54231e-29		TMEM179B	-0.627528	5.40788	0.00114584	0.00682655		ADNP	0.00548301	1.88738e-15	2.20761e-14	0.126854	0.243308	0.939615
DNAJC28	-1.51512	2.0343	1.26665e-30	1.5497e-29		INPP5F	0.597433	5.5023	0.00114826	0.00683529		SLC29A1	0.00627822	6.88746e-11	4.47152e-10	0.17621	0.0880441	-1.001
AP5M1	-0.865021	6.00511	1.31722e-30	1.61024e-29		DDX17	0.631364	8.7815	0.00115008	0.00684003		ELMOD2	0.0145356	0	0	0.0616047	0.269448	2.1289
BMPR1A	-0.765785	5.53749	1.34755e-30	1.64595e-29		RPLP0	-0.366362	9.25425	0.00115096	0.00684003		ARMC10	0.0202337	0.0242336	0.0382368	0.122699	0.0786522	-0.641569
EVA1A	1.33979	2.75477	1.36121e-30	1.66126e-29		YTHDC1	0.631875	6.88166	0.00115363	0.00685024		RPL37	0.0131962	1.1221e-12	9.38593e-12	0.0948128	0.0402977	-1.23438
SNRPC	0.655912	6.34966	1.36644e-30	1.66626e-29		PCDHB4	0.542252	5.00683	0.00116195	0.00689391		ATXN7L3B	0.00652628	7.341e-06	2.18242e-05	0.0476142	0.0694192	0.543943
RPS16	0.659686	9.40471	1.40289e-30	1.70931e-29		H6PD	-0.662984	5.51902	0.00116367	0.0068984		CS	0.00569802	3.20514e-06	1.01413e-05	0.221639	0.15323	-0.532515
MPP5	-0.995348	4.79786	1.43294e-30	1.74448e-29		STIL	-0.632946	4.62896	0.0011842	0.00701435		CHRNA3	0.00558438	3.41682e-12	2.71179e-11	0.0947963	0.167431	0.820664
ELOVL5	-0.526895	7.40617	1.45225e-30	1.76652e-29		PEA15	-0.435263	7.50642	0.00118904	0.0070372		SERINC5	0.00851923	0.115939	0.157058	0.184699	0.148846	-0.311354
PDE12	-0.674871	5.26362	1.47497e-30	1.79268e-29		GOLGB1	0.4093	7.68155	0.00119081	0.00704186		GUCD1	0.0196297	9.25355e-06	2.70923e-05	0.0821052	0.0330137	-1.31441
MIR22HG	0.709515	4.68606	1.48255e-30	1.80041e-29		ADNP	0.414815	7.54414	0.00119307	0.0070494		LAMTOR1	0.0177462	4.23698e-10	2.44983e-09	0.0807413	0.0315576	-1.35532
RPS15A	0.577245	8.91706	1.55094e-30	1.88191e-29		SLC29A1	-0.593024	5.56074	0.00119585	0.00706002		CDC25B	0.00713921	0.191936	0.24446	0.0725605	0.0975134	0.426417
SPATA6	-0.832155	4.60596	1.58073e-30	1.91649e-29		ELMOD2	0.600721	6.289	0.00120497	0.00710806		ZDBF2	0.016771	0	0	0.0677872	0.290525	2.09958
KIN	-0.885764	4.38846	1.6041e-30	1.942e-29		ARMC10	-0.868004	4.99667	0.00120856	0.00711998		FN3K	0.0115096	0.0120242	0.0202532	0.371965	0.486929	0.388543
ASH1L	-1.18569	7.37402	1.60441e-30	1.942e-29		RPL37	-0.626005	8.37413	0.00120898	0.00711998		NAPG	0.0135395	3.39957e-11	2.31671e-10	0.126547	0.294443	1.21831
NCOA7	-1.0419	7.91741	1.72184e-30	2.08243e-29		ATXN7L3B	0.464428	6.83618	0.00122118	0.00718593		ELMSAN1	0.00771034	9.18966e-05	0.000228381	0.0971658	0.0665489	-0.546035
RPS11	0.606825	10.4279	1.77409e-30	2.14387e-29		CS	-0.389461	7.97621	0.00122422	0.00719203		FBXL3	0.00939382	0	0	0.10054	0.334419	1.73389
SRSF12	-0.852869	4.14815	1.78708e-30	2.1578e-29		CHRNA3	0.45188	7.98434	0.00122422	0.00719203		KLF12	0.0127144	0	0	0.0202208	0.0804263	1.99183
RPS6KA6	-1.14269	4.50858	1.825e-30	2.20179e-29		SERINC5	-0.576025	4.94985	0.00123401	0.00723832		ARHGDIA	0.0102554	0.177279	0.228195	0.169829	0.196579	0.211023
TMEM87B	-0.717518	5.49535	1.89263e-30	2.28152e-29		GUCD1	-0.844242	4.73638	0.00123459	0.00723832		TMEM59L	0.015736	1.17769e-09	6.41438e-09	0.288441	0.119431	-1.27209
PYCR1	0.637787	7.3744	1.90878e-30	2.29911e-29		LAMTOR1	-0.787684	5.12954	0.00123512	0.00723832		HAUS6	0.0174027	0.0371309	0.0562602	0.20728	0.247529	0.256021
MBOAT2	-0.83956	6.96978	1.97042e-30	2.37142e-29		CDC25B	0.559679	5.43296	0.00126517	0.00740707		FEM1B	0.0089845	0	0	0.0534229	0.143458	1.4251
ANAPC11	0.794399	6.5196	2.08473e-30	2.50695e-29		ZDBF2	0.503546	5.17167	0.00126598	0.00740707		SNRNP70	0.0175705	0.0417599	0.0626882	0.286254	0.390549	0.448209
ARL5A	-0.910057	5.30112	2.15226e-30	2.58604e-29		FN3K	0.552799	6.05411	0.00128463	0.00751009		NCK2	0.0077949	0.0189044	0.0305096	0.0666925	0.0959575	0.524872
RC3H2	-0.963539	6.2953	2.19806e-30	2.63892e-29		NAPG	0.623535	5.46601	0.00128629	0.00751365		ARID1A	0.00600998	0.953029	0.96217	0.142469	0.136123	-0.0657332
RAPGEF6	-1.49481	5.03729	2.24062e-30	2.68783e-29		ELMSAN1	-0.588494	4.88918	0.00129357	0.00755003		TMEM147	0.0166672	1.61612e-09	8.68955e-09	0.220964	0.100939	-1.13033
HECTD4	-0.587633	7.29381	2.25975e-30	2.70857e-29		FBXL3	0.568955	5.27391	0.00129518	0.00755332		GNPAT	0.00935672	0.000645822	0.00139719	0.109705	0.0797258	-0.460508
COX4I1	0.563792	7.97446	2.33593e-30	2.79762e-29		KLF12	0.508794	4.71651	0.00129663	0.00755562		DLAT	0.0107373	0.113805	0.154432	0.190324	0.165338	-0.203041
MYO9A	-1.48229	5.50537	2.35302e-30	2.8158e-29		ARHGDIA	0.43012	9.88041	0.00129964	0.00756702		PMPCB	0.0121512	4.80792e-07	1.73606e-06	0.325051	0.570236	0.810893
LOC100272217	-1.08953	2.67685	2.36024e-30	2.82215e-29		TMEM59L	-0.661487	6.29823	0.00130404	0.00757758		ASTN1	0.00497018	0.000115812	0.00028202	0.162391	0.223174	0.4587
MAP2K3	0.84097	4.23286	2.36306e-30	2.82323e-29		HAUS6	-0.613865	5.593	0.00130417	0.00757758		TMEM205	0.00953529	5.98585e-09	2.93331e-08	0.311472	0.163322	-0.931378
TPBG	0.789915	4.23808	2.40213e-30	2.86759e-29		FEM1B	0.523326	6.07551	0.00130462	0.00757758		SSB	0.0122045	0.960003	0.967974	0.350947	0.340393	-0.0440504
FNIP2	-0.868762	5.56558	2.41874e-30	2.88509e-29		SNRNP70	0.541583	7.92715	0.00130903	0.007597		PJA2	0.0118055	0	0	0.117522	0.330129	1.4901
UFM1	-0.732727	6.66925	2.43179e-30	2.89831e-29		NCK2	0.500332	5.46923	0.00131684	0.00763618		LPCAT2	0.0205473	0.824356	0.855532	0.219582	0.209062	-0.0708253
ATP7A	-0.874451	8.13062	2.61681e-30	3.11631e-29		ARID1A	-0.457745	7.76741	0.00131815	0.00763759		ARAP3	0.00766915	0.000639292	0.00138474	0.166467	0.237862	0.514886
TRIM23	-1.59692	4.5523	2.65571e-30	3.16008e-29		TMEM147	-0.63014	6.50894	0.00132529	0.00767279		CAPN1	0.00722817	0.130556	0.17454	0.282395	0.336821	0.254271
OLFM3	-0.877917	5.6031	2.71185e-30	3.22428e-29		GNPAT	-0.599659	5.98729	0.00133091	0.0076991		TFE3	0.0131704	1.5102e-06	5.03754e-06	0.0711449	0.0313333	-1.18306
ZNF493	-1.52484	3.10042	2.73135e-30	3.24486e-29		DLAT	-0.649955	5.79357	0.00133889	0.00773904		TSN	0.00534068	1.57931e-11	1.13137e-10	0.196264	0.327549	0.738913
ZNF610	-1.00155	2.52327	2.74631e-30	3.26e-29		PMPCB	0.618649	8.10769	0.00134378	0.0077604		PCMTD2	0.00566583	0	0	0.0464435	0.106554	1.19804
CASP4	1.5795	1.61643	2.77264e-30	3.28861e-29		ASTN1	0.48153	5.85837	0.00134475	0.0077604		ARL6IP5	0.00839557	0.0404191	0.0608932	0.364069	0.2925	-0.315773
WDFY2	-0.778821	4.84714	2.86882e-30	3.39995e-29		TMEM205	-0.50012	6.10836	0.00134774	0.00777141		HDAC6	0.00246198	1.78649e-05	5.00653e-05	0.201587	0.253706	0.331757
ZNF257	-1.70985	1.13894	2.93317e-30	3.47343e-29		SSB	-0.37131	7.66561	0.00136017	0.00783678		UACA	0.0518521	0.585478	0.64426	0.378772	0.279237	-0.43984
FER	-1.35591	6.02146	2.94333e-30	3.48267e-29		PJA2	0.464134	7.9242	0.00136569	0.00786229		TIMM23	0.0114219	1.6913e-07	6.62317e-07	0.0662982	0.031844	-1.05795
DCTN3	0.645764	5.99905	2.9511e-30	3.48906e-29		LPCAT2	-0.6178	5.71633	0.00137108	0.00788703		HES1	0.00618645	0.216257	0.271271	0.518591	0.395436	-0.391154
LIG4	-1.4292	4.64152	2.96961e-30	3.50813e-29		ARAP3	0.495876	7.27579	0.00137662	0.00791253		NCALD	0.00979791	1.89025e-07	7.34182e-07	0.11331	0.219181	0.951848
UBE2K	-0.737997	6.9132	3.13572e-30	3.70141e-29		CAPN1	0.465058	8.34935	0.00138149	0.00793415		RSU1	0.00554654	7.29045e-05	0.000184263	0.259057	0.158136	-0.7121
ZNF569	-1.40067	4.0793	3.2641e-30	3.84987e-29		TFE3	-0.735628	4.59252	0.00140521	0.00806393		DCTN4	0.00689096	2.9976e-15	3.38416e-14	0.1129	0.229373	1.02264
GSE1	-0.458555	9.30625	3.26994e-30	3.85367e-29		TSN	0.443733	7.22115	0.00141044	0.00808752		USP53	0.031498	0.254627	0.313073	0.149594	0.174907	0.22553
CEP170	-1.19896	8.07885	3.45405e-30	4.0674e-29		PCMTD2	0.53837	5.651	0.00141189	0.00808938		CYB5B	0.00922663	4.68656e-05	0.000121595	0.0893428	0.0574322	-0.637491
NCOA3	-0.816718	5.7636	3.49796e-30	4.11582e-29		ARL6IP5	-0.482632	7.01998	0.00142123	0.0081329		EIF4H	0.0114145	0.000131926	0.000318433	0.211223	0.134884	-0.647048
GALE	0.829805	5.3615	3.53105e-30	4.15144e-29		HDAC6	0.396617	6.87339	0.00142176	0.0081329		MYH9	0.0102718	0	0	1.20027	0.506515	-1.24468
DPY19L3	-0.928947	6.71266	3.59826e-30	4.22709e-29		UACA	-0.836465	5.02264	0.00142941	0.00817018		MADD	0.00261923	9.87489e-06	2.88169e-05	0.0921657	0.128351	0.477794
MFAP4	0.620111	7.69789	3.61251e-30	4.24046e-29		TIMM23	-0.727201	4.55107	0.00144222	0.00823596		ASPM	0.0315488	0.00104518	0.00217543	0.221609	0.40344	0.86434
FGD4	-1.51015	3.45441	3.64959e-30	4.28058e-29		HES1	-0.579003	5.60042	0.00144321	0.00823596		LOH12CR1	0.00792617	2.99315e-07	1.12816e-06	0.175783	0.34158	0.958427
IDI1	-0.632052	6.13714	3.72208e-30	4.36214e-29		NCALD	0.638346	5.52003	0.00144915	0.00826329		FAM171A1	0.00343277	9.03447e-08	3.68348e-07	0.0450736	0.0301089	-0.582093
CYB561D2	0.774884	4.42478	3.76993e-30	4.41471e-29		RSU1	-0.556274	5.91026	0.00146267	0.00832755		CUL4A	0.0117832	3.68572e-07	1.35905e-06	0.184323	0.328394	0.83319
SLC1A5	0.749018	6.0944	3.9925e-30	4.67164e-29		DCTN4	0.40614	7.61395	0.00146274	0.00832755		RNF122	0.00667235	3.91787e-08	1.68094e-07	0.221513	0.134662	-0.718052
ARMCX1	-0.650099	5.04274	4.10088e-30	4.79465e-29		USP53	-0.714086	4.6819	0.0014706	0.00835428		FIS1	0.00968276	0.912312	0.92805	0.25886	0.271046	0.0663663
FAM13B	-0.823193	7.3934	4.14468e-30	4.84202e-29		CYB5B	-0.573562	4.99898	0.00147065	0.00835428		ARRDC3	0.0116747	0.0983102	0.135623	0.121648	0.132528	0.123588
GFPT1	-0.875302	6.17769	4.3381e-30	5.06397e-29		EIF4H	-0.471645	8.28074	0.00147093	0.00835428		RPL11	0.00593804	4.62141e-12	3.59192e-11	0.0973985	0.0545144	-0.837263
FLNC	1.05461	6.29464	4.40095e-30	5.13328e-29		MYH9	-0.437364	11.3343	0.00147685	0.00838127		MDM2	0.0454715	0.191669	0.244206	0.246241	0.176731	-0.478512
SLC25A24	-0.75926	6.26965	4.45553e-30	5.19284e-29		MADD	0.434442	6.82176	0.00148626	0.00842802		GCC1	0.00701454	0.988115	0.990607	0.145478	0.142818	-0.026624
IMPDH1	0.674805	5.99298	4.49584e-30	5.23568e-29		ASPM	-0.517486	6.08254	0.00149702	0.00848232		BACH1	0.0175474	1.04029e-10	6.56276e-10	0.0740446	0.220621	1.5751
PXDC1	1.19272	3.53258	4.62069e-30	5.37683e-29		LOH12CR1	0.615021	4.49267	0.00149985	0.00849163		NDC80	0.0256465	0.128811	0.172368	0.654946	0.442161	-0.566804
AHCY	0.571374	7.82101	4.71094e-30	5.47753e-29		FAM171A1	-0.581979	4.86435	0.00150221	0.00849832		UNC5B	0.0122214	0.0108941	0.0184807	0.0561416	0.0770844	0.457368
WRN	-1.0915	4.84967	4.78489e-30	5.55914e-29		CUL4A	0.543992	6.94131	0.00150719	0.0085198		LMAN2L	0.00601445	4.03148e-06	1.25196e-05	0.199993	0.118812	-0.751273
RAMP1	1.35707	4.28152	5.04697e-30	5.85901e-29		RNF122	-0.678073	4.45177	0.00151194	0.00853988		SNX17	0.00632315	0.236929	0.294049	0.317843	0.295233	-0.106465
BAZ2B	-1.66036	5.75474	5.07361e-30	5.88531e-29		FIS1	0.469316	7.86674	0.00151641	0.00855844		UHRF1	0.00432223	0.200154	0.253209	1.3376	1.52543	0.189568
LOC389831	-0.797861	5.02766	5.2656e-30	6.10321e-29		ARRDC3	0.644278	5.71012	0.00152197	0.00858269		SURF4	0.007425	1.03709e-08	4.89071e-08	0.140065	0.0844748	-0.729504
ZNF800	-1.07506	4.61828	5.73963e-30	6.64743e-29		RPL11	-0.483223	8.65924	0.0015231	0.00858269		CLP1	0.00964641	0.354152	0.417696	0.386287	0.309624	-0.319157
AAK1	-0.849335	7.41569	5.81006e-30	6.72372e-29		MDM2	-0.879778	7.32932	0.00152911	0.00860977		PIH1D1	0.00546884	0.490854	0.553102	0.248417	0.257837	0.0536967
C3orf38	-0.78457	4.7195	5.9209e-30	6.84662e-29		GCC1	-0.493032	5.74551	0.00153399	0.00863051		GJA1	0.0117155	0	0	1.56171	0.466361	-1.7436
ZNF235	-1.3821	4.56117	5.97745e-30	6.90659e-29		BACH1	0.561014	5.09485	0.00154072	0.00865537		PARP9	0.00806354	4.47627e-06	1.37665e-05	0.353732	0.186524	-0.923293
ZNF514	-0.872917	4.54978	6.28565e-30	7.25703e-29		NDC80	-0.765745	5.57886	0.00154132	0.00865537		NENF	0.011909	7.06435e-13	6.08011e-12	0.0822285	0.0368402	-1.15836
ZNF570	-1.27594	3.48047	6.30705e-30	7.27604e-29		UNC5B	0.61503	8.17503	0.00154203	0.00865537		VPS33B	0.00570602	0.00569741	0.010237	0.21983	0.297216	0.435125
PFDN1	0.60792	6.2668	6.50381e-30	7.49717e-29		LMAN2L	-0.53029	5.01905	0.00154468	0.00866348		RPL10A	0.00831513	2.22045e-16	2.85973e-15	0.280291	0.129474	-1.11426
CHD9	-1.70593	6.70283	6.57135e-30	7.56911e-29		SNX17	0.429567	8.38809	0.00155119	0.0086932		SCCPDH	0.00830904	0.000331704	0.000756136	0.203711	0.140095	-0.540122
STYX	-0.747833	4.84673	6.60995e-30	7.60763e-29		UHRF1	0.375356	8.00412	0.00155255	0.00869404		FDPS	0.00296472	0	0	0.29073	0.153965	-0.917078
ZNF267	-1.56862	2.44099	6.84448e-30	7.87142e-29		SURF4	-0.504139	7.68003	0.00155497	0.0087008		STK38	0.0122169	1.65958e-07	6.50609e-07	0.0651434	0.124691	0.936669
PSME1	0.591717	6.95347	6.95217e-30	7.98904e-29		CLP1	-0.570271	5.47852	0.00155621	0.00870097		GLYR1	0.00314089	1.1974e-08	5.58304e-08	0.151914	0.235054	0.629734
CSNK1G1	-0.711761	6.48124	7.03921e-30	8.08276e-29		PIH1D1	0.406626	7.44801	0.00155745	0.00870111		RPS2	0.00794975	0	0	0.245619	0.110265	-1.15545
MEIS1	-0.72756	4.82572	7.13381e-30	8.18502e-29		GJA1	-0.657952	5.34099	0.0015669	0.00874709		IK	0.0097914	0.00266732	0.00512836	0.417375	0.562081	0.429433
LCMT2	-0.604699	4.96986	7.32166e-30	8.39402e-29		PARP9	-0.554658	4.70235	0.00156927	0.00875355		NDUFB4	0.0251592	2.7018e-07	1.02484e-06	0.238069	0.100739	-1.24076
UBR1	-1.09506	5.70988	7.53135e-30	8.62772e-29		NENF	-0.7302	5.30769	0.00157821	0.00879657		ST8SIA3	0.00933216	4.68958e-13	4.13088e-12	0.0322861	0.0772738	1.25906
ZNF260	-1.41474	5.87474	7.76177e-30	8.88479e-29		VPS33B	0.479655	5.49788	0.00157982	0.00879872		CRISPLD1	0.0197819	0.220232	0.275531	0.305112	0.232552	-0.391788
RPL23	0.582617	9.66362	7.9514e-30	9.0948e-29		RPL10A	-0.470914	8.7202	0.00158844	0.00883985		SEC62	0.0124701	0	0	0.0637364	0.209652	1.71781
DR1	-0.569556	6.69232	8.10262e-30	9.26059e-29		SCCPDH	-0.553118	6.4818	0.00160155	0.0088937		KIAA1841	0.0145977	0	0	0.07944	0.254363	1.67895
CEP68	-0.617505	6.47787	8.13433e-30	9.28963e-29		FDPS	-0.475753	7.36769	0.00160155	0.0088937		WDR34	0.011139	7.42972e-12	5.59189e-11	0.277124	0.119256	-1.21647
THSD7A	-1.1124	6.01701	8.39883e-30	9.58427e-29		STK38	0.628426	5.12117	0.00160183	0.0088937		QSER1	0.016118	0.000191993	0.000451357	0.0733163	0.116723	0.670879
KRBA2	-0.870604	3.86072	9.12179e-30	1.04012e-28		GLYR1	0.397005	7.01359	0.00160812	0.00892173		KIAA1524	0.0189037	0.109629	0.149317	0.149912	0.190747	0.347544
KIAA1919	-1.00001	3.08977	9.45877e-30	1.07772e-28		RPS2	-0.41919	9.00738	0.00161508	0.00895339		TCOF1	0.00811655	1.56719e-12	1.28972e-11	0.230376	0.122028	-0.916774
USPL1	-1.09938	5.0937	9.73221e-30	1.10802e-28		IK	0.445419	7.68441	0.00161962	0.00897167		LMAN1	0.00881089	0.0159703	0.0261529	0.205566	0.268599	0.385855
SNHG7	0.762794	4.68131	9.81798e-30	1.11692e-28		NDUFB4	-0.809702	5.86083	0.00163007	0.00902256		RHOC	0.006269	0	0	0.266234	0.124649	-1.09482
TNIP2	0.624169	5.003	1.02948e-29	1.17027e-28		ST8SIA3	0.473838	5.69451	0.00163152	0.00902361		KXD1	0.0110775	6.16441e-11	4.04256e-10	0.0830323	0.0322064	-1.36633
CCNYL2	-0.687862	4.8966	1.06223e-29	1.20656e-28		CRISPLD1	-0.598494	5.71088	0.00165154	0.00912736		DHPS	0.0050176	0.729984	0.774835	0.224864	0.244036	0.118042
PPP3R1	-0.550013	6.92018	1.08852e-29	1.23547e-28		SEC62	0.439494	6.48976	0.00165385	0.00913305		CYP26A1	0.00642641	0.0248509	0.039133	0.198414	0.239414	0.270996
THUMPD1	-1.07694	6.04987	1.12055e-29	1.27085e-28		KIAA1841	0.677916	4.90437	0.00165599	0.00913786		SERINC2	0.010477	3.33783e-07	1.24363e-06	0.0995974	0.0538455	-0.887282
ZNF813	-1.63958	2.4349	1.12246e-29	1.27203e-28		WDR34	-0.465352	6.41155	0.00165954	0.0091504		LDAH	0.0108065	3.08763e-07	1.15655e-06	0.0708596	0.134673	0.926422
DCTPP1	0.726558	6.01831	1.13394e-29	1.28406e-28		QSER1	-0.475593	5.75163	0.00166583	0.00917804		PHOX2A	0.0286132	0.712748	0.75925	0.228401	0.244998	0.101199
PHYHIPL	-0.615972	6.63972	1.13527e-29	1.28458e-28		KIAA1524	-0.596322	5.21471	0.00166775	0.00918159		POLR2C	0.0110274	0.215945	0.271024	0.164081	0.191496	0.222911
FCGRT	0.703028	5.43175	1.14903e-29	1.29915e-28		TCOF1	-0.564739	7.29905	0.00167074	0.00919098		HEATR3	0.00682827	5.87723e-05	0.000150842	0.419669	0.234062	-0.842361
GNAQ	-0.91237	7.68523	1.16002e-29	1.31057e-28		LMAN1	-0.403312	7.26602	0.00167455	0.00920489		MOB2	0.00824591	0.252093	0.310386	0.17227	0.205772	0.256373
SWT1	-1.13551	4.12801	1.16426e-29	1.31436e-28		RHOC	-0.518075	7.8477	0.00169862	0.00932326		NDUFV2	0.00708647	1.07506e-08	5.06308e-08	0.70964	0.387989	-0.871074
BGN	1.30141	2.85809	1.18524e-29	1.33702e-28		KXD1	-0.793666	4.51085	0.00169868	0.00932326		FAM120A	0.00413443	0.652873	0.706117	0.149261	0.132281	-0.174229
FBXO38	-0.833731	5.92808	1.22668e-29	1.38271e-28		DHPS	0.425445	7.73156	0.00170363	0.00934331		CACHD1	0.0213516	0.493265	0.555381	0.180197	0.158916	-0.181312
MMP9	1.38428	3.56208	1.2314e-29	1.38697e-28		CYP26A1	0.453884	10.2257	0.00170722	0.00934689		OFD1	0.0125032	2.10798e-09	1.11246e-08	0.133348	0.291924	1.1304
ZNF594	-1.57118	5.01531	1.23753e-29	1.39281e-28		SERINC2	-0.704322	4.77528	0.00170783	0.00934689		ZSCAN21	0.00868797	6.50681e-08	2.70391e-07	0.154152	0.298254	0.952185
RNF213	-0.595238	7.82036	1.25553e-29	1.41199e-28		LDAH	0.550107	5.22106	0.00170819	0.00934689		MYCBP2	0.0187101	2.64233e-13	2.42016e-12	0.123158	0.362366	1.55694
SHPRH	-1.20534	5.18971	1.28906e-29	1.44859e-28		PHOX2A	0.664586	9.88544	0.00171292	0.00936563		SLC35B1	0.0135312	4.2672e-09	2.14261e-08	0.114599	0.05524	-1.05281
GSPT2	-0.66355	4.78302	1.30538e-29	1.46582e-28		POLR2C	0.462932	7.22785	0.00171591	0.00937482		RNF146	0.0099787	4.44089e-16	5.56868e-15	0.105859	0.263712	1.31682
RPRD2	-0.616936	6.61924	1.42629e-29	1.60038e-28		HEATR3	-0.594675	4.68368	0.00172602	0.00942291		EIF2AK3	0.00862299	0.666964	0.717983	0.165495	0.149543	-0.146229
AKAP13	-0.756244	6.75008	1.452e-29	1.62798e-28		MOB2	0.549291	5.5162	0.00173247	0.00945092		C3orf17	0.014524	0.72821	0.773412	0.0904947	0.0789921	-0.196125
SH3GLB1	-0.798084	7.22295	1.55579e-29	1.74303e-28		NDUFV2	-0.476329	6.73587	0.00173903	0.00947948		PSMB7	0.0091952	7.28844e-11	4.71897e-10	0.263259	0.139764	-0.913489
GLMP	0.652532	6.38052	1.59593e-29	1.78664e-28		FAM120A	-0.445722	6.61889	0.00174452	0.0095022		BANF1	0.0105824	0.497132	0.559381	0.230099	0.2482	0.109246
VPS13B	-1.01335	6.19258	1.6043e-29	1.79466e-28		CACHD1	-0.740959	4.68367	0.00175851	0.00957116		GEM	0.0205655	2.78691e-06	8.88896e-06	0.392462	0.174897	-1.16605
MYNN	-0.766702	5.21099	1.67402e-29	1.87122e-28		OFD1	0.521441	5.38921	0.00176243	0.00957648		DLST	0.00364318	0.0342928	0.0524053	0.0977078	0.117777	0.269507
MSC	1.70667	2.1143	1.71272e-29	1.91304e-28		ZSCAN21	0.562492	5.29656	0.00176312	0.00957648		SRGAP2	0.00749435	1.16116e-08	5.4327e-08	0.0883806	0.182623	1.04707
SCN3B	-0.556344	6.97414	1.7345e-29	1.9359e-28		MYCBP2	0.426958	6.68615	0.00176349	0.00957648		PSMA2	0.00893385	0.000207409	0.000485839	0.34887	0.243909	-0.516344
PHPT1	0.709356	6.75972	1.76306e-29	1.96612e-28		HIST1H2BF	-0.579495	5.84386	0.00177505	0.00963196		PRPSAP1	0.00465126	0.023843	0.0377206	0.184192	0.213446	0.212661
TMEM181	-0.790575	7.83767	1.76425e-29	1.96612e-28		SLC35B1	-0.658328	5.30079	0.00178056	0.00965458		TSPAN5	0.00675787	7.70158e-07	2.69745e-06	0.0832204	0.0537926	-0.629529
CNEP1R1	-0.715519	4.34166	1.88834e-29	2.10283e-28		RNF146	0.605244	5.56635	0.00178889	0.00969243		SLC6A6	0.0113795	0.000103993	0.000255594	0.147692	0.10258	-0.525844
AAMP	0.518548	7.51099	2.00067e-29	2.22624e-28		EIF2AK3	-0.554355	4.65807	0.0017959	0.00972304		TMEM33	0.0088431	0.0172656	0.0280808	0.152512	0.191363	0.32739
TRUB1	-0.701723	5.27721	2.02429e-29	2.25082e-28		C3orf17	-0.71809	4.73363	0.001803	0.00975413		HINT1	0.0115125	4.31929e-09	2.1649e-08	0.142924	0.0757548	-0.915843
ANKRD12	-1.60965	5.42086	2.05412e-29	2.28227e-28		PSMB7	-0.487952	7.50934	0.00181365	0.00980438		PAK1	0.00598731	0.000559023	0.00122388	0.18802	0.128486	-0.549274
STXBP5	-1.07922	6.36331	2.15235e-29	2.38961e-28		BANF1	0.55003	7.38727	0.0018171	0.00981562		LTBP4	0.012426	0.0367976	0.0558262	0.102823	0.12982	0.336348
JTB	0.64511	7.16841	2.16023e-29	2.39655e-28		GEM	-0.734829	5.01108	0.00182278	0.00983889		TOMM22	0.00588499	5.46674e-13	4.76836e-12	0.10491	0.0526446	-0.9948
GTPBP10	-0.991297	4.65151	2.23585e-29	2.47858e-28		DLST	0.378346	6.73899	0.00182563	0.00984527		SESN1	0.0141988	0.587483	0.646167	0.17736	0.131377	-0.432971
NDUFA13	0.654668	7.71787	2.2526e-29	2.49528e-28		SRGAP2	0.54411	5.14869	0.00182694	0.00984527		FBXL5	0.00813869	3.72869e-09	1.8895e-08	0.064183	0.134128	1.06335
PCNP	-0.793015	7.57896	2.28847e-29	2.53311e-28		PSMA2	-0.442638	7.90925	0.00182807	0.00984527		CDC6	0.00918908	0.00128455	0.00262915	0.277457	0.180805	-0.61783
GJA1	1.19442	2.71806	2.31809e-29	2.56398e-28		PRPSAP1	0.444852	6.79789	0.00183037	0.00984925		TERF2	0.00749807	1.34946e-05	3.84829e-05	0.19039	0.273535	0.522768
LANCL1	-0.697529	7.47089	2.40771e-29	2.6611e-28		TSPAN5	-0.566705	5.49005	0.00183156	0.00984925		SYNPO2	0.00662412	4.88498e-15	5.40377e-14	0.163333	0.314186	0.943802
POLR2H	0.610314	5.90352	2.41554e-29	2.66776e-28		SLC6A6	-0.796464	4.74037	0.0018391	0.00988239		ARMCX1	0.00510343	0	0	0.136713	0.311404	1.18764
ITPA	0.71052	5.91257	2.43263e-29	2.68462e-28		TMEM33	-0.399623	7.10142	0.00184096	0.00988498		PPOX	0.00482085	0.490103	0.55243	0.231643	0.242336	0.0651018
KIAA0125	-0.948518	6.43236	2.63479e-29	2.90556e-28		HINT1	-0.567585	7.13394	0.00184358	0.00989169		CD164	0.0283084	0.78447	0.821837	0.1111	0.10945	-0.0215887
PBX3	-0.515366	6.9683	2.72996e-29	3.00826e-28		PAK1	-0.528237	6.18764	0.00184801	0.00990805		NAV2	0.00287263	0	0	0.155104	0.330751	1.09251
ACACB	-0.644898	5.67466	2.75863e-29	3.03759e-28		LTBP4	0.54116	5.60314	0.00186135	0.00997212		SQLE	0.00323527	2.48634e-12	2.00679e-11	0.128185	0.213775	0.737867
ZFP69B	-1.03034	3.80953	2.78924e-29	3.06899e-28		TOMM22	-0.510016	5.05867	0.00186588	0.00998895		ATG101	0.00524517	0.8	0.835114	0.213839	0.226836	0.0851284
KIAA1841	-1.04998	5.1901	2.88691e-29	3.1741e-28		SESN1	-0.678853	4.8924	0.00186947	0.0100007		FHOD3	0.00423764	1.23436e-08	5.7301e-08	0.155615	0.100565	-0.629854
ELAVL4	-0.960037	9.62878	3.06536e-29	3.36778e-28		FBXL5	0.534314	4.91912	0.00187645	0.0100305		DLGAP5	0.0234117	0.892073	0.9111	0.328013	0.281029	-0.223034
STRN	-0.905371	6.8235	3.09956e-29	3.40283e-28		CDC6	-0.537732	5.50647	0.00189104	0.010101		FYCO1	0.0118699	7.34179e-08	3.02272e-07	0.290695	0.155421	-0.903325
CBX5	-0.745199	8.69742	3.29285e-29	3.61234e-28		TERF2	0.565048	5.95122	0.00189906	0.0101363		ZNF337	0.0284461	3.67787e-10	2.14966e-09	0.0304972	0.0902589	1.56539
PNP	0.701352	4.77033	3.31415e-29	3.63295e-28		SYNPO2	0.33981	8.6172	0.0019093	0.0101802		IGF1R	0.00537323	0.728183	0.773412	0.200492	0.185338	-0.113385
SLC45A3	1.00706	3.80552	3.31656e-29	3.63295e-28		ARMCX1	0.508632	5.27837	0.00191011	0.0101802		MIER1	0.0250611	0.0156595	0.0256793	0.0898035	0.119392	0.410861
CADM1	-0.705305	8.83396	3.32572e-29	3.64028e-28		PPOX	0.485978	5.40599	0.00191239	0.0101848		PHAX	0.0133575	0.834952	0.864517	0.182337	0.166625	-0.130004
NFIB	-0.984523	8.5145	3.33468e-29	3.64738e-28		CD164	-0.786513	6.91931	0.0019177	0.0102055		TMCO3	0.0110984	0.000435654	0.000973502	0.0977549	0.0546983	-0.837674
C14orf39	-1.2151	2.23799	3.36115e-29	3.67361e-28		NAV2	0.36077	10.0054	0.00191947	0.0102073		GAB2	0.00603309	2.87548e-13	2.60693e-12	0.0490111	0.084976	0.793949
FMR1	-0.851978	5.77343	3.44906e-29	3.7669e-28		SQLE	0.440061	6.46931	0.00192828	0.0102434		PPP1R2	0.00707914	0	0	0.0595266	0.146761	1.30186
VTI1A	-0.75877	5.11336	3.52978e-29	3.85221e-28		ATG101	0.501025	6.31772	0.00192974	0.0102434		PCM1	0.020733	6.55213e-09	3.19327e-08	0.189696	0.44823	1.24055
SCN9A	-1.26788	4.9478	3.57598e-29	3.89975e-28		FHOD3	-0.484275	5.2802	0.00193054	0.0102434		PKM	0.00378498	0	0	0.674787	0.355548	-0.924388
ZNF283	-1.42913	2.98031	3.75592e-29	4.09296e-28		DLGAP5	-0.624174	5.08531	0.00193351	0.0102516		RBBP6	0.00971732	3.64299e-10	2.13405e-09	0.108013	0.233684	1.11335
KIAA1033	-1.39354	6.02326	3.7965e-29	4.13412e-28		FYCO1	-0.692954	4.69242	0.00193725	0.0102638		AKAP6	0.0179116	2.11664e-12	1.72007e-11	0.141109	0.411811	1.54518
MET	0.998864	5.57009	3.81798e-29	4.15445e-28		ZNF337	0.920915	4.59152	0.00194384	0.0102882		MARK3	0.00889522	7.05443e-05	0.000178741	0.074166	0.116944	0.656988
RPUSD3	0.61493	4.59965	3.82697e-29	4.16116e-28		IGF1R	-0.494708	5.88196	0.00194471	0.0102882		SNTB2	0.0137241	0.794042	0.830108	0.115818	0.107141	-0.112359
MPV17	0.611093	6.98336	3.8415e-29	4.17388e-28		MIER1	-0.741104	4.65182	0.00196923	0.0104102		DEK	0.0250845	0.372208	0.435433	0.0472263	0.0526358	0.156454
C2orf69	-0.970173	4.36711	3.9615e-29	4.3011e-28		HIST1H2BB	1.03896	9.38874	0.00197443	0.01043		AHDC1	0.0135393	0.000841822	0.0017802	0.13946	0.242188	0.796274
CLOCK	-1.23904	5.70723	3.96467e-29	4.30138e-28		PHAX	-0.623559	5.79032	0.00198179	0.0104612		NFAT5	0.0133744	0	0	0.0561355	0.204099	1.86228
PPIB	0.573185	8.50088	3.96872e-29	4.30261e-28		TMCO3	-0.592815	5.29455	0.00198453	0.010468		TCAF1	0.0104812	0	0	0.525462	1.37249	1.38514
WDR83OS	0.618117	7.28265	4.02108e-29	4.35617e-28		GAB2	0.5073	6.39704	0.00199346	0.0104952		CAMK2N1	0.00792425	2.5829e-08	1.12854e-07	0.0181247	0.0411782	1.18393
ZNF621	-0.824688	6.2398	4.18227e-29	4.52747e-28		PPP1R2	0.781331	4.48267	0.00199363	0.0104952		RPS11	0.00465612	0.0682215	0.0976646	0.1093	0.0973161	-0.167544
THY1	0.568193	7.3496	4.64017e-29	5.01948e-28		PCM1	0.411158	7.65975	0.00199539	0.0104952		SACM1L	0.00755184	0	0	0.143668	0.394304	1.45657
CCDC174	-0.699125	4.94687	4.73791e-29	5.12117e-28		PKM	-0.358061	11.7287	0.00199553	0.0104952		CSK	0.0069493	0.590217	0.648275	0.135834	0.143849	0.08271
ZBTB20	-1.94547	4.90922	4.74112e-29	5.12117e-28		RBBP6	0.485841	5.94805	0.00200025	0.0105123		VAMP3	0.00832196	0.000522551	0.0011511	0.063872	0.0939337	0.556459
SYNGR2	0.921569	5.80493	5.10853e-29	5.514e-28		AKAP6	0.457035	5.88019	0.0020113	0.0105626		GTF2I	0.00724093	3.66374e-15	4.09089e-14	0.20997	0.43692	1.05719
MIEN1	0.7227	5.87652	5.16238e-29	5.56805e-28		MARK3	0.514425	5.83241	0.0020136	0.010567		RMDN1	0.0332433	0.128694	0.172308	0.10519	0.0686027	-0.616662
RMI1	-1.08188	4.49512	5.43921e-29	5.86235e-28		SNTB2	-0.645021	4.83401	0.00202269	0.0105994		ERLIN1	0.00393229	2.47636e-07	9.45362e-07	0.163202	0.0948838	-0.782424
SHOX2	-0.628611	5.57329	5.53066e-29	5.95656e-28		DEK	-0.664879	5.29038	0.0020241	0.0105994		CNN3	0.00756305	0.00181381	0.00361315	0.263994	0.200128	-0.399579
MMD	-0.516809	7.81608	5.94849e-29	6.40189e-28		AHDC1	0.609907	5.1106	0.0020242	0.0105994		ZNF24	0.0134579	0	0	0.0853756	0.310104	1.86086
BHLHE40	1.04711	3.01207	5.97996e-29	6.43107e-28		NFAT5	0.549582	5.95031	0.00203208	0.0106329		CPSF4	0.00467986	1.19905e-09	6.52073e-09	0.129205	0.0723913	-0.835773
CCDC121	-1.30858	3.20649	6.15646e-29	6.61607e-28		TCAF1	0.397787	9.90078	0.0020502	0.0107199		PROSC	0.00726776	0.00567801	0.0102073	0.129501	0.0966968	-0.421424
CLK4	-1.21455	3.66015	6.26384e-29	6.72657e-28		CAMK2N1	0.601051	4.61164	0.00207535	0.0108435		KHK	0.00542979	0.0266391	0.0416637	0.133434	0.157105	0.235595
EBF1	-1.0238	3.56532	6.39634e-29	6.86386e-28		RPS11	0.421723	9.72499	0.00209105	0.0109109		ANKRD46	0.00774289	3.9968e-15	4.43502e-14	0.0813623	0.227042	1.48053
ZNF780B	-1.33079	5.84238	6.5812e-29	7.05709e-28		SACM1L	0.589058	6.10087	0.00209129	0.0109109		OGDHL	0.00471491	0.124761	0.167672	0.121108	0.154469	0.351017
ZNF416	-1.03079	3.2616	6.77277e-29	7.25724e-28		CSK	0.446478	6.22841	0.0020955	0.0109249		TATDN1	0.0145042	0.0002941	0.000673646	0.282572	0.477453	0.756739
LRRC37A4P	-0.836666	4.26657	6.87592e-29	7.36243e-28		VAMP3	0.666279	5.48877	0.0021002	0.0109414		TMLHE	0.00575635	1.81395e-07	7.06857e-07	0.298755	0.46021	0.623331
HEXDC	0.757303	4.91689	7.18901e-29	7.69208e-28		GTF2I	0.422869	7.59777	0.00211357	0.0110031		TOM1	0.0061365	0.185291	0.237137	0.224853	0.257145	0.193603
ZNF620	-1.00843	3.59332	7.32985e-29	7.83709e-28		HIST1H1D	0.459374	7.88775	0.00212068	0.0110321		DYNLT1	0.00836771	1.74308e-06	5.74981e-06	0.127654	0.0821407	-0.636069
LOC101927120	-0.668379	5.45936	7.64816e-29	8.17151e-28		RMDN1	-0.846528	4.73258	0.00212696	0.0110543		NDUFA4	0.0311957	9.73293e-08	3.94123e-07	0.387904	0.143729	-1.43235
EMP3	0.967155	3.30286	7.77688e-29	8.30303e-28		ERLIN1	-0.511371	4.91276	0.00212801	0.0110543		PPA2	0.0133003	1.44671e-07	5.73141e-07	0.332091	0.172951	-0.941218
COX7B	0.515393	6.95875	7.79993e-29	8.32161e-28		CNN3	-0.387547	8.58255	0.0021385	0.0111007		MTX1	0.0182914	5.53801e-05	0.000142546	1.49765	0.837514	-0.838515
THNSL1	-0.975942	3.80365	7.8107e-29	8.32709e-28		ZNF24	0.500166	7.04372	0.00215436	0.011175		MED14	0.00523512	1.35039e-11	9.81162e-11	0.144644	0.263375	0.864614
ICA1L	-0.887229	5.37213	8.5286e-29	9.08589e-28		CPSF4	-0.472305	5.21646	0.00216716	0.0112332		GDAP1	0.0145459	1.18243e-11	8.69758e-11	0.0695504	0.154731	1.15363
VOPP1	0.658179	5.4207	8.63707e-29	9.1948e-28		PROSC	-0.603727	4.52005	0.00216976	0.0112386		TRIM25	0.00975022	1.94614e-06	6.37544e-06	0.259093	0.153853	-0.751918
PSMA5	0.513193	6.36748	8.71925e-29	9.2756e-28		KHK	0.524945	5.08763	0.0021753	0.0112592		CLN3	0.0175508	1.04008e-06	3.56949e-06	0.196223	0.105485	-0.895453
GPR180	-0.91497	4.54446	8.80694e-29	9.36213e-28		ANKRD46	0.60274	4.70765	0.00222644	0.0115128		GNA13	0.00890055	0	0	0.0326977	0.10816	1.72591
PIDD1	0.948396	4.88583	8.86151e-29	9.41336e-28		OGDHL	0.530512	6.03448	0.00222751	0.0115128		WDR73	0.00725788	0.000633653	0.00137295	0.138463	0.0735321	-0.913053
UBE2Q2	-0.843914	5.80006	8.87704e-29	9.42308e-28		TATDN1	0.505969	5.47352	0.00222943	0.0115144		SDHB	0.00840551	0.628176	0.683967	0.426935	0.449736	0.0750624
TCF4	-1.02561	8.97219	9.27159e-29	9.83482e-28		TMLHE	0.61451	5.06218	0.00223643	0.0115423		PER1	0.00985114	0.0218586	0.0348439	0.142181	0.209414	0.558635
ITCH	-0.74462	5.36943	9.41541e-29	9.9802e-28		TOM1	0.427905	5.72086	0.00224897	0.0115987		ZBTB12	0.00738386	0.000724447	0.00154981	0.114346	0.176976	0.630146
LINC00654	-0.89037	2.80053	1.00603e-28	1.06561e-27		DYNLT1	-0.429961	7.1355	0.00225301	0.0116112		CERS5	0.00712244	0.0637043	0.0916761	0.106056	0.12456	0.232012
ZNF816	-1.45868	3.44616	1.02519e-28	1.08513e-27		NDUFA4	-0.666383	7.90279	0.00225515	0.0116139		H2AFY2	0.00834891	0.00734562	0.0129346	0.130622	0.176483	0.434127
ZFP62	-1.24924	5.56398	1.07259e-28	1.13448e-27		PPA2	-0.644402	5.46524	0.00225924	0.0116266		PHF20	0.00610669	2.37048e-11	1.6517e-10	0.0713551	0.153159	1.10194
ZNF33B	-1.27261	6.58305	1.0773e-28	1.13865e-27		MTX1	-0.410668	6.8712	0.00228075	0.0117289		TCP11L2	0.0104626	7.2331e-13	6.21037e-12	0.374862	0.912818	1.28397
RHOC	0.589209	7.63719	1.09515e-28	1.15668e-27		MED14	0.365712	6.97477	0.00228513	0.011743		NR1H2	0.00839403	5.72039e-11	3.7687e-10	0.145805	0.0669984	-1.12184
MRPS7	0.538156	6.43342	1.1829e-28	1.24848e-27		GDAP1	0.645641	6.35287	0.00230485	0.0118359		ATP5O	0.00347124	4.53459e-12	3.53599e-11	0.220344	0.139336	-0.66119
PTPRO	-0.907583	3.54974	1.26622e-28	1.33545e-27		TRIM25	-0.486061	6.08561	0.00231843	0.0118971		RAPGEF2	0.0153638	0.0255822	0.0402046	0.0880374	0.10709	0.282637
RIMS2	-1.04791	5.05683	1.27195e-28	1.34054e-27		CLN3	-0.734057	4.8965	0.00232262	0.0119101		MRE11A	0.0143243	8.07743e-12	6.04748e-11	0.219241	0.582858	1.41063
TARBP2	0.696108	4.78477	1.28592e-28	1.3543e-27		GNA13	0.496541	6.35076	0.00232958	0.0119372		PHC2	0.0103246	2.93121e-10	1.73706e-09	0.0737811	0.0315741	-1.22451
C10orf88	-0.699499	4.37336	1.28699e-28	1.35446e-27		WDR73	-0.722714	4.62836	0.00233787	0.0119711		HNRNPA1	0.0193217	3.01601e-07	1.13452e-06	0.275628	0.571403	1.05179
ZCCHC2	-0.731771	4.17831	1.29947e-28	1.36662e-27		SDHB	0.504102	7.18312	0.00234158	0.0119816		SZT2	0.00683556	8.33753e-09	3.98448e-08	0.0662561	0.126205	0.929649
ZKSCAN5	-0.664985	6.14238	1.3774e-28	1.44755e-27		PER1	0.544258	6.02905	0.00234635	0.0119975		PRELID1	0.00845008	1.14353e-14	1.20875e-13	0.23818	0.108823	-1.13007
SLMO2	-0.842576	5.40776	1.40818e-28	1.47884e-27		ZBTB12	0.554042	5.29231	0.00236155	0.0120666		LIG1	0.00743702	0.449586	0.512837	0.265042	0.297569	0.167006
ERAL1	0.530022	6.30663	1.41071e-28	1.48044e-27		CERS5	0.49823	6.00857	0.00236873	0.0120904		APH1A	0.011236	6.42267e-08	2.67518e-07	0.036821	0.0202196	-0.864774
SUZ12	-0.980745	6.19045	1.41269e-28	1.48147e-27		H2AFY2	0.495967	6.82658	0.00236957	0.0120904		GPC1	0.00924191	1.29655e-09	7.04027e-09	0.329824	0.183276	-0.847679
NUS1	-0.891908	5.69132	1.44497e-28	1.51424e-27		PHF20	0.491019	5.34286	0.00237514	0.0121057		MRPL13	0.0118879	1.2009e-05	3.45501e-05	0.561792	0.282032	-0.994177
ZNF84	-1.36647	6.84675	1.44952e-28	1.51793e-27		TCP11L2	0.621136	4.76075	0.00237594	0.0121057		NSUN4	0.0197805	0.0366135	0.0555943	0.210283	0.116296	-0.854527
LTN1	-1.35529	6.04393	1.50729e-28	1.57731e-27		NR1H2	-0.532126	5.35398	0.00237948	0.0121151		FSD1	0.00770288	0.976204	0.980878	0.154872	0.15616	0.0119531
ZBTB49	-0.787338	3.70223	1.53471e-28	1.60487e-27		ATP5O	-0.387508	6.97464	0.00238854	0.0121492		MEA1	0.00518555	1.80126e-10	1.10128e-09	0.106708	0.0597387	-0.836923
UQCR11	0.74793	6.74026	1.5585e-28	1.62859e-27		RAPGEF2	-0.516171	5.79115	0.00238956	0.0121492		TULP4	0.00903671	2.65343e-14	2.70461e-13	0.0922892	0.223375	1.27523
LMBR1	-0.599782	7.55028	1.56589e-28	1.63515e-27		MRE11A	0.458961	5.65422	0.00239213	0.0121536		SCARB2	0.0136641	0.571495	0.630722	0.140323	0.134403	-0.062189
USP51	-1.48439	2.48587	1.57511e-28	1.64362e-27		PHC2	-0.616312	5.45714	0.00239823	0.012176		SHISA4	0.0220972	1.58487e-07	6.24066e-07	0.0780431	0.0292659	-1.41505
CDK4	0.563153	7.94522	1.58322e-28	1.65091e-27		HNRNPA1	0.587908	8.89726	0.00240068	0.0121799		PDE4DIP	0.00669237	2.83137e-07	1.07228e-06	0.376114	0.63855	0.763628
MGA	-1.14864	6.57311	1.61966e-28	1.68772e-27		SZT2	0.510531	5.18065	0.00241524	0.0122451		SNRPA1	0.0103368	0.00259922	0.00500687	0.681801	1.02697	0.590965
KCNQ3	-1.22641	3.36459	1.6804e-28	1.74977e-27		PRELID1	-0.521434	6.80866	0.00241796	0.0122502		GRIN1	0.0113734	0.0825579	0.115795	0.103682	0.158358	0.611031
NIPAL1	-1.17069	3.23382	1.78022e-28	1.85241e-27		LIG1	0.453178	6.79965	0.00242338	0.012269		ZSWIM8	0.00695515	0.659614	0.712004	0.142794	0.154892	0.117321
SPATA20	0.629739	6.49098	1.78262e-28	1.85359e-27		APH1A	-0.608342	6.31016	0.00243281	0.0123081		GPRIN1	0.00462621	0.315244	0.37733	0.0645063	0.0761961	0.240276
FKBP10	0.573694	7.14691	1.79697e-28	1.8672e-27		GPC1	-0.481641	7.24973	0.00246597	0.0124648		ACTB	0.0113686	5.47549e-07	1.96024e-06	0.707909	0.414727	-0.771401
ARHGAP12	-1.34343	5.72594	1.87855e-28	1.95059e-27		MRPL13	-0.626786	5.66028	0.00246725	0.0124648		RSRC2	0.0162373	3.01957e-07	1.13512e-06	0.0713722	0.149943	1.07098
ABCD2	-1.42426	5.1186	1.92082e-28	1.99308e-27		NSUN4	-0.775902	4.82172	0.00247216	0.0124762		KNSTRN	0.0142549	0.00667436	0.0118403	0.2198	0.131453	-0.741643
FAM214A	-1.14528	4.89845	1.99643e-28	2.07008e-27		FSD1	0.452177	6.56233	0.00247299	0.0124762		ELP3	0.00466958	8.1169e-09	3.88164e-08	0.1924	0.348098	0.855386
HIST1H2BK	0.641812	5.00953	2.01306e-28	2.08586e-27		MEA1	-0.413281	6.10343	0.00247652	0.0124852		GTPBP4	0.0111206	9.42133e-07	3.25054e-06	0.326701	0.558375	0.773262
COL5A1	0.698909	5.15067	2.0767e-28	2.1503e-27		TULP4	0.443414	6.19732	0.00248405	0.0125144		FAM208B	0.0158626	1.58896e-08	7.23498e-08	0.133949	0.277242	1.04946
PSME2	0.558488	5.94648	2.13037e-28	2.20432e-27		SCARB2	-0.497931	8.78759	0.0024934	0.0125527		HCCS	0.00783514	0.00193688	0.0038324	0.194428	0.140435	-0.469332
METTL17	0.614002	5.2476	2.19409e-28	2.26866e-27		SHISA4	-0.928975	4.25084	0.00252798	0.0127178		WDR36	0.0105567	1.5209e-06	5.07086e-06	0.269698	0.435053	0.689845
ARHGEF1	0.674867	6.23054	2.42761e-28	2.50836e-27		PDE4DIP	0.425113	5.76014	0.00253527	0.0127456		LRPAP1	0.00573143	3.71159e-11	2.51016e-10	0.403966	0.239543	-0.75395
TMEM56	-1.19875	2.83835	2.49274e-28	2.5731e-27		SNRPA1	0.514742	5.72323	0.00254205	0.0127674		MUS81	0.00687232	0.0856079	0.119505	0.119989	0.154011	0.360129
ACADSB	-0.847762	5.32136	2.49375e-28	2.5731e-27		GRIN1	0.851107	4.67055	0.00254317	0.0127674		TCTN1	0.0101058	2.06651e-07	7.97865e-07	0.239072	0.130787	-0.87022
UBR2	-0.982275	5.47141	2.54793e-28	2.62716e-27		ZSWIM8	0.445626	7.43494	0.00255425	0.0128141		SEC24B	0.00817712	0.026382	0.0413266	0.225079	0.274131	0.284439
BOLA3	0.754806	3.88141	2.57878e-28	2.65711e-27		GPRIN1	0.415094	6.41919	0.00259134	0.0129911		RNF6	0.0262131	0.0801206	0.112754	0.191992	0.234525	0.288695
PIK3C2A	-1.37043	6.42679	2.6699e-28	2.74908e-27		ACTB	-0.448383	13.8576	0.00259496	0.0130002		LYPLA1	0.018855	0.0905703	0.125773	0.0853474	0.100473	0.235391
OCIAD2	0.613547	6.06792	2.7152e-28	2.79378e-27		RSRC2	0.487306	5.61243	0.0026134	0.0130796		UQCR10	0.0295281	3.85348e-07	1.4136e-06	0.236177	0.093661	-1.33434
ZDHHC20	-0.875776	5.24414	2.74876e-28	2.82633e-27		KNSTRN	-0.599346	5.58058	0.00261446	0.0130796		MAEA	0.00702968	0.00679543	0.0120371	0.301374	0.402597	0.41778
ATP6V0A2	-0.592657	6.26798	2.86275e-28	2.9415e-27		ELP3	0.454372	6.24331	0.00261671	0.0130817		ADAMTS4	0.0083553	3.14724e-09	1.62117e-08	0.741749	0.407471	-0.864233
ZNF660	-1.37433	3.03848	2.88883e-28	2.96575e-27		GTPBP4	0.462873	8.22428	0.00262093	0.0130937		NDUFB3	0.041913	0.000128669	0.000311098	0.181611	0.0663393	-1.45292
RASSF8	-1.2021	6.30164	2.89038e-28	2.96575e-27		FAM208B	0.388325	7.01824	0.00262328	0.0130963		ZFP14	0.0198527	0	0	0.0699437	0.429035	2.61683
ZFP36L1	0.967045	3.64925	3.05149e-28	3.12889e-27		HCCS	-0.528433	5.11214	0.00263509	0.0131461		PITPNB	0.00688618	3.55271e-14	3.59045e-13	0.122153	0.257925	1.07826
GSK3B	-0.723795	7.53365	3.34258e-28	3.42499e-27		WDR36	-0.462889	6.79308	0.00263924	0.0131577		WDR26	0.00682765	2.11275e-13	1.95013e-12	0.0521946	0.102455	0.973018
TGFBI	1.35194	1.92087	3.38685e-28	3.46793e-27		LRPAP1	-0.427599	7.50339	0.00265299	0.0132171		APBB3	0.00885646	0.0320999	0.0494458	0.101475	0.16125	0.668169
IL17RA	1.53349	1.74397	3.38925e-28	3.46798e-27		MUS81	0.50024	5.56659	0.0026613	0.0132493		NELL2	0.00640209	0.0330164	0.0507042	0.206717	0.15831	-0.384902
RNF181	0.677921	5.19085	3.45759e-28	3.53547e-27		TCTN1	-0.578331	5.37751	0.0026668	0.0132675		PABPC4	0.00266318	5.40418e-11	3.56696e-10	0.141496	0.0935769	-0.59654
FAM155A	-0.805734	6.47751	4.47637e-28	4.57402e-27		SEC24B	-0.397316	6.54384	0.00268373	0.0133425		RSRC1	0.0213967	0.747877	0.790339	0.186109	0.177215	-0.070645
TXNIP	0.448869	7.49018	4.63211e-28	4.72988e-27		RNF6	-0.578827	4.89202	0.00269085	0.0133686		ASTN2	0.00701649	0.00338694	0.00637117	0.19623	0.281149	0.518791
LOC441666	-1.37315	3.29169	4.68005e-28	4.77553e-27		LYPLA1	-0.665439	4.81668	0.00269817	0.0133957		KIAA0430	0.00735397	0.00113663	0.00234932	0.057051	0.0835161	0.549802
SULT1B1	1.24005	3.17244	4.68831e-28	4.78065e-27		UQCR10	-0.798292	5.79555	0.0027076	0.0134332		STX12	0.00586328	4.6836e-11	3.12021e-10	0.0944961	0.190452	1.0111
PDCL	-0.566933	5.65483	4.82822e-28	4.91992e-27		MAEA	0.441228	7.58779	0.00271437	0.0134575		CREG1	0.0106041	2.42638e-08	1.06471e-07	0.2342	0.133834	-0.807291
SGCB	-0.7464	7.6239	4.9776e-28	5.06521e-27		ADAMTS4	-0.568369	6.43017	0.00272772	0.0135143		CCNL1	0.0283172	0.0810204	0.11384	0.16605	0.0991488	-0.743951
XPR1	-0.751433	8.82792	4.97767e-28	5.06521e-27		NDUFB3	-0.95749	4.71698	0.00273691	0.0135444		BSN	0.00625707	0	0	0.0332833	0.0869394	1.38521
EIF2D	0.567805	5.03862	4.99153e-28	5.07581e-27		ZFP14	0.569863	4.88091	0.00273878	0.0135444		THSD4	0.00605989	1.77141e-07	6.91414e-07	0.295964	0.150703	-0.973711
KIAA0754	-1.07582	4.88777	5.0206e-28	5.10186e-27		PITPNB	0.480941	7.12525	0.00274042	0.0135444		NAP1L1	0.0186241	0.0554687	0.0807034	0.1439	0.107603	-0.41935
PDE5A	-0.922849	4.96873	5.35874e-28	5.44172e-27		WDR26	0.391561	6.83982	0.00274133	0.0135444		DCP2	0.0163997	1.11022e-16	1.47239e-15	0.0781362	0.270311	1.79056
ID3	0.73833	7.34575	5.43635e-28	5.51673e-27		APBB3	0.823297	4.70977	0.00274656	0.0135606		UGCG	0.01074	0.0295188	0.045836	0.223689	0.141509	-0.660606
CCSER2	-1.04579	6.24057	5.49847e-28	5.57594e-27		NELL2	0.456207	6.00286	0.00274839	0.0135606		ECD	0.00931866	0.00837545	0.0145682	0.53196	0.366194	-0.538709
RFX7	-1.18639	6.60538	5.78797e-28	5.86549e-27		PABPC4	-0.342978	7.10451	0.00275608	0.0135892		USB1	0.0056129	0.156859	0.204561	0.0454897	0.0525567	0.208333
ZNF350	-1.44728	3.11691	5.80717e-28	5.8809e-27		RSRC1	-0.781926	5.35917	0.00277373	0.0136668		ITGA1	0.0160961	0.290733	0.351649	0.624643	0.713138	0.19115
BID	0.724705	5.53897	5.98699e-28	6.05885e-27		ASTN2	0.513795	7.38186	0.00277679	0.0136725		ALDH4A1	0.0106791	1.01576e-10	6.42506e-10	0.598928	0.255264	-1.23039
SKP2	-0.636027	5.39934	6.0508e-28	6.11923e-27		KIAA0430	-0.525643	5.24292	0.00278145	0.0136861		PDCD5	0.023983	0.00024405	0.000565722	0.209924	0.10147	-1.04882
ZSCAN31	-1.05573	2.70954	6.16265e-28	6.22807e-27		STX12	0.503887	5.71775	0.0027898	0.0137153		GNE	0.00398343	1.50584e-11	1.08199e-10	0.128132	0.226752	0.823483
CREBBP	-0.561675	7.35013	6.17295e-28	6.23422e-27		CREG1	-0.648793	5.39841	0.0027912	0.0137153		PTTG1IP	0.00589094	0.00023862	0.000553856	0.0695651	0.0519496	-0.42125
FBL	0.505523	6.73485	6.34299e-28	6.40156e-27		CCNL1	-0.750763	5.21254	0.00279783	0.0137306		CPPED1	0.00576339	4.36292e-06	1.3441e-05	0.163466	0.298102	0.866814
LAS1L	0.538076	5.83184	6.46739e-28	6.52264e-27		BSN	0.555481	4.99276	0.00279814	0.0137306		HERPUD2	0.00526402	6.46876e-08	2.69123e-07	0.128401	0.192236	0.582229
SYT11	-0.447645	9.73529	6.57841e-28	6.63008e-27		THSD4	-0.557129	5.25075	0.00280186	0.0137395		MPP2	0.00620114	0.0102463	0.0174981	0.102731	0.148812	0.534625
ZNF773	-0.919585	3.0469	6.58474e-28	6.63193e-27		NAP1L1	-0.512095	8.46764	0.00283049	0.0138704		SRP54	0.0204406	0.476229	0.538836	0.327428	0.275127	-0.251084
DCP2	-1.10382	6.23138	6.69945e-28	6.74287e-27		DCP2	0.60143	5.91272	0.0028348	0.013882		SEC11A	0.00684476	0.000150135	0.000358504	0.10102	0.068202	-0.566751
GIT1	0.571525	7.59166	6.90834e-28	6.94837e-27		UGCG	-0.586112	5.30759	0.00284655	0.0139301		TMEM97	0.0112867	0.00130784	0.00267299	0.149647	0.0997085	-0.585773
GUK1	0.667922	7.9502	7.11221e-28	7.14854e-27		ECD	-0.512437	6.97878	0.00285163	0.0139374		MAML1	0.00585017	0.00256275	0.00494196	0.0595428	0.0489533	-0.282521
YOD1	-1.12783	4.64684	7.21064e-28	7.24254e-27		USB1	0.529971	5.35175	0.00285277	0.0139374		NDUFS6	0.0116689	2.9244e-08	1.27229e-07	0.354102	0.180915	-0.968856
RHOBTB3	-0.680296	8.42879	7.67264e-28	7.70135e-27		ITGA1	-0.448064	10.3907	0.00285388	0.0139374		ERH	0.00895497	1.05651e-07	4.25406e-07	0.35077	0.203328	-0.786716
TRRAP	-0.527581	7.69906	7.72796e-28	7.7516e-27		ALDH4A1	-0.525121	5.99551	0.00286294	0.0139722		CD63	0.0103677	6.96408e-09	3.36873e-08	0.42457	0.235031	-0.853153
CAMTA1	-0.517618	6.82863	7.74214e-28	7.76055e-27		PDCD5	-0.728736	5.13783	0.00288326	0.0140618		COX6A1	0.0122059	8.30358e-12	6.21028e-11	0.639698	0.288847	-1.14709
RPL35A	0.58939	8.48626	7.83734e-28	7.85064e-27		GNE	0.415061	6.28769	0.00289141	0.0140919		NAV1	0.0062818	1.71985e-08	7.78623e-08	0.105908	0.175379	0.727662
APPL1	-1.04057	6.09321	8.21186e-28	8.22022e-27		PTTG1IP	-0.403943	6.96864	0.00289554	0.0141025		GPT2	0.00916741	0.00430463	0.00792812	0.0693272	0.107785	0.636667
GNAI1	-0.653231	6.1965	9.13792e-28	9.14101e-27		CPPED1	0.507754	5.14138	0.00290647	0.0141461		PPM1A	0.00676213	0	0	0.0475833	0.13549	1.50965
CRYBG3	-1.56141	5.07315	9.55542e-28	9.55219e-27		HERPUD2	0.585761	5.10571	0.00291096	0.0141584		CCNA2	0.0131824	0.0401178	0.0604648	0.25854	0.187078	-0.466749
KIF3A	-1.13804	6.07843	9.69135e-28	9.68151e-27		MPP2	0.5238	5.15344	0.00292744	0.0142289		TXNIP	0.00776803	0.317365	0.379424	0.218142	0.221492	0.0219859
ATHL1	1.15498	2.35065	1.01468e-27	1.01297e-26		SRP54	-0.546713	6.89357	0.00293852	0.0142731		ELOVL5	0.0153099	0.660686	0.712945	0.131073	0.124832	-0.070388
BTRC	-0.600462	5.70958	1.09133e-27	1.08875e-26		SEC11A	-0.423544	6.62621	0.00294063	0.0142737		IP6K2	0.00471731	0.366888	0.430126	0.210952	0.224768	0.0915251
PRDM2	-0.719031	6.47456	1.09739e-27	1.09405e-26		TMEM97	-0.585843	5.20608	0.00297218	0.0144171		SNRPB	0.0174169	1.2268e-12	1.02377e-11	0.361193	0.140769	-1.35944
H3F3B	0.54675	9.8585	1.13893e-27	1.1347e-26		MAML1	-0.639844	4.89581	0.00301759	0.0146275		CRTAP	0.0102264	1.01325e-08	4.78461e-08	0.11976	0.069256	-0.790134
TMEM208	0.639107	5.71525	1.15577e-27	1.1507e-26		NDUFS6	-0.595505	5.69851	0.00302631	0.0146568		SCPEP1	0.00606928	7.5107e-06	2.22915e-05	0.276268	0.190115	-0.539196
LAMB3	1.66712	1.78338	1.20862e-27	1.20251e-26		ERH	-0.420407	8.12756	0.00302772	0.0146568		TMEM18	0.00781298	0.0261314	0.0409685	0.0856479	0.132375	0.628145
ITPRIP	0.656658	4.61362	1.2356e-27	1.22852e-26		CD63	-0.527774	9.38335	0.00304254	0.0147133		TMEM192	0.00654635	9.40694e-11	5.99273e-10	0.0645526	0.164112	1.34613
MEX3C	-0.594814	6.37255	1.26208e-27	1.25401e-26		COX6A1	-0.440716	7.98357	0.00304349	0.0147133		RPP14	0.0222466	0.439194	0.502752	0.124618	0.0893297	-0.480299
ATP5G2	0.580656	7.67056	1.26434e-27	1.25541e-26		NAV1	0.401804	7.55847	0.00305967	0.0147744		EIF4B	0.0098339	4.58657e-05	0.000119217	0.122791	0.192681	0.650012
GPATCH2L	-1.00214	6.51205	1.27628e-27	1.26641e-26		GPT2	0.492537	5.33956	0.00306024	0.0147744		SH3KBP1	0.0216749	0.000154036	0.000366592	0.226491	0.123023	-0.880531
UBE2B	-0.585001	6.28064	1.28292e-27	1.27214e-26		PPM1A	0.447681	5.75705	0.00306347	0.01478		SH3PXD2B	0.00742422	0.000292233	0.000669583	0.131914	0.193582	0.553346
SLF2	-1.06314	5.73873	1.30648e-27	1.29464e-26		CCNA2	-0.545134	5.27137	0.00307467	0.0148241		SERINC1	0.0176867	1.29176e-10	8.05659e-10	0.130534	0.308603	1.24132
AGPS	-0.920235	6.87663	1.31605e-27	1.30325e-26		TXNIP	0.520392	7.6801	0.00308083	0.0148438		C1orf35	0.012227	2.33097e-05	6.39671e-05	0.319997	0.146652	-1.12566
TGFBR2	1.12836	2.90806	1.32842e-27	1.31461e-26		ELOVL5	-0.616757	6.99312	0.00308525	0.0148552		TNFRSF10A	0.0172507	2.15881e-08	9.57904e-08	1.92711	0.775355	-1.31351
CBR3	1.16401	2.28961	1.34078e-27	1.32596e-26		IP6K2	0.355502	7.36377	0.00312813	0.0150515		TMX4	0.00930971	0.0510757	0.0750309	0.086597	0.0782215	-0.146751
AP1AR	-0.878501	5.638	1.38473e-27	1.3685e-26		SNRPB	-0.530439	8.26384	0.00315314	0.0151517		SF3B2	0.00369175	0.775078	0.81398	0.286828	0.289698	0.0143661
FASTK	0.749988	6.34131	1.38758e-27	1.3704e-26		CRTAP	-0.577064	7.31749	0.00315318	0.0151517		MINOS1	0.0177177	4.80332e-05	0.000124489	0.221668	0.129467	-0.775818
FLJ10038	-0.604698	6.16036	1.41873e-27	1.40023e-26		SCPEP1	-0.435886	7.18064	0.00316662	0.0152061		IFRD1	0.0129988	0.0527728	0.0771587	0.122405	0.078412	-0.642516
ZNF197	-1.27597	5.77844	1.43129e-27	1.41168e-26		TMEM18	0.596944	4.92044	0.00316996	0.015212		ANKRD52	0.00525461	0.000679262	0.00146332	0.143864	0.10906	-0.399578
NAA16	-0.963174	4.26196	1.48281e-27	1.46151e-26		TMEM192	0.589073	4.84502	0.00317276	0.0152153		TIMP3	0.00366055	0.108893	0.148443	0.151072	0.135674	-0.155098
FDPS	0.464484	6.89043	1.53891e-27	1.51579e-26		RPP14	-0.764316	4.44871	0.003179	0.015235		CDKN1B	0.00859128	1.12496e-11	8.30047e-11	0.144426	0.286799	0.989706
CEP135	-1.19344	4.16126	1.54101e-27	1.51686e-26		EIF4B	0.449784	8.2334	0.00319251	0.0152895		NDUFB9	0.00342237	0.316951	0.379183	0.272398	0.265658	-0.0361487
EBNA1BP2	0.482598	6.66796	1.60346e-27	1.57727e-26		SH3KBP1	-0.649896	5.00658	0.00320288	0.015329		DDOST	0.00711333	0	0	0.429363	0.208778	-1.04023
TSPAN2	-0.87308	4.71395	1.69683e-27	1.668e-26		SH3PXD2B	0.423269	7.06229	0.00320983	0.015352		HNRNPA2B1	0.00892333	2.55162e-10	1.51589e-09	0.166107	0.304727	0.875401
SNAPC3	-0.723476	5.61379	1.74836e-27	1.71752e-26		SERINC1	0.470993	9.06935	0.0032241	0.01541		RAB3C	0.0144358	4.35207e-14	4.35513e-13	0.52262	1.32809	1.34552
B3GNT2	-0.585424	5.15481	1.74998e-27	1.71796e-26		C1orf35	-0.624329	4.7873	0.00322728	0.015415		ATP2B4	0.00558721	2.83357e-07	1.07255e-06	0.1294	0.210169	0.699714
ATAD1	-0.747353	7.25766	1.82155e-27	1.78703e-26		TNFRSF10A	-0.682371	4.57382	0.00323796	0.0154557		DYRK2	0.0114985	0.0557413	0.081067	0.046751	0.0407642	-0.197698
PAXBP1-AS1	-0.676765	4.33093	1.83236e-27	1.79644e-26		TMX4	-0.599067	5.70964	0.00325016	0.0155036		PHF10	0.0151148	0.331709	0.394589	0.127044	0.0868436	-0.548831
SMURF1	-0.515115	6.24463	1.86366e-27	1.82592e-26		SF3B2	0.31985	9.21125	0.00326564	0.0155523		VAMP2	0.0107611	0.0143206	0.0236906	0.0417428	0.0572975	0.456945
BCL10	-0.817713	4.21217	1.89743e-27	1.85777e-26		MINOS1	-0.666694	5.82905	0.00326654	0.0155523		WDR19	0.0124885	4.08137e-09	2.05654e-08	0.114968	0.273075	1.24807
ZNF616	-1.33821	3.49283	1.9062e-27	1.86512e-26		IFRD1	-0.664929	5.54307	0.00327132	0.0155523		YPEL3	0.0128051	0.005676	0.0102062	0.122344	0.14492	0.244315
ALG11	-0.997387	3.29355	1.94051e-27	1.89743e-26		ANKRD52	-0.426858	6.96854	0.00327203	0.0155523		SLC25A5	0.00318662	8.88178e-16	1.06866e-14	0.31856	0.197365	-0.690703
GABRB3	-0.743744	7.64326	1.96533e-27	1.91962e-26		TIMP3	0.411022	6.90627	0.00327458	0.0155523		CDK2	0.104187	0.0024803	0.00480113	0.537093	0.188383	-1.51151
GAA	0.723226	7.00307	1.96581e-27	1.91962e-26		CDKN1B	0.606456	7.29579	0.00327579	0.0155523		RRNAD1	0.00561084	0.280986	0.341132	0.0893257	0.098619	0.14279
TCEA1	-0.763877	5.65326	2.04574e-27	1.99635e-26		NDUFB9	0.362543	7.40846	0.00327767	0.0155523		SLC12A4	0.00437336	2.33708e-10	1.39892e-09	0.265589	0.169696	-0.646246
ARHGAP10	1.03349	3.01458	2.06562e-27	2.01443e-26		DDOST	-0.437591	9.1708	0.00327771	0.0155523		HTATSF1	0.0122601	1.12189e-08	5.26626e-08	0.110314	0.204776	0.89243
ZSCAN12P1	-0.836922	5.50692	2.08366e-27	2.03067e-26		HNRNPA2B1	0.345828	10.2386	0.00329091	0.0156046		SLC1A4	0.011173	0.000569716	0.00124538	0.152574	0.254006	0.73536
SSR4	0.711313	6.61085	2.12819e-27	2.0727e-26		RAB3C	0.666346	5.78284	0.00330081	0.0156412		SLC18A1	0.00653462	0.277704	0.337566	0.184156	0.190316	0.0474663
COX5B	0.761966	6.99189	2.15122e-27	2.09375e-26		ATP2B4	0.408878	7.00093	0.00332502	0.0157456		PFDN1	0.0104655	7.92721e-12	5.94749e-11	0.207224	0.0883368	-1.2301
LONRF2	-0.861841	7.02871	2.19383e-27	2.13382e-26		SCARNA11	-1.99115	4.82701	0.00334767	0.0158424		ZNF330	0.0178239	0.412796	0.477359	0.171174	0.129089	-0.407096
ZNF12	-1.25237	6.2002	2.27201e-27	2.2084e-26		DYRK2	-0.658517	4.62509	0.00335468	0.0158651		NAE1	0.0168178	0.0337687	0.051715	0.184019	0.127155	-0.533268
BTAF1	-1.10975	5.51999	2.38183e-27	2.31362e-26		PHF10	-0.695965	4.83551	0.00338231	0.0159852		SORL1	0.00614501	0	0	0.210256	0.531732	1.33855
SYT4	-0.901653	7.7971	2.38595e-27	2.3161e-26		VAMP2	0.553487	5.23249	0.00338536	0.0159891		ZNF623	0.00881857	0	0	0.0700398	0.205802	1.55501
TRMT13	-1.10877	4.25981	2.51249e-27	2.43733e-26		WDR19	0.541246	5.80672	0.00340269	0.016059		GNAS	0.00968122	0.0175011	0.0284313	0.185231	0.235514	0.346483
TP53TG1	0.616556	4.38865	2.52467e-27	2.44753e-26		YPEL3	0.790771	5.61012	0.00340463	0.016059		UBAP1	0.00795181	0.0033034	0.00623113	0.0818788	0.0527864	-0.633322
PRMT1	0.561097	7.99347	2.52697e-27	2.44816e-26		SLC25A5	-0.318634	8.56632	0.0034205	0.0161104		CLCN3	0.00888141	0.0329045	0.0505651	0.0746769	0.0911273	0.287221
NRCAM	-0.918921	8.52494	2.54273e-27	2.46181e-26		CDK2	-1.15775	6.4906	0.00342262	0.0161104		OBSL1	0.00596358	0.696434	0.744694	0.352834	0.354759	0.00785244
ZNF526	-0.789452	3.93045	2.5674e-27	2.4819e-26		RRNAD1	0.572093	4.91082	0.00342312	0.0161104		FBXW11	0.00349917	5.47123e-10	3.13552e-09	0.0653453	0.109762	0.748222
TAF9B	-0.695899	5.57805	2.56803e-27	2.4819e-26		SLC12A4	-0.424902	6.30804	0.00342451	0.0161104		DPYSL4	0.00918926	0.187669	0.239667	0.232702	0.274234	0.236922
EML5	-1.4131	8.07528	2.56853e-27	2.4819e-26		HTATSF1	0.507499	6.83937	0.00346232	0.016268		ELAVL4	0.0125607	0	0	0.0925821	0.239439	1.37085
SP1	-0.628162	7.11784	2.60548e-27	2.51596e-26		SLC1A4	0.54954	5.54172	0.00346252	0.016268		COL4A3BP	0.0143882	0	0	0.121544	0.368269	1.59928
SOX9	0.996503	3.83273	2.67488e-27	2.58129e-26		SLC18A1	0.525615	6.65561	0.0034738	0.0163103		UBE2R2	0.00308524	0.000133883	0.000322722	0.084945	0.112665	0.407436
AGL	-1.22125	5.11688	2.70664e-27	2.61023e-26		PFDN1	-0.56912	5.88171	0.0035044	0.0164432		ZDHHC16	0.0139027	7.72478e-06	2.28603e-05	0.111233	0.0484835	-1.19802
PPM1E	-0.769159	5.64281	2.74478e-27	2.64528e-26		ZNF330	-0.615427	4.89	0.00353499	0.0165759		NOTCH2	0.00599894	1.96414e-08	8.78629e-08	0.179143	0.287681	0.683355
ZFP90	-0.714944	6.88346	2.75026e-27	2.64883e-26		NAE1	-0.50427	5.95957	0.00355445	0.0166563		PCED1A	0.0445202	0.000153966	0.00036655	0.138225	0.0495165	-1.48103
E2F3	-0.575639	6.9125	2.76357e-27	2.65991e-26		SORL1	0.425817	6.42323	0.0035656	0.0166976		PPP1R12C	0.022351	1.82896e-06	6.01365e-06	0.0957589	0.0382161	-1.32523
HFM1	-1.19908	2.05185	2.91695e-27	2.80571e-26		ZNF623	0.509491	5.29479	0.0035767	0.0167387		UFL1	0.0179506	0.0360719	0.0548535	0.360833	0.462848	0.359205
SAP30L	-0.524928	6.58064	2.99323e-27	2.8772e-26		GNAS	0.515612	11.7475	0.00360341	0.0168527		DBT	0.0185584	0.0145044	0.0239558	0.0922059	0.122823	0.413652
G3BP2	-0.595196	7.91822	3.12806e-27	3.00485e-26		UBAP1	-0.514954	4.63749	0.00362951	0.0169637		PTMS	0.0161387	3.38698e-09	1.73358e-08	0.0466051	0.0212437	-1.13345
COG4	0.500732	6.53932	3.26031e-27	3.12985e-26		CLCN3	-0.390687	5.982	0.00363231	0.0169657		ACTG1	0.0217952	6.61305e-07	2.33469e-06	0.239962	0.114987	-1.06134
NFKB2	0.880764	4.51967	3.26956e-27	3.1367e-26		OBSL1	0.343546	7.98053	0.0036486	0.0170307		NREP	0.00620738	2.77189e-06	8.84897e-06	0.0423004	0.064034	0.598165
REEP5	-0.58918	7.00547	3.29441e-27	3.15848e-26		FBXW11	0.404798	6.32318	0.0036636	0.0170897		TOMM40	0.0140755	2.96874e-13	2.67449e-12	0.249838	0.108783	-1.19954
PFDN2	0.523665	6.94884	3.30996e-27	3.17132e-26		DPYSL4	0.426316	8.16602	0.00367295	0.0171222		MESDC2	0.0117854	0.00848706	0.0147516	0.18834	0.131976	-0.513063
ZBTB24	-0.884322	4.10973	3.36481e-27	3.22178e-26		ELAVL4	0.419086	9.1433	0.00368258	0.0171559		LRP4	0.0068556	4.60955e-06	1.41459e-05	0.347948	0.219044	-0.667651
SP3	-0.981629	6.85501	3.48101e-27	3.33089e-26		COL4A3BP	0.509634	5.82331	0.00370298	0.0172397		NUP107	0.0159957	0.397177	0.461089	0.368144	0.317988	-0.211298
MDFI	0.971628	3.97111	3.51968e-27	3.36571e-26		UBE2R2	0.396879	6.44167	0.0037062	0.01724		RBM23	0.00293189	0.0219263	0.0349284	0.166429	0.19503	0.228794
PET100	0.657976	4.49825	3.58351e-27	3.42453e-26		ZDHHC16	-0.705702	4.66575	0.00370783	0.01724		GSTCD	0.00663165	0.665815	0.717545	0.2221	0.20028	-0.149191
CD2AP	-1.44981	4.07608	3.72962e-27	3.56184e-26		NOTCH2	0.376926	9.2022	0.00372097	0.01728		DFNA5	0.00338789	0.537813	0.598642	0.280022	0.30454	0.121093
MAP9	-1.30886	6.63826	3.89959e-27	3.72176e-26		PCED1A	-0.954567	5.13012	0.00372126	0.01728		SUMF2	0.00545705	1.33349e-12	1.10633e-11	0.254576	0.146431	-0.797877
ADAM19	0.650582	7.09436	3.90296e-27	3.72257e-26		PPP1R12C	-0.740762	4.46515	0.00372514	0.0172869		PSMD3	0.00734	0.790754	0.827277	0.352222	0.345856	-0.026317
UBR3	-1.19246	5.40601	4.0122e-27	3.82429e-26		UFL1	-0.506581	5.08465	0.00372938	0.0172954		RRP1B	0.00535769	0.00661841	0.0117498	0.171198	0.126623	-0.435125
ATP13A3	-0.946794	7.44221	4.02583e-27	3.8348e-26		DBT	-0.623828	4.68485	0.00373232	0.0172978		BRD2	0.00647629	0.000828467	0.00175381	0.0470983	0.0353361	-0.414533
PHLDA1	1.08894	3.99339	4.05443e-27	3.85956e-26		PTMS	-0.723722	6.43634	0.0037512	0.0173741		CBX5	0.0135488	9.12603e-14	8.78735e-13	0.0529864	0.128416	1.27713
SDC1	0.586966	6.66179	4.07882e-27	3.88027e-26		ACTG1	-0.717469	11.7948	0.00378075	0.0174997		PMS2	0.00547544	8.63527e-09	4.11025e-08	0.10279	0.191548	0.898003
TBRG4	0.539918	6.57786	4.09009e-27	3.88808e-26		NREP	0.376003	7.60749	0.00379772	0.0175669		B2M	0.0188316	5.13267e-12	3.95055e-11	0.428773	0.159431	-1.42728
RPL18	0.637193	9.40287	4.0923e-27	3.88808e-26		TOMM40	-0.66664	6.27804	0.00380139	0.0175681		PSMC5	0.00685593	0.97443	0.979371	0.324962	0.333281	0.0364698
FEM1C	-0.918692	4.61974	4.10272e-27	3.89547e-26		MESDC2	-0.529424	5.81096	0.00380343	0.0175681		RSPRY1	0.0103722	0.695569	0.744061	0.142801	0.12562	-0.184936
ZDHHC17	-1.16185	6.36204	4.10976e-27	3.89965e-26		LRP4	-0.436171	5.63332	0.00380532	0.0175681		CASP2	0.00465157	0.311073	0.372713	0.186322	0.167277	-0.155565
GPR87	2.1185	0.579763	4.14149e-27	3.92723e-26		NUP107	-0.444737	6.7651	0.0038131	0.0175851		HDAC1	0.00481172	0.553216	0.613395	0.30294	0.333374	0.138113
WDR20	-0.606524	5.68662	4.17877e-27	3.95896e-26		RBM23	0.370006	6.77775	0.00381389	0.0175851		TAF6L	0.010208	0.992273	0.993439	0.310604	0.320009	0.0430379
CCDC69	1.52217	1.43303	4.18031e-27	3.95896e-26		GSTCD	-0.558603	4.61815	0.00381766	0.0175911		JUN	0.0218976	0.0373092	0.0565063	0.32553	0.238861	-0.446619
USP24	-1.17391	6.40335	4.23298e-27	4.00627e-26		DFNA5	0.348372	7.72039	0.0038245	0.0176114		PITRM1	0.00451804	6.81964e-10	3.84345e-09	0.305558	0.188913	-0.693728
LINC01605	1.97943	0.698694	4.23665e-27	4.00717e-26		SUMF2	-0.359558	7.98559	0.00384854	0.0177107		XRCC6	0.00693528	6.69243e-10	3.78672e-09	0.505299	0.285508	-0.82361
PSENEN	0.617834	6.46582	4.30347e-27	4.06776e-26		PSMD3	0.362829	8.46888	0.00389052	0.0178889		IGSF9	0.00854978	0.255216	0.313527	0.119289	0.145008	0.281674
PDIA4	0.506806	7.83901	4.38021e-27	4.13765e-26		RRP1B	-0.425653	5.58003	0.00389225	0.0178889		TAP2	0.00791709	0	0	0.719665	0.270139	-1.41362
GSS	0.50652	6.2943	4.68121e-27	4.41914e-26		BRD2	-0.442902	6.44278	0.00391878	0.0179993		BAMBI	0.0078003	0.252864	0.311281	0.151312	0.138441	-0.12826
APC	-1.44665	6.89267	5.12111e-27	4.83133e-26		CBX5	0.543335	7.54094	0.00392239	0.0180044		KIF26B	0.00664004	7.70606e-13	6.59265e-12	0.303148	0.558661	0.881952
ZNF180	-1.22824	4.23568	5.20704e-27	4.90925e-26		PMS2	0.516241	5.00478	0.00393748	0.0180621		MAGED2	0.00480229	0.015095	0.0248736	0.227452	0.277223	0.285481
CITED2	1.71353	2.55252	5.2681e-27	4.96365e-26		B2M	-0.649567	8.30373	0.00394223	0.0180723		MDH2	0.00968107	1.74144e-10	1.0693e-09	0.441915	0.234875	-0.911875
GAPDH	0.487098	11.2351	5.30379e-27	4.99409e-26		PSMC5	0.380932	9.13974	0.00394965	0.0180948		UTP15	0.0140069	0.549816	0.610005	0.309306	0.252968	-0.29008
RPL37	0.60734	9.77665	5.44069e-27	5.11973e-26		RSPRY1	-0.539647	5.18299	0.00396332	0.0181458		PLEKHH3	0.0150838	0.803709	0.838249	0.104152	0.104046	-0.00147774
TIGD4	-1.67456	0.824332	5.50463e-27	5.1766e-26		CASP2	-0.408619	6.40656	0.00397955	0.0182079		ZNF428	0.0190543	0.171084	0.220939	0.129477	0.170278	0.395191
TXK	-0.951572	4.74064	5.5529e-27	5.21867e-26		HDAC1	0.392759	7.14792	0.00398195	0.0182079		PLCB3	0.0092959	0.358591	0.422272	0.169805	0.20357	0.261644
IRAK1	0.545903	8.23744	5.65163e-27	5.30807e-26		TAF6L	0.487848	5.28012	0.00401221	0.0183346		MCRS1	0.00631424	0.691456	0.740327	0.136315	0.146423	0.103195
ARID1B	-0.550822	7.25538	5.68091e-27	5.33218e-26		JUN	0.612556	6.33388	0.00404342	0.0184655		SNAPC3	0.00773559	2.44249e-15	2.78835e-14	0.157439	0.362391	1.20275
RLF	-1.29218	5.53592	5.78398e-27	5.42547e-26		PITRM1	-0.388622	6.64643	0.00404614	0.0184661		TOM1L1	0.0097207	0.0139225	0.0230871	0.196357	0.134677	-0.543972
ARHGAP26	-0.793517	5.31006	5.87816e-27	5.5103e-26		XRCC6	-0.383492	8.54793	0.00405305	0.0184859		PTGES3	0.0209213	0.150542	0.197484	0.195543	0.153327	-0.350869
AP1S2	-0.680866	5.73501	5.89484e-27	5.52243e-26		IGSF9	0.443768	5.61013	0.00405865	0.0184997		SYT14	0.0131132	0	0	0.134944	0.674189	2.32079
SYNJ2BP	-0.918779	7.1365	5.93707e-27	5.55846e-26		TAP2	-0.486452	5.69797	0.0040705	0.018542		TMED3	0.00852603	0	0	0.267663	0.112074	-1.25596
PPP4R3B	-0.845996	6.25747	6.10588e-27	5.71288e-26		BAMBI	-0.557537	5.38211	0.00409472	0.018632		CAP1	0.00319369	0.493991	0.556111	0.302613	0.314198	0.0542003
C17orf89	0.75258	5.31853	6.23019e-27	5.8255e-26		KIF26B	0.359393	8.43675	0.00409545	0.018632		ZW10	0.00863019	0.0203795	0.0326685	0.309732	0.243546	-0.346829
SLC26A2	-0.976104	5.91279	6.30567e-27	5.88914e-26		MAGED2	0.347851	9.58124	0.0041054	0.0186654		RAP1GAP2	0.00494635	1.64796e-05	4.64201e-05	0.0276407	0.040622	0.555467
AHNAK	-0.81623	9.58138	6.30623e-27	5.88914e-26		MDH2	-0.539331	9.02561	0.0041138	0.0186918		TRIM32	0.0140547	0.297464	0.358553	0.249142	0.21407	-0.218889
CPSF6	-0.616759	7.14118	6.35205e-27	5.92817e-26		UTP15	-0.572422	4.91379	0.00411771	0.0186977		EXOSC2	0.0102422	0.000335608	0.000764791	0.249529	0.132968	-0.908135
NSD1	-0.824836	7.46076	6.35618e-27	5.92829e-26		PLEKHH3	0.550894	4.96815	0.00412193	0.0186997		DAZAP1	0.0110655	0.000209417	0.000490381	0.134247	0.0848976	-0.661095
PPP1R12A	-1.09164	6.07252	6.39071e-27	5.95673e-26		ZNF428	0.664813	6.12684	0.00412336	0.0186997		USP32	0.0117085	0.101242	0.139183	0.0691266	0.0758774	0.13443
IRAK2	1.32251	2.29363	6.43136e-27	5.99082e-26		PLCB3	0.503556	7.18503	0.00412776	0.0187078		TP53	0.00846201	9.19323e-10	5.09663e-09	0.424313	0.232353	-0.86881
SMARCAD1	-1.04203	6.7698	6.45121e-27	6.00552e-26		MCRS1	0.488486	6.08325	0.00421224	0.0190697		ASMTL	0.00685461	0.119103	0.160794	0.308027	0.342815	0.154375
EP300	-0.698251	6.56922	6.55888e-27	6.10191e-26		SNAPC3	0.437743	6.12103	0.00421291	0.0190697		HCN3	0.00730879	0.00702817	0.0124247	0.070259	0.0910092	0.373328
LBR	-0.731689	5.5779	6.57499e-27	6.11304e-26		TOM1L1	-0.49532	4.72428	0.00421997	0.0190896		TOMM7	0.00968515	1.58901e-10	9.79913e-10	0.0907944	0.0400064	-1.18237
AEN	0.546981	6.15367	6.58122e-27	6.11498e-26		PTGES3	-0.523049	8.0817	0.00423028	0.0191242		OSCP1	0.0111799	0.123103	0.165662	0.240897	0.268892	0.158607
GK5	-0.860039	4.57139	6.61662e-27	6.144e-26		SYT14	0.511178	4.8829	0.00424069	0.0191592		TRMT61A	0.0068375	0.832563	0.862794	0.176283	0.184551	0.0661245
CCHE1	-0.956646	4.40826	6.81726e-27	6.32633e-26		TMED3	-0.548741	6.15308	0.00425807	0.0192256		ZNF579	0.0234288	0.102103	0.140204	0.296542	0.42307	0.512662
UQCRQ	0.65157	7.07783	6.85822e-27	6.36034e-26		CAP1	0.30065	9.48549	0.00430077	0.0194062		NXT2	0.0100228	0.66666	0.717871	0.184149	0.168418	-0.128823
SLC33A1	-0.662652	4.36825	6.98195e-27	6.47103e-26		ZW10	-0.48851	5.24949	0.004356	0.0196431		KIF18B	0.00947322	4.36799e-05	0.00011416	0.178702	0.123204	-0.536515
KLF2	1.90951	0.901308	7.19988e-27	6.66881e-26		RAP1GAP2	0.383378	6.309	0.00437207	0.0196939		BTBD2	0.0137631	4.47476e-07	1.62233e-06	0.0970075	0.0528609	-0.875897
LOC642852	-0.457431	7.92163	7.67112e-27	7.10084e-26		TRIM32	-0.527751	5.3983	0.00437277	0.0196939		RUFY2	0.0123716	0	0	0.0598257	0.167509	1.4854
CHD6	-0.957023	6.83313	7.92891e-27	7.33487e-26		EXOSC2	-0.593474	5.26375	0.00440637	0.0198328		TMA16	0.0199576	2.7611e-09	1.43589e-08	0.208592	0.60505	1.53637
MYOF	0.733281	4.72477	8.16269e-27	7.5464e-26		DAZAP1	-0.457454	6.13494	0.00444039	0.0199622		TTC9B	0.0115662	0.492577	0.554781	0.16422	0.151738	-0.114043
GATA2-AS1	-0.578685	4.94802	8.74387e-27	8.07863e-26		USP32	-0.44147	5.8172	0.00444069	0.0199622		TNPO1	0.0141682	0.00175351	0.00350456	0.195389	0.280775	0.523066
SNRK	-0.798561	6.32722	8.85578e-27	8.17691e-26		TP53	-0.421774	7.52396	0.00446461	0.0200572		CPSF2	0.0274284	0.836669	0.865792	0.266212	0.241344	-0.14148
SLC39A10	-1.01812	5.66646	9.09356e-27	8.39121e-26		ASMTL	0.437238	5.8793	0.00447361	0.0200851		TLDC1	0.0101782	0.18186	0.233502	0.173885	0.234159	0.429359
DNAJC24	-0.803417	4.17136	9.45811e-27	8.72215e-26		HCN3	0.509669	4.82335	0.00448969	0.020133		MAP3K13	0.00833327	1.97361e-07	7.64063e-07	0.038683	0.0661383	0.773786
STX7	-0.603399	4.68482	9.55993e-27	8.81054e-26		TOMM7	-0.632416	5.07237	0.00448989	0.020133		OAZ1	0.0514042	0.000223079	0.000519984	0.105257	0.0431262	-1.28727
ABCA1	-1.11765	4.12008	9.71604e-27	8.94883e-26		OSCP1	0.683177	4.37769	0.00450501	0.0201882		RUSC1	0.00533903	0.158059	0.205869	0.117492	0.136819	0.219709
CSTF2T	-0.549027	5.91319	1.01118e-26	9.30748e-26		TRMT61A	0.468136	5.16882	0.0045149	0.0202088		BRWD3	0.0174645	0	0	0.0649327	0.280383	2.11038
ABCG1	-0.683921	4.30095	1.01394e-26	9.32708e-26		ZNF579	0.553403	4.94247	0.00451613	0.0202088		NSMF	0.182872	0.00682334	0.0120835	0.047391	0.0132318	-1.84061
DCXR	0.867338	5.73207	1.01888e-26	9.3667e-26		NXT2	-0.517269	5.053	0.00451805	0.0202088		CYR61	0.00756785	0	0	1.77438	0.321312	-2.46527
C9orf72	-0.68933	5.04907	1.02521e-26	9.41905e-26		KIF18B	-0.726574	4.62288	0.00452354	0.0202207		DIS3	0.0148393	3.33291e-11	2.27563e-10	0.213671	0.489414	1.19566
ZNF138	-1.17841	3.85823	1.02639e-26	9.424e-26		BTBD2	-0.53915	6.37298	0.00453316	0.0202388		KDM4B	0.00768952	0.00172627	0.003454	0.155039	0.246163	0.666981
AZI2	-0.697953	6.23197	1.10652e-26	1.01534e-25		RUFY2	0.685707	5.11709	0.00453406	0.0202388		SLC39A11	0.00810665	0.00916796	0.0158271	0.105312	0.164351	0.642102
CEP85L	-1.1669	3.93585	1.1138e-26	1.02139e-25		TMA16	0.620352	5.05655	0.00453605	0.0202388		SDF4	0.010673	1.61425e-10	9.93761e-10	0.304708	0.15508	-0.974416
CARD8	-0.648524	5.03923	1.12199e-26	1.02826e-25		TTC9B	0.444642	5.43908	0.0045501	0.0202889		NUP155	0.00901548	0.344851	0.40857	0.506361	0.534243	0.077332
CRNKL1	-0.836504	5.72434	1.12375e-26	1.02923e-25		TNPO1	-0.436492	8.28924	0.00455638	0.0203043		TMEM57	0.00814935	4.74519e-11	3.1583e-10	0.108381	0.203807	0.911091
ROBO2	-0.856017	5.89401	1.1604e-26	1.06214e-25		CPSF2	-0.593993	6.65168	0.00457297	0.0203656		GIT2	0.0041213	7.04992e-14	6.87174e-13	0.162606	0.298591	0.876793
FGFR1OP2	-0.950186	4.937	1.16148e-26	1.06247e-25		TLDC1	0.487563	4.94755	0.00459599	0.0204554		MAD2L1BP	0.011583	0.00160931	0.00324345	0.218412	0.354191	0.697476
BCKDHB	-0.656479	4.94346	1.1924e-26	1.09008e-25		MAP3K13	0.586637	4.44551	0.00462837	0.0205812		COA4	0.0113636	8.12128e-13	6.93956e-12	0.144512	0.0645596	-1.16249
PIK3CA	-1.30245	5.61172	1.1976e-26	1.09416e-25		OAZ1	-0.769644	7.37802	0.00462999	0.0205812		SYT5	0.0103373	3.69937e-05	9.77592e-05	0.117544	0.184329	0.64909
SLITRK6	-1.3258	3.94244	1.20643e-26	1.10154e-25		RUSC1	0.363144	7.64981	0.00463396	0.0205862		H1F0	0.00990235	0.144334	0.19025	0.054504	0.0607448	0.1564
WHSC1L1	-0.826065	6.76095	1.21693e-26	1.11044e-25		BRWD3	0.61507	4.77508	0.00463872	0.0205945		MACROD1	0.011888	0.789804	0.826647	0.302316	0.313083	0.0504875
GADD45A	0.578964	5.29264	1.22375e-26	1.11597e-25		NSMF	-1.42934	4.96349	0.00465454	0.020652		NDE1	0.00891318	0.12087	0.162965	0.211831	0.162637	-0.381254
RB1	-0.775122	6.43457	1.22495e-26	1.11637e-25		CYR61	-0.46306	8.61798	0.00467125	0.0207133		CHRNB4	0.00833859	1.69352e-06	5.59411e-06	0.0894745	0.139019	0.635736
CSRP1	0.518887	7.2279	1.26827e-26	1.15515e-25		DIS3	0.388933	7.45786	0.00468594	0.0207657		ITSN1	0.0112507	0.353641	0.417408	0.187401	0.203647	0.119944
KAT6A	-0.849156	6.83486	1.3102e-26	1.19259e-25		KDM4B	0.556847	6.25369	0.00468898	0.0207663		RBP1	0.012094	0.166392	0.215621	0.281985	0.328251	0.219181
PCLO	-1.45166	6.14428	1.31854e-26	1.19944e-25		SLC39A11	0.517187	5.25117	0.00469459	0.0207784		RPF2	0.0373162	0.233221	0.289951	0.310611	0.210314	-0.562567
PSMB3	0.656066	6.50945	1.34295e-26	1.2209e-25		SDF4	-0.524093	7.36256	0.00479544	0.0212116		MRPL41	0.0127231	2.99973e-10	1.77472e-09	0.351857	0.171848	-1.03385
ZNF383	-1.15151	2.70279	1.39247e-26	1.26514e-25		NUP155	-0.377268	7.24724	0.00480464	0.0212392		CTSB	0.00544012	1.52099e-10	9.42034e-10	0.201848	0.122216	-0.723843
CLASP1	-0.658147	7.1473	1.41402e-26	1.28393e-25		TMEM57	0.45487	6.27239	0.00482636	0.0213221		FAM193A	0.00611627	8.85257e-08	3.61345e-07	0.0997519	0.168027	0.752279
EEF1B2	0.653655	6.38981	1.42908e-26	1.29681e-25		GIT2	0.408576	6.39102	0.00483301	0.0213384		TNC	0.0129416	0	0	1.81387	0.623653	-1.54026
RASA1	-1.02044	5.96717	1.43085e-26	1.29761e-25		MAD2L1BP	0.51686	6.12892	0.00485629	0.0214217		SDF2L1	0.0193814	8.04362e-10	4.49774e-09	0.537391	0.20959	-1.3584
PRDX6	0.464131	8.12223	1.43426e-26	1.29991e-25		COA4	-0.660483	5.55191	0.00485785	0.0214217		CALM3	0.00527403	0.185792	0.23761	0.0664322	0.07464	0.168066
FAM84B	1.70825	1.64736	1.43868e-26	1.30311e-25		SYT5	0.471436	6.36919	0.00487679	0.021469		THG1L	0.0109649	5.88506e-07	2.09845e-06	0.250824	0.503764	1.00607
ZNF155	-0.96651	3.57519	1.44948e-26	1.31209e-25		H1F0	0.442343	7.13082	0.00487926	0.021469		CSRP1	0.00876797	9.68921e-10	5.35082e-09	0.19788	0.103646	-0.932956
SYNM	-0.716057	6.11904	1.48999e-26	1.34793e-25		MACROD1	0.448827	5.82139	0.00488096	0.021469		VWA8	0.0125927	0.518298	0.579808	0.340727	0.372623	0.129102
PAPD4	-0.842341	5.21734	1.52966e-26	1.38297e-25		NDE1	-0.490762	4.77306	0.00488235	0.021469		GCSH	0.0129521	0.108565	0.148053	2.66408	2.22813	-0.257808
RNMT	-0.923511	6.7287	1.61392e-26	1.45826e-25		CHRNB4	0.525447	5.76735	0.00488353	0.021469		ARL6	0.0186403	0	0	0.187295	0.67952	1.8592
DNTTIP1	0.606327	4.79752	1.66713e-26	1.50542e-25		ITSN1	-0.436719	5.8441	0.00492452	0.0216359		KLF6	0.008804	0.00283545	0.00542385	0.136898	0.099773	-0.456383
TEAD4	0.787903	3.34351	1.69272e-26	1.52759e-25		RBP1	0.497409	10.4928	0.00494326	0.021705		KIF13B	0.00672281	5.40833e-08	2.2766e-07	0.176335	0.305956	0.795004
LAMTOR4	0.651232	6.37894	1.71696e-26	1.54852e-25		RPF2	-0.750025	5.63682	0.00501451	0.0220044		LYPLAL1	0.0125973	0.0190716	0.0307586	0.327055	0.215786	-0.59993
INADL	-0.921524	4.10907	1.72566e-26	1.55541e-25		MRPL41	-0.496377	5.98334	0.00502912	0.022055		TFRC	0.00796041	1.90717e-11	1.34997e-10	0.19458	0.363025	0.899703
TIA1	-0.894163	6.87083	1.76838e-26	1.59295e-25		CTSB	-0.373424	9.35895	0.00504123	0.0220946		HRAS	0.00734654	6.83786e-12	5.18471e-11	0.229561	0.117733	-0.963357
PPP2R5E	-0.795745	6.59738	1.83775e-26	1.65443e-25		FAM193A	0.435	5.68668	0.00505141	0.0221257		TMOD2	0.0149731	1.76337e-12	1.44285e-11	0.0253773	0.0777617	1.61552
TAF1	-1.02	6.50364	1.89466e-26	1.70462e-25		TNC	-0.424784	7.70888	0.00505698	0.0221366		BBS9	0.00607429	1.2056e-05	3.46713e-05	0.108274	0.191554	0.823058
PRELID1	0.610784	6.92332	1.9217e-26	1.72789e-25		SDF2L1	-0.596081	4.72951	0.00507461	0.0222003		PANK3	0.0279159	0.000787269	0.00167377	0.0366795	0.0631513	0.783838
GZF1	-0.656079	4.71399	1.92832e-26	1.73278e-25		CALM3	0.325617	7.53383	0.00509996	0.0222976		EIF5	0.00768096	0.555936	0.615896	0.153794	0.149666	-0.0392577
RPL23AP53	-1.01962	4.86926	1.93073e-26	1.73389e-25		THG1L	0.61206	6.15515	0.00511559	0.0223399		TXNDC17	0.00806795	2.09832e-08	9.33969e-08	0.359956	0.201699	-0.835616
ZNF292	-1.67185	6.55985	1.93704e-26	1.7385e-25		CSRP1	-0.396215	6.98427	0.00511586	0.0223399		TRAPPC13	0.00804394	1.21142e-11	8.88333e-11	0.102156	0.238277	1.22186
RPL22L1	0.894459	4.71545	2.01461e-26	1.80702e-25		VWA8	-0.375266	6.00626	0.00511981	0.0223435		STXBP1	0.00513884	1.06526e-06	3.64363e-06	0.086046	0.123067	0.51627
KIAA0907	-0.565631	6.57526	2.07235e-26	1.85768e-25		GCSH	-0.640081	4.8681	0.00513496	0.022396		FAM120B	0.00695166	6.90215e-09	3.35012e-08	0.12391	0.242719	0.969992
RPS13	0.578924	8.54329	2.07823e-26	1.86183e-25		ARL6	0.757652	6.19846	0.00513934	0.0224015		KLC2	0.00696847	0.40088	0.465086	0.125541	0.141302	0.170613
TSPO	0.994433	5.1755	2.09159e-26	1.87266e-25		KLF6	0.476772	6.43072	0.00515622	0.0224615		RPL22L1	0.0165375	1.80855e-13	1.6846e-12	0.362849	0.132045	-1.45834
SECISBP2L	-1.11972	6.74474	2.10349e-26	1.88217e-25		KIF13B	0.384304	6.41593	0.0051797	0.0225501		DDB2	0.00683918	1.32175e-08	6.0922e-08	0.243166	0.133622	-0.863784
PPIP5K2	-1.12819	6.47054	2.14539e-26	1.9182e-25		LYPLAL1	-0.605943	4.4535	0.00520733	0.0226566		EXOSC8	0.0108315	0.00183645	0.00365498	0.216702	0.310158	0.517288
TMEM256	0.770719	4.05307	2.14636e-26	1.9182e-25		TFRC	0.378957	8.31943	0.00522136	0.0227039		PIGT	0.00621522	1.33148e-11	9.70389e-11	0.236591	0.133578	-0.824715
TMEM33	-0.729462	7.24553	2.19188e-26	1.9577e-25		HRAS	-0.456922	5.78411	0.00522626	0.0227115		COIL	0.010811	2.19657e-06	7.12358e-06	0.149767	0.276769	0.88596
XPO4	-0.914394	5.93141	2.20393e-26	1.96727e-25		TMOD2	0.490382	4.84845	0.0052734	0.0229024		GBA	0.00762145	1.43278e-11	1.03793e-10	0.627498	0.327826	-0.936678
ARID4A	-1.38157	5.19035	2.22903e-26	1.98848e-25		BBS9	0.474165	4.83603	0.00528518	0.0229397		CENPN	0.0128383	0.00164557	0.00330737	0.209421	0.11397	-0.877748
ZKSCAN3	-0.78421	4.20522	2.31286e-26	2.06201e-25		PANK3	-0.663188	4.52881	0.00529005	0.0229399		ZCCHC3	0.00725381	7.52998e-05	0.000189846	0.165265	0.24165	0.548138
ANKAR	-1.44648	1.47435	2.32959e-26	2.07567e-25		EIF5	-0.347546	7.85272	0.00529162	0.0229399		FADS1	0.00753605	0.0204133	0.032713	0.0879521	0.0711892	-0.30506
IMPDH2	0.485623	7.53537	2.36865e-26	2.1092e-25		TXNDC17	-0.407346	7.11774	0.00529807	0.022954		DDR1	0.00605882	5.59243e-10	3.2024e-09	0.141341	0.0780078	-0.857492
RIF1	-1.55797	6.06631	2.38777e-26	2.12494e-25		TRAPPC13	0.552919	4.94972	0.00531262	0.0229846		RPL24	0.00899725	2.00207e-08	8.94474e-08	0.486545	0.27071	-0.845826
HIVEP3	-0.596264	4.94765	2.39294e-26	2.12826e-25		STXBP1	0.367064	7.14082	0.00531383	0.0229846		RANBP6	0.0139667	2.00617e-13	1.85656e-12	0.212591	0.570244	1.4235
ZNF280C	-1.04163	4.09572	2.43698e-26	2.16612e-25		FAM120B	0.457067	6.23592	0.00531473	0.0229846		FBXO21	0.00682348	3.01973e-06	9.60577e-06	0.233744	0.373358	0.675633
EIF3I	0.502427	8.33465	2.58734e-26	2.29839e-25		KLC2	0.372537	6.95348	0.0053269	0.0230234		FAM114A2	0.0114145	1.04085e-05	3.02872e-05	0.122542	0.234908	0.938821
PCDHB13	-1.29724	1.87552	2.62717e-26	2.33236e-25		RPL22L1	-0.626214	5.12903	0.00536999	0.0231957		PPAP2C	0.0134913	4.18887e-09	2.10625e-08	0.273647	0.133024	-1.04063
TIMP3	0.59147	7.19297	2.66107e-26	2.36104e-25		DDB2	-0.487455	5.36063	0.00538557	0.023249		AFAP1	0.0053496	0.150807	0.197796	0.182357	0.168657	-0.112679
GSTP1	0.591348	8.67599	2.79716e-26	2.4803e-25		EXOSC8	0.506501	5.01314	0.00540366	0.023313		PMAIP1	0.0079519	3.24842e-06	1.02572e-05	0.139548	0.221868	0.668941
QSER1	-1.20614	6.86001	2.80495e-26	2.4857e-25		PIGT	-0.381282	7.50739	0.0054194	0.0233652		TMX1	0.00989867	0.157415	0.205181	0.239776	0.272981	0.187112
ZCCHC8	-0.617671	4.84135	2.81943e-26	2.49704e-25		COIL	0.527922	5.39289	0.00542226	0.0233652		PLEKHA6	0.0158614	7.62557e-05	0.00019212	0.0608432	0.0990642	0.703268
CD59	0.473342	7.74462	2.859e-26	2.53056e-25		GBA	-0.458668	7.26057	0.0054308	0.0233879		DFFA	0.00419692	1.18494e-08	5.53672e-08	0.232258	0.15714	-0.563679
ACTN4	0.653095	7.58683	2.95033e-26	2.60984e-25		CENPN	-0.64588	4.78754	0.00545715	0.0234873		FAM114A1	0.0103901	0.000385408	0.00086802	0.137013	0.21582	0.655518
CKAP4	0.522974	7.34853	2.97385e-26	2.62907e-25		ZCCHC3	0.451592	6.14268	0.00546476	0.023506		CPNE1	0.00323677	0.789962	0.826691	0.226587	0.231384	0.0302294
RSBN1L	-0.847118	5.38208	2.998e-26	2.64884e-25		FADS1	-0.445785	6.60482	0.00548338	0.023572		PLOD1	0.00606244	2.28868e-11	1.59939e-10	0.375978	0.215689	-0.801696
SLC4A5	-1.05661	3.5681	3.23576e-26	2.85719e-25		DDR1	-0.421105	6.02909	0.00548697	0.0235733		SSBP3	0.00606779	0.00131506	0.00268698	0.110309	0.145959	0.404012
ADCY1	-0.441358	7.38876	3.30626e-26	2.9177e-25		RPL24	-0.426012	8.23036	0.00549032	0.0235736		TMEM9	0.00954018	3.22982e-09	1.65909e-08	0.17535	0.0896884	-0.967242
NLK	-0.715537	4.19202	3.48114e-26	3.07019e-25		RANBP6	0.463428	6.85149	0.00550606	0.023627		DBH	0.0142867	0.740045	0.783416	0.308816	0.327987	0.0868919
CAMK4	-1.02753	3.14782	3.5285e-26	3.1101e-25		FBXO21	0.411143	6.95935	0.00553218	0.0237249		SPPL3	0.0116864	0.00500611	0.00909333	0.0511545	0.0362042	-0.498706
ZSWIM6	-0.627864	5.48995	3.60414e-26	3.17487e-25		FAM114A2	0.516274	4.90433	0.0055382	0.0237366		MARCH6	0.00586702	0	0	0.120352	0.267567	1.15265
STMN2	-0.516614	10.6738	3.60992e-26	3.17807e-25		PPAP2C	-0.49802	6.15919	0.00556344	0.0238245		FEN1	0.0070006	4.7141e-09	2.34065e-08	0.290546	0.1671	-0.798053
C20orf27	0.761133	5.60941	3.72083e-26	3.27375e-25		AFAP1	-0.36921	7.60931	0.00556535	0.0238245		LRP12	0.00879069	7.05269e-09	3.40466e-08	0.0854891	0.186344	1.12415
DDIT3	0.676897	4.46865	3.93321e-26	3.45855e-25		PMAIP1	0.551985	4.88998	0.0055851	0.0238948		METTL3	0.00449551	1.90257e-08	8.53765e-08	0.293186	0.18772	-0.643234
OTUD7B	-0.654628	5.43825	4.05455e-26	3.56313e-25		TMX1	-0.448127	5.90364	0.00560084	0.0239411		MEX3A	0.00501937	4.40403e-12	3.43794e-11	0.0303352	0.0498411	0.71634
KCNMA1	0.843072	3.83155	4.09068e-26	3.59074e-25		PLEKHA6	0.493887	9.74148	0.00560259	0.0239411		MORN4	0.0124725	0.00175526	0.00350609	0.0493885	0.0722273	0.548369
TMEM167A	-0.813491	7.59513	4.09084e-26	3.59074e-25		DFFA	-0.445588	6.55616	0.00563785	0.0240774		MRPL2	0.00833537	2.6717e-07	1.01397e-06	0.466411	0.248715	-0.907107
TIPRL	-0.568493	7.24859	4.11187e-26	3.60706e-25		FAM114A1	0.51064	5.28733	0.00565223	0.0241245		NLGN3	0.00421234	4.30162e-07	1.56353e-06	0.0983259	0.169112	0.78234
PLOD3	0.632239	6.88683	4.173e-26	3.65851e-25		CPNE1	0.357466	7.99052	0.00569036	0.0242728		SCARB1	0.0190707	5.03524e-10	2.89729e-09	0.190617	0.0814161	-1.22729
SDCCAG3	0.582682	5.90369	4.34648e-26	3.80833e-25		PLOD1	-0.351636	8.07475	0.00572796	0.0244187		HSPA14	0.0143581	0.619524	0.675577	0.0942053	0.0740418	-0.347468
TCAF1	-0.974009	7.66912	4.55384e-26	3.98765e-25		SSBP3	0.360306	6.66458	0.00574196	0.0244638		PBRM1	0.0105547	1.64313e-14	1.70651e-13	0.147065	0.327777	1.15626
IMPAD1	-0.59851	7.27081	4.5578e-26	3.98875e-25		TMEM9	-0.403727	7.04131	0.00574662	0.0244692		MBD1	0.00433767	0.000895434	0.00188242	0.134646	0.175119	0.379168
FASTKD3	-1.03913	2.95767	4.77077e-26	4.17265e-25		DBH	0.465784	9.43629	0.00579783	0.0246726		PCMT1	0.00725931	0.000128098	0.000309824	0.185289	0.268255	0.533829
SOCS3	0.943752	3.80534	4.82138e-26	4.21442e-25		SPPL3	-0.593714	4.75967	0.00584049	0.0248394		PPAPDC1A	0.00719444	5.0091e-12	3.87635e-11	0.180613	0.0864668	-1.06268
HSD17B12	-0.625899	5.95167	4.84608e-26	4.23351e-25		MARCH6	0.328631	8.49035	0.00584634	0.0248495		MTMR6	0.0068539	0	0	0.122284	0.317367	1.37592
CHM	-0.973923	5.77549	4.92951e-26	4.30385e-25		FEN1	-0.374937	7.22132	0.005867	0.0249113		KRTCAP2	0.00922905	5.75846e-11	3.79028e-10	0.435617	0.228047	-0.933733
RBM27	-0.871757	5.76692	5.08453e-26	4.43656e-25		LRP12	0.43723	5.38119	0.0058678	0.0249113		TMF1	0.0166395	4.89275e-13	4.29395e-12	0.134166	0.386588	1.52678
ZNF692	0.808066	3.94518	5.14346e-26	4.48532e-25		METTL3	-0.358556	6.56986	0.0058764	0.024933		BABAM1	0.0112797	3.92915e-07	1.43791e-06	0.107975	0.0570049	-0.921539
ZNF525	-1.43877	3.5612	5.29939e-26	4.61857e-25		MEX3A	0.415797	6.55053	0.00593464	0.0251653		YIPF1	0.00714326	0.191898	0.244455	0.106886	0.134718	0.333865
BIRC6	-1.29165	7.75374	5.42257e-26	4.72314e-25		MORN4	0.60783	4.66921	0.00594484	0.0251936		SHD	0.0119849	0.987676	0.990357	0.0307117	0.0324072	0.0775269
COL13A1	1.84404	0.761557	5.47391e-26	4.76505e-25		MRPL2	-0.451581	5.22949	0.00597786	0.0253186		KLHL18	0.0081682	0.00293531	0.00559835	0.162084	0.119008	-0.445679
SLC25A19	0.866316	3.234	5.60025e-26	4.87215e-25		NLGN3	0.460702	5.52442	0.00598299	0.0253254		TM7SF2	0.00788623	7.56196e-08	3.10262e-07	0.199031	0.1235	-0.688478
RPL27A	0.476124	8.78362	5.61408e-26	4.88131e-25		SCARB1	-0.722889	5.33703	0.0060185	0.0254607		CSRP2	0.00859869	2.39559e-07	9.17473e-07	0.487834	0.263893	-0.886436
SMIM15	-0.761414	6.33517	5.6447e-26	4.90504e-25		HSPA14	-0.689061	4.57459	0.00606594	0.0256463		TMTC4	0.0079755	0.595835	0.653641	0.0840338	0.0643758	-0.384451
MMS22L	-0.921111	4.26834	5.67505e-26	4.92851e-25		PBRM1	0.380547	7.3129	0.00608837	0.025726		QTRTD1	0.00938746	0.762374	0.802744	0.219943	0.18428	-0.255229
YRDC	0.714357	6.05081	5.72778e-26	4.97137e-25		MBD1	0.373955	6.5616	0.00611752	0.0258339		GLO1	0.0133632	0.00335549	0.00632033	0.13471	0.0922346	-0.546476
UPP1	0.870262	4.13809	5.76637e-26	5.00193e-25		PCMT1	0.382219	6.7074	0.00612779	0.0258621		CDK7	0.00697935	0.263939	0.323075	0.330273	0.2688	-0.297129
DDHD1	-0.975712	5.265	5.83132e-26	5.05529e-25		PPAPDC1A	-0.595187	4.56093	0.00615584	0.0259652		NUPL1	0.0165886	0.857284	0.882262	0.0880923	0.0762036	-0.209156
TMED8	-0.896682	3.05847	5.9732e-26	5.17398e-25		MTMR6	0.37583	5.78403	0.00616792	0.0260009		AAR2	0.00354227	0.00371499	0.00692798	0.190384	0.227697	0.258205
IGFBP2	0.626011	7.18222	5.97524e-26	5.17398e-25		KRTCAP2	-0.414191	7.32373	0.00617853	0.0260303		PEF1	0.0170029	3.00307e-07	1.13131e-06	0.25998	0.126627	-1.03781
IMPG2	-1.90515	-0.0929973	6.13554e-26	5.30967e-25		TMF1	0.438642	5.68019	0.00619819	0.0260978		UQCRQ	0.0141319	7.61169e-13	6.51974e-12	0.264964	0.107407	-1.30271
RNF2	-0.689668	5.75389	6.21278e-26	5.37336e-25		BABAM1	-0.489732	6.36185	0.00621604	0.0261577		RET	0.00454441	1.08146e-07	4.34471e-07	0.142282	0.20486	0.525886
ZNF287	-0.960304	3.53641	6.29745e-26	5.4434e-25		YIPF1	0.520612	5.20613	0.00622067	0.0261577		ITGB1	0.0130447	0.654667	0.707842	0.321871	0.304339	-0.0808044
RYBP	-0.626449	6.89167	6.44157e-26	5.56472e-25		SHD	0.495102	6.43059	0.00622334	0.0261577		RBM10	0.0077766	0.0753855	0.106912	0.194419	0.226892	0.222836
SLC30A5	-0.593345	6.11575	6.70339e-26	5.78751e-25		KLHL18	-0.597803	5.14923	0.00628443	0.0263953		ZMYND11	0.00982562	1.75651e-10	1.07669e-09	0.0579295	0.119013	1.03875
MICALL2	0.872291	3.8071	6.81058e-26	5.87539e-25		TM7SF2	-0.397417	7.245	0.00628723	0.0263953		RAB1A	0.0109233	0.816978	0.849234	0.135903	0.128835	-0.077051
RNF11	-0.554925	7.37363	6.81315e-26	5.87539e-25		CSRP2	-0.48391	5.94314	0.00630063	0.0264292		ARID4B	0.0198887	2.43749e-07	9.32021e-07	0.117442	0.259311	1.14273
ANKIB1	-0.977026	7.63989	6.93363e-26	5.9758e-25		TMTC4	-0.542855	4.76859	0.00630267	0.0264292		LHFPL2	0.00922558	1.29274e-11	9.43121e-11	0.0291829	0.0601127	1.04254
PDCD4	-0.747033	5.86889	7.06496e-26	6.08544e-25		QTRTD1	-0.483889	4.85335	0.00634946	0.0266085		BID	0.0136156	1.05395e-09	5.78456e-09	0.251614	0.0975183	-1.36746
DUS1L	0.737368	6.52135	7.08211e-26	6.09665e-25		GLO1	-0.450759	6.67318	0.00635337	0.0266085		PPME1	0.00408886	0.0616351	0.0889676	0.221215	0.255719	0.20911
PAQR8	-0.537234	5.9348	7.08927e-26	6.09926e-25		CDK7	-0.43629	5.2213	0.00635655	0.0266085		TMEM209	0.0111277	2.45634e-10	1.46539e-09	0.261254	0.559671	1.09913
BSG	0.660933	8.5612	7.10041e-26	6.10527e-25		NUPL1	-0.611986	5.08407	0.00638468	0.0267107		CTC1	0.126046	0.0161757	0.0264529	2.50749	1.04535	-1.26226
POLR3K	0.658525	4.69692	7.13606e-26	6.12942e-25		AAR2	0.365116	6.58634	0.00639547	0.0267403		CTSA	0.0052465	0	0	0.572791	0.268078	-1.09535
PTBP3	-0.915251	6.79618	7.1368e-26	6.12942e-25		PEF1	-0.544488	5.84986	0.00640057	0.026746		HDAC9	0.0119243	0.224964	0.281008	0.189944	0.201601	0.0859312
MGEA5	-1.00118	7.32348	7.20447e-26	6.18243e-25		UQCRQ	-0.658965	6.94384	0.00644658	0.0269226		IKBIP	0.0105306	0.0882963	0.122806	0.275862	0.229158	-0.267605
DPH2	0.560247	6.6843	7.2069e-26	6.18243e-25		RET	0.327705	11.6675	0.00646783	0.0269957		LIMCH1	0.0114537	0.410142	0.474751	0.119349	0.13096	0.133935
PARK7	0.446537	7.49599	7.65391e-26	6.56209e-25		ITGB1	-0.382188	10.364	0.00647419	0.0269965		RGS12	0.00490742	0.000299134	0.000684956	0.102696	0.147239	0.519779
RBAK	-1.51217	6.02354	7.79109e-26	6.67582e-25		RBM10	0.411904	6.82927	0.00647729	0.0269965		TWF2	0.0145856	5.21881e-08	2.20202e-07	0.555538	0.268099	-1.05112
CEP350	-1.65301	6.48424	7.81184e-26	6.68971e-25		ZMYND11	0.455516	5.75347	0.00647931	0.0269965		HEATR1	0.0112787	0.0375546	0.0568538	0.311398	0.393251	0.336693
EYA3	-0.65884	5.31739	7.86547e-26	6.73173e-25		RAB1A	-0.476833	7.02743	0.00648541	0.0270062		PRAME	0.00375858	0.0351805	0.0536238	0.272111	0.316104	0.216205
SPCS3	-0.77547	7.04238	7.89018e-26	6.74896e-25		ARID4B	-0.451684	6.13481	0.00649984	0.0270506		SNRNP200	0.00433798	0.00171724	0.00343881	0.349806	0.438117	0.324761
LINC00909	-0.628317	4.87673	8.02832e-26	6.86315e-25		LHFPL2	0.432018	6.72349	0.00650691	0.0270634		POLR2H	0.011482	5.05424e-09	2.4991e-08	0.276614	0.116997	-1.24141
MRPS12	0.793483	5.02757	8.05178e-26	6.87922e-25		BID	-0.523948	5.26332	0.00651122	0.0270634		FAU	0.0128703	2.97098e-11	2.04811e-10	0.214426	0.100856	-1.08818
ADA	0.862988	3.48767	8.49979e-26	7.25777e-25		PPME1	0.356043	7.62026	0.00651655	0.0270634		GUK1	0.0203644	7.98867e-08	3.27018e-07	0.0478413	0.0198784	-1.26705
KIF5C	-0.931089	8.21301	9.02743e-26	7.70386e-25		TMEM209	0.467563	6.75277	0.00651798	0.0270634		AKIRIN2	0.0054932	0.048157	0.0711388	0.138938	0.177069	0.349873
NELL2	0.778892	5.8435	9.18957e-26	7.83769e-25		CTC1	-1.24513	8.31239	0.00655956	0.0272196		SCN3B	0.00365028	0	0	0.0387408	0.0751402	0.955732
CYC1	0.662112	6.55916	9.30375e-26	7.93049e-25		CTSA	-0.354012	8.28662	0.0065632	0.0272196		SEC61A1	0.00423187	6.42586e-12	4.89312e-11	0.168279	0.104482	-0.687595
DPM2	0.676796	6.74471	1.0565e-25	9.00039e-25		HDAC9	-0.440586	6.39354	0.00661551	0.0274208		C11orf49	0.00943099	0.339081	0.402285	0.178335	0.209037	0.22917
ZNF697	-0.564866	5.7237	1.08721e-25	9.25668e-25		IKBIP	-0.607549	5.46907	0.00664688	0.0275349		URM1	0.00891136	1.84328e-06	6.05669e-06	0.146238	0.0798153	-0.873583
ZNF284	-1.01243	3.41102	1.13704e-25	9.67536e-25		LIMCH1	-0.395838	7.55094	0.00669461	0.0277166		RPL36	0.0110486	0.271002	0.330417	0.170457	0.153306	-0.153
TIMP1	0.726187	6.0971	1.15282e-25	9.80392e-25		RGS12	0.404821	5.45086	0.00671069	0.0277672		MTAP	0.00811031	1.65433e-08	7.49916e-08	0.121921	0.233323	0.936374
MAP2	-1.017	7.81348	1.17204e-25	9.96164e-25		TWF2	-0.469134	7.41221	0.0067227	0.0278008		BTF3	0.0164207	0.000301142	0.00068911	0.21223	0.13019	-0.705005
PAK2	-0.567028	7.81205	1.1849e-25	1.00651e-24		HEATR1	-0.36715	8.07999	0.00673722	0.0278448		NCAPG	0.0284181	0.116025	0.157145	0.502224	0.613776	0.28938
MRPS15	0.585523	5.21884	1.1869e-25	1.00764e-24		PRAME	0.30687	9.72455	0.006742	0.0278486		RNASEH1	0.00646594	0.0989449	0.136393	0.0879718	0.070958	-0.310076
FAU	0.672471	8.02313	1.34104e-25	1.13784e-24		SNRNP200	0.320415	10.5288	0.00675241	0.0278755		WDYHV1	0.0086805	0.00816531	0.0142444	0.0749354	0.125792	0.747317
ASB7	-0.736944	4.5609	1.40136e-25	1.18834e-24		POLR2H	-0.505994	6.03536	0.00678257	0.027984		TIMM44	0.0102106	0.189031	0.241276	0.255275	0.313155	0.294827
PSPH	0.554019	5.47215	1.49266e-25	1.26503e-24		FAU	-0.449356	7.91747	0.00679031	0.0279998		UBE2D3	0.0259501	0.193398	0.246102	0.0914872	0.0687415	-0.412389
CLCF1	1.10076	2.62556	1.50254e-25	1.27267e-24		GUK1	-0.560438	5.49325	0.00679764	0.0280139		RPP30	0.00821874	0.00675905	0.0119816	0.398385	0.282609	-0.495358
LOC100289230	-1.65163	1.33907	1.53892e-25	1.30274e-24		AKIRIN2	0.396919	5.51854	0.00681059	0.0280293		THRAP3	0.00407458	4.5735e-11	3.05256e-10	0.230187	0.361991	0.653146
NUDT12	-1.0435	4.19838	1.54329e-25	1.30569e-24		SCN3B	0.457172	5.18937	0.00681441	0.0280293		TIMM50	0.00718626	7.20845e-09	3.47281e-08	0.479318	0.261642	-0.873389
STX10	0.627732	6.36986	1.55248e-25	1.31271e-24		SEC61A1	-0.360567	8.60627	0.00681571	0.0280293		DLG1	0.0129888	0.967793	0.973524	0.164969	0.157281	-0.0688434
RUFY2	-0.988395	6.03253	1.55603e-25	1.31496e-24		C11orf49	0.449155	6.76627	0.00681955	0.0280293		RABGAP1L	0.0137698	4.66349e-12	3.62068e-11	0.153672	0.387239	1.33337
ATG12	-0.685327	6.25374	1.60572e-25	1.35617e-24		URM1	-0.413081	5.99168	0.00682089	0.0280293		NOM1	0.00591848	0.312289	0.373982	0.210412	0.215121	0.0319341
ZNF443	-1.37599	2.65745	1.61072e-25	1.35962e-24		RPL36	0.362493	8.67186	0.00683763	0.028082		CSTF2	0.00452597	0.000510485	0.00112625	0.351166	0.244892	-0.520008
NHP2	0.559341	7.28619	1.65417e-25	1.3955e-24		MTAP	0.427772	5.58356	0.00685152	0.028123		PTPRF	0.00723821	9.67329e-10	5.34616e-09	0.224623	0.136505	-0.718552
HDX	-1.02333	3.73857	1.67366e-25	1.41113e-24		BTF3	-0.447637	8.87455	0.00686276	0.0281403		TPR	0.022679	2.50206e-08	1.09657e-07	0.231266	0.542419	1.22985
ZNHIT1	0.621974	6.71675	1.75049e-25	1.47507e-24		NCAPG	-0.591642	6.54441	0.00686357	0.0281403		OSBPL7	0.0078202	0.752511	0.794373	0.165194	0.152876	-0.111797
SCYL2	-0.973837	6.32553	1.80037e-25	1.51624e-24		RNASEH1	-0.437042	4.96272	0.0068856	0.0282096		PSMG2	0.00931336	3.21639e-05	8.58867e-05	0.161565	0.11211	-0.527203
EXOC5	-1.14963	6.70456	1.81377e-25	1.52665e-24		WDYHV1	0.575318	4.77182	0.00688833	0.0282096		PLK3	0.0162329	0.802489	0.837466	0.160025	0.182226	0.187429
FBLN1	0.573606	7.05447	1.83371e-25	1.54255e-24		TIMM44	0.504566	5.89422	0.0068942	0.0282175		GSTO1	0.00762855	3.50718e-10	2.05787e-09	0.324485	0.18012	-0.849193
MRPL19	-0.573933	5.72107	1.83754e-25	1.5449e-24		UBE2D3	-0.581454	6.83654	0.00694411	0.0284056		SRRM3	0.0110607	0.00330376	0.00623113	0.0298012	0.053349	0.840093
PCNXL2	-0.557536	6.57979	1.87424e-25	1.57485e-24		RPP30	-0.508774	5.28259	0.00695827	0.0284473		TP53I3	0.00450358	1.94891e-10	1.18445e-09	0.196918	0.122125	-0.68924
PLAGL2	-0.533955	5.35832	1.87804e-25	1.57715e-24		THRAP3	0.308487	8.18982	0.00697783	0.028511		GGA3	0.00556426	0.0406893	0.0612615	0.100769	0.120958	0.263448
A4GALT	1.9834	0.732081	1.94187e-25	1.62982e-24		TIMM50	-0.378317	6.53718	0.00700584	0.0285795		RHOBTB1	0.0116566	0.116537	0.157763	0.107021	0.0854582	-0.324601
GOSR1	-0.563827	6.0709	2.04895e-25	1.71872e-24		DLG1	-0.363719	6.41568	0.00700593	0.0285795		YWHAB	0.00678268	4.20972e-08	1.79858e-07	0.093378	0.147003	0.654689
ELOVL1	0.663262	5.4065	2.09615e-25	1.75731e-24		RABGAP1L	0.531861	4.95745	0.00700654	0.0285795		MNT	0.0134594	6.50326e-06	1.95207e-05	0.065961	0.123252	0.901923
ZNF451	-1.0616	5.6695	2.13323e-25	1.78682e-24		NOM1	-0.414089	5.74737	0.00701492	0.0285975		CRTC2	0.0165639	0.0012682	0.00260018	0.0718585	0.035037	-1.03628
GRAMD1A	0.631585	7.02544	2.13377e-25	1.78682e-24		CSTF2	-0.367085	6.1488	0.00702965	0.0286412		KIF22	0.00580501	1.48927e-10	9.24797e-10	0.342656	0.198249	-0.78945
DDX56	0.508885	6.94948	2.16603e-25	1.81281e-24		PTPRF	-0.489157	7.36666	0.00706566	0.0287716		FH	0.00945107	0.0547748	0.0797751	0.377861	0.477338	0.337156
ZNF808	-1.13575	3.25968	2.17587e-25	1.82001e-24		TPR	0.325935	8.76448	0.00708771	0.028845		HSBP1	0.0113859	0.00274491	0.00526334	0.0502024	0.077009	0.617271
MICA	1.60479	1.46298	2.23183e-25	1.86576e-24		OSBPL7	0.601787	4.50042	0.00710617	0.0289038		DUS1L	0.0205378	9.13416e-08	3.71988e-07	0.0823156	0.0296205	-1.47457
FYTTD1	-0.685998	6.6582	2.32163e-25	1.93973e-24		PSMG2	-0.540587	5.12175	0.00711908	0.028929		CTPS2	0.00787672	2.64914e-07	1.00648e-06	0.103798	0.193031	0.895058
NF1	-0.971105	7.33747	2.37587e-25	1.98393e-24		PLK3	0.64853	4.62329	0.00712042	0.028929		DDAH2	0.00466993	0.169533	0.219292	0.117329	0.131609	0.165694
CLMP	-0.752925	6.44457	2.4398e-25	2.03616e-24		GSTO1	-0.353243	6.84234	0.00717476	0.0291332		CD99	0.0150403	4.96288e-09	2.45563e-08	0.239755	0.118216	-1.02014
DTYMK	0.690669	5.39502	2.46788e-25	2.05843e-24		SRRM3	0.723871	4.59609	0.00718778	0.0291696		AP1S1	0.00913842	1.89701e-09	1.00933e-08	0.612245	0.346719	-0.82034
ANKRD1	0.777492	5.45765	2.55489e-25	2.1298e-24		TP53I3	-0.375129	6.49597	0.0072012	0.0292076		FAM50A	0.0105106	0.4435	0.507111	0.29455	0.319555	0.117552
INSIG1	-0.496745	6.94486	2.57567e-25	2.1459e-24		GGA3	0.413323	5.58013	0.00721378	0.0292421		ECI2	0.00408425	7.74162e-11	4.99425e-10	0.297998	0.184314	-0.69314
KIAA1715	-0.839587	5.75971	2.7067e-25	2.2538e-24		RHOBTB1	-0.554859	4.56491	0.0072403	0.029333		SIGIRR	0.0118167	0.535532	0.596289	0.157428	0.190704	0.276643
VPS13C	-1.54225	6.43763	2.75966e-25	2.29661e-24		YWHAB	0.370767	8.58755	0.00726633	0.0294116		TMEM128	0.0097397	1.23817e-08	5.74029e-08	0.0905685	0.15802	0.803028
PRKAB2	-0.660219	5.29591	2.7766e-25	2.3094e-24		HIST1H4L	0.456033	7.41456	0.00726788	0.0294116		TXNL4A	0.00820452	2.23817e-08	9.88815e-08	0.182327	0.109214	-0.739364
SNAI2	-0.668516	4.92128	2.79976e-25	2.32735e-24		MNT	0.556506	5.44727	0.00729845	0.0295186		SPP1	0.0115573	4.87215e-10	2.81025e-09	0.977025	0.388882	-1.32906
BZW2	0.519543	6.08601	2.94349e-25	2.44545e-24		CRTC2	-0.654918	4.73829	0.00730802	0.0295215		FAM60A	0.00791204	0.000544269	0.00119488	0.073813	0.116635	0.660052
ATRNL1	-0.817761	5.72638	3.0115e-25	2.50054e-24		KIF22	-0.392887	6.68895	0.0073095	0.0295215		TSNAX	0.0159271	0.0819454	0.114959	0.117747	0.128192	0.122617
ANKRD17	-0.862513	7.28796	3.02738e-25	2.51231e-24		FH	0.410779	8.25523	0.0073115	0.0295215		RUVBL1	0.00232594	0.145027	0.191058	0.370299	0.349981	-0.0814104
GLIPR1	0.915644	4.76904	3.03656e-25	2.51851e-24		HSBP1	0.532935	6.57044	0.00733407	0.029596		WHSC1L1	0.0115563	8.22675e-14	7.94288e-13	0.0725027	0.185185	1.35286
LRRC75A-AS1	0.615216	8.78579	3.04297e-25	2.52242e-24		DUS1L	-0.583277	4.83746	0.00734516	0.0296241		ZNF618	0.00452121	1.13909e-13	1.08365e-12	0.0338962	0.0760848	1.16648
DAD1	0.567366	6.69678	3.16454e-25	2.62172e-24		CTPS2	0.437067	5.23144	0.00736854	0.029696		EEF1G	0.00455542	4.48143e-11	2.99953e-10	0.337993	0.212988	-0.666218
CCT7	0.458996	8.27347	3.16871e-25	2.6237e-24		DDAH2	0.404155	7.29538	0.00737127	0.029696		NAA25	0.0112972	0.0465572	0.0689755	0.197122	0.246367	0.321717
PLIN3	0.620594	5.71365	3.18938e-25	2.63933e-24		CD99	-0.550523	6.4483	0.00738617	0.0297394		MRPS2	0.00648103	1.38902e-11	1.00821e-10	0.209238	0.115949	-0.851653
FIGNL2	-0.804854	3.98693	3.27669e-25	2.70881e-24		AP1S1	-0.386879	9.29157	0.00739169	0.0297449		OGT	0.00907811	7.21645e-15	7.80142e-14	0.218639	0.463524	1.08409
PEG10	-0.738409	7.89696	3.27701e-25	2.70881e-24		FAM50A	0.487136	7.06055	0.00742925	0.0298793		TRIM55	0.0132724	0	0	0.920564	0.165487	-2.4758
ARL4D	0.968513	3.34399	3.2937e-25	2.72109e-24		ECI2	-0.360158	6.22121	0.00743983	0.0299042		FYTTD1	0.0108282	8.20027e-11	5.27108e-10	0.0614149	0.144999	1.23938
TMED9	0.552578	7.19444	3.33602e-25	2.7545e-24		SIGIRR	0.532995	5.07832	0.00744377	0.0299042		COX6B1	0.0111162	0.337825	0.400995	0.197986	0.182491	-0.117573
LATS2	1.28514	2.21032	3.38932e-25	2.79694e-24		TMEM128	0.670593	4.65546	0.00744819	0.0299052		SPRY4	0.0062429	1.18381e-11	8.69874e-11	0.0704592	0.127877	0.859903
RALGAPA1P	-1.19717	4.98827	3.46865e-25	2.86081e-24		TXNL4A	-0.478448	6.0641	0.0074621	0.0299443		NUDT16L1	0.0126762	1.90156e-07	7.37771e-07	0.30531	0.15482	-0.979685
DPYSL3	0.500737	7.00621	3.47516e-25	2.86458e-24		SPP1	-0.532971	5.40404	0.00748481	0.0300187		OBSCN	0.0160847	4.15174e-05	0.000108827	0.0215009	0.0442699	1.04193
LINC01004	-1.60428	4.03736	3.4937e-25	2.87749e-24		FAM60A	0.43092	6.22675	0.0075039	0.0300662		NFKB1	0.0079728	9.20325e-08	3.74374e-07	0.3034	0.194964	-0.638013
COX14	0.784959	4.81525	3.49473e-25	2.87749e-24		TSNAX	-0.620364	5.26164	0.00750502	0.0300662		MAGEA12	0.00849948	4.26814e-08	1.82136e-07	0.16768	0.0955513	-0.811365
TRPT1	0.663433	5.14165	3.57152e-25	2.93908e-24		RUVBL1	0.289812	8.22954	0.00752073	0.0301059		PTP4A2	0.0127826	0.0022581	0.00439725	0.0216101	0.0384073	0.829673
WDR34	0.701362	6.36651	3.57898e-25	2.94358e-24		WHSC1L1	0.456364	6.13408	0.00752332	0.0301059		LINC00998	0.00982144	0.149607	0.196403	0.143587	0.11118	-0.369018
CEP44	-0.857546	7.6832	3.62964e-25	2.98359e-24		ZNF618	0.446761	5.57509	0.00756961	0.0302742		ZBTB18	0.00696267	0.692117	0.740812	0.0870711	0.0869447	-0.00209668
ATF1	-0.719381	4.5205	3.63496e-25	2.98629e-24		EEF1G	-0.319574	10.0892	0.00757712	0.0302783		SMARCD3	0.00636189	0.505242	0.567075	0.105252	0.113702	0.111417
RAD51-AS1	-1.06183	2.63216	3.6395e-25	2.98836e-24		NAA25	-0.418544	5.47017	0.00758174	0.0302783		SYF2	0.0138832	0.000132211	0.000319016	0.127974	0.209719	0.712607
UBTD1	0.961958	4.30678	3.64349e-25	2.98997e-24		MRPS2	-0.453022	5.62071	0.00758329	0.0302783		TIMM17B	0.00631189	2.22045e-16	2.85973e-15	0.411634	0.200594	-1.03708
SLC25A39	0.633256	7.69752	3.64654e-25	2.99081e-24		OGT	0.448181	7.41496	0.00760997	0.0303547		RABGEF1	0.00600803	2.75228e-09	1.43235e-08	0.0864887	0.169524	0.970903
TAF1L	-1.06025	2.68704	3.87069e-25	3.17289e-24		TRIM55	-0.605912	4.56152	0.00761208	0.0303547		NOC4L	0.0108985	9.57547e-10	5.30031e-09	0.465884	0.235301	-0.985461
ZNF79	-0.767853	3.5147	3.996e-25	3.27379e-24		FYTTD1	0.433659	5.69689	0.00761509	0.0303547		SEPN1	0.0106839	8.76967e-07	3.04188e-06	0.046831	0.0274036	-0.7731
SIVA1	0.862629	4.86103	3.99829e-25	3.27385e-24		COX6B1	0.476774	7.53536	0.00763998	0.030437		VPS35	0.0084539	2.37088e-10	1.41796e-09	0.214919	0.383141	0.834086
ZNF607	-1.15513	3.98769	4.34167e-25	3.55304e-24		SPRY4	0.394554	6.43978	0.00769953	0.0306572		TIMM17A	0.0306257	0.00371364	0.00692727	0.110703	0.0703145	-0.654804
HLA-A	0.688487	6.24258	4.65332e-25	3.80597e-24		NUDT16L1	-0.529242	5.9544	0.00770506	0.0306622		RAI14	0.0166161	2.02511e-06	6.61289e-06	0.358698	0.168855	-1.08698
UQCRC1	0.602585	6.84026	5.04436e-25	4.12352e-24		OBSCN	0.52258	4.72203	0.00772836	0.0307379		DOCK4	0.00858884	0	0	0.129596	0.463835	1.83959
SP100	1.25546	2.89803	5.05445e-25	4.12722e-24		NFKB1	-0.665193	5.21631	0.00778771	0.0309568		LRRC24	0.0209637	0.87848	0.899792	0.190922	0.209194	0.13186
RRAS	0.857446	4.35108	5.05448e-25	4.12722e-24		MAGEA12	-0.483072	5.40106	0.00779652	0.0309747		TMPO	0.00674429	0.354178	0.417696	0.200452	0.211027	0.0741716
NRDE2	-0.714693	4.37208	5.13215e-25	4.18833e-24		PTP4A2	0.573893	5.43538	0.00784439	0.0311476		NCLN	0.0208577	1.10463e-06	3.76746e-06	0.300408	0.149904	-1.00289
TMEM56-RWDD3	-2.56745	-0.494062	5.36635e-25	4.37703e-24		LINC00998	-0.497025	4.68289	0.00784974	0.0311516		SEPT8	0.00407238	0.000184989	0.000435897	0.0690856	0.0521823	-0.404825
CROCCP3	-0.935403	4.52691	5.50101e-25	4.48438e-24		ZBTB18	-0.365766	6.14958	0.0078626	0.031176		RPL27A	0.0135902	7.17418e-09	3.45863e-08	0.14147	0.0717126	-0.980198
SIGMAR1	0.600901	6.67869	5.72884e-25	4.66666e-24		SMARCD3	0.372304	5.95593	0.00786457	0.031176		MAST1	0.00949231	0.00232562	0.00451396	0.078447	0.108828	0.472259
NAA35	-0.725681	5.14829	5.73093e-25	4.66666e-24		SYF2	0.447387	5.89207	0.00787953	0.0312181		FBLIM1	0.00864059	2.76892e-06	8.84343e-06	0.136539	0.0731895	-0.899601
NIPA1	-0.793246	6.97101	5.74008e-25	4.67153e-24		TIMM17B	-0.533404	6.61409	0.00790083	0.0312643		MRPL12	0.00819126	2.87153e-09	1.4879e-08	0.203474	0.111956	-0.861917
LINC00152	1.49524	1.71944	5.77327e-25	4.69595e-24		RABGEF1	0.394847	5.92783	0.00790365	0.0312643		NUCKS1	0.0133323	6.38382e-11	4.17876e-10	0.0589746	0.124331	1.07602
GAS6	0.636131	5.96052	5.90644e-25	4.80162e-24		NOC4L	-0.508593	5.34509	0.00790425	0.0312643		P3H1	0.00495904	5.55112e-16	6.90021e-15	0.503772	0.282181	-0.836147
CHD7	-1.04601	6.26175	6.03541e-25	4.90377e-24		SEPN1	-0.51351	5.9553	0.00791693	0.0312972		ORC5	0.00955621	0.0530109	0.077475	0.215798	0.229895	0.0912986
PRSS3	0.686282	5.29109	6.30422e-25	5.11936e-24		VPS35	0.377812	7.82421	0.0079246	0.0313102		POLR2G	0.0111563	0.554161	0.614156	0.275055	0.264145	-0.0583905
CASC4	-0.646476	7.57726	6.73253e-25	5.46416e-24		TIMM17A	-0.852559	5.92503	0.0079542	0.0314099		KIAA1467	0.00771375	0.00128017	0.00262095	0.141713	0.245156	0.790728
CDK19	-0.803154	7.33262	6.80345e-25	5.51869e-24		RAI14	-0.528045	5.64964	0.0079932	0.0315409		ZAK	0.020336	0.667327	0.718265	0.112799	0.0986365	-0.193558
ZNF114	-1.30506	2.3068	6.81175e-25	5.52239e-24		DOCK4	0.494079	6.56129	0.00799615	0.0315409		PRKAR2B	0.00772869	7.48619e-05	0.000188809	0.0562792	0.0781268	0.473217
MEIS2	-0.68268	8.7598	6.81786e-25	5.5243e-24		LRRC24	0.552835	5.11672	0.00801774	0.0316086		GGCT	0.0189558	0.0609337	0.0880442	0.118276	0.0750624	-0.65599
ATXN2	-0.540105	6.26346	7.08688e-25	5.73913e-24		TMPO	-0.367821	7.05205	0.00803645	0.0316552		PEPD	0.00483569	0.844503	0.872002	0.330496	0.330748	0.00110348
DMXL1	-1.182	5.32705	7.35381e-25	5.95152e-24		NCLN	-0.570588	7.23434	0.00803836	0.0316552		RPL7L1	0.0140238	7.83559e-05	0.000196855	0.542688	0.902528	0.733848
NFKBIA	0.72971	4.85347	7.35722e-25	5.95152e-24		SEPT8	-0.492651	4.99005	0.00808079	0.0318048		KIF13A	0.012009	0.965549	0.972089	0.100089	0.0907691	-0.141011
DNPH1	0.860609	4.93243	7.39005e-25	5.9748e-24		RPL27A	-0.525004	8.14843	0.00809854	0.0318572		TSSC4	0.00862897	0.872634	0.894832	0.106783	0.117132	0.133453
ARMC6	0.563196	5.6999	7.50074e-25	6.06097e-24		MAST1	0.441306	5.52391	0.00810779	0.0318761		IMPDH1	0.00929983	5.80647e-14	5.70649e-13	0.11352	0.050948	-1.15585
CXXC4	-0.953534	3.93916	7.75929e-25	6.26646e-24		FBLIM1	-0.44509	6.23324	0.00814055	0.0319874		ARNT2	0.00612558	6.88517e-05	0.000174638	0.033586	0.0547699	0.705522
TSEN54	0.65369	5.28486	7.8135e-25	6.30679e-24		MRPL12	-0.3222	6.76229	0.00817443	0.032103		FNTA	0.0179873	0.168798	0.218421	0.122165	0.0866944	-0.494823
AKAP5	-1.18903	4.61878	8.01456e-25	6.46554e-24		NUCKS1	0.461626	8.32104	0.00818208	0.0321154		LINC01116	0.0181438	0.00563047	0.0101371	0.0580328	0.0342644	-0.760161
ZBTB44	-0.915038	6.23745	8.59927e-25	6.93346e-24		P3H1	-0.430262	6.73796	0.00819107	0.0321332		ATP5F1	0.0086349	2.17155e-06	7.05235e-06	0.348567	0.224802	-0.632784
LRRC61	0.702675	6.31375	8.82605e-25	7.11242e-24		ORC5	-0.513445	4.688	0.00827099	0.0324289		ERP29	0.00426996	3.64793e-07	1.34651e-06	0.257632	0.171321	-0.588608
FOXN3	-0.589214	7.8445	8.93994e-25	7.20027e-24		POLR2G	0.37929	7.38832	0.0083051	0.0325449		FSCN1	0.0126244	0.419133	0.483511	0.371503	0.409685	0.141141
PPM1B	-0.704449	6.66402	9.04341e-25	7.27963e-24		KIAA1467	0.490985	5.16524	0.00832829	0.032618		LIN7C	0.0147144	7.16536e-11	4.64771e-10	0.252892	0.614635	1.28121
KIAA1468	-0.768837	5.0116	9.05868e-25	7.28794e-24		ZAK	-0.584042	4.63316	0.00834938	0.0326757		RBMX2	0.00507902	3.10673e-06	9.85616e-06	0.168685	0.22924	0.442526
SERPINA3	2.4535	0.199209	9.16087e-25	7.36614e-24		PRKAR2B	-0.397951	6.21675	0.00835212	0.0326757		RASL10B	0.00657416	0.0339298	0.0519171	0.00994997	0.0121172	0.284289
DEAF1	0.734646	6.0753	9.27679e-25	7.45529e-24		GGCT	-0.577611	5.27666	0.00835978	0.0326878		ACSL4	0.0108428	1.91624e-13	1.78026e-12	0.209316	0.463732	1.1476
R3HCC1L	-1.1312	4.38064	9.30178e-25	7.4713e-24		PEPD	0.30886	8.25951	0.00838007	0.0327493		RHOBTB3	0.00822921	0.0309035	0.0477576	0.0716515	0.0891391	0.315061
PRKCI	-0.847697	5.93766	9.34259e-25	7.49594e-24		RPL7L1	0.445816	7.83145	0.00838536	0.0327522		ROGDI	0.0172003	0.0848315	0.118542	0.106818	0.149802	0.487899
ZEB2	-0.818912	6.45704	9.34262e-25	7.49594e-24		KIF13A	-0.403286	5.27293	0.00839773	0.0327827		BRIP1	0.0169193	1.31606e-12	1.09314e-11	0.13902	0.410664	1.56267
CDC73	-0.882846	5.86503	9.57576e-25	7.67882e-24		TSSC4	0.467849	5.68892	0.00841859	0.0328419		PAK1IP1	0.0141342	0.0322633	0.0496653	0.323684	0.202612	-0.675871
TSPYL4	-0.457714	7.37716	9.60348e-25	7.69687e-24		IMPDH1	-0.563594	5.03932	0.00842205	0.0328419		PNMA1	0.00830932	0.000646921	0.00139914	0.0925637	0.137033	0.566009
NUTF2	0.543613	7.35223	9.61481e-25	7.70176e-24		ARNT2	0.436792	5.29452	0.00842737	0.0328448		DRG2	0.00874909	2.63652e-11	1.82814e-10	0.44511	0.228785	-0.960172
E2F8	-1.03557	2.7126	9.7135e-25	7.7766e-24		FNTA	-0.616056	5.51171	0.00845676	0.0329414		ARMC5	0.0184232	0.217955	0.273065	0.276882	0.344423	0.314912
RBM18	-0.693575	5.82308	9.97187e-25	7.97912e-24		LINC01116	-0.544997	5.14553	0.00846922	0.0329721		PSMC6	0.0102515	0.418237	0.482711	0.720775	0.739959	0.0378966
LINC00599	-1.40765	1.95673	1.01588e-24	8.12427e-24		ATP5F1	-0.399903	7.29181	0.00848106	0.0330003		LZTR1	0.00482241	0.092324	0.127984	0.168744	0.191299	0.180994
RAB32	0.70186	4.54573	1.02369e-24	8.18233e-24		ERP29	-0.331831	7.51774	0.00848719	0.0330062		CNIH4	0.0174291	0.000291474	0.000668273	0.183563	0.110661	-0.730126
NEK4	-0.794613	4.50926	1.04075e-24	8.3142e-24		FSCN1	0.360781	10.677	0.00852598	0.0331391		SOD1	0.00416798	0.0880605	0.122502	0.178405	0.201354	0.17458
USP45	-1.09999	4.21701	1.06853e-24	8.53148e-24		LIN7C	0.378633	6.03262	0.00856532	0.033274		SV2C	0.00719972	0	0	0.0987926	0.232895	1.2372
VPS13D	-0.593053	7.28204	1.06929e-24	8.53296e-24		RBMX2	0.589338	5.14754	0.00857764	0.0333039		NAPB	0.0117035	9.83542e-10	5.42736e-09	0.0315081	0.060126	0.932266
FGD5-AS1	-0.469629	8.66821	1.07828e-24	8.59999e-24		RASL10B	0.413185	5.44354	0.00861737	0.0334401		GLG1	0.00362746	1.47149e-06	4.9176e-06	0.392126	0.525766	0.423105
PTTG1	0.715568	5.10894	1.14963e-24	9.16409e-24		ACSL4	0.420949	6.83907	0.00867859	0.0336594		SLC3A2	0.00669304	0	0	0.556723	0.229014	-1.28152
UROD	0.581634	6.23445	1.16873e-24	9.31134e-24		HIST1H2BM	0.865471	9.34961	0.0086897	0.0336843		RBM28	0.00745462	7.6462e-05	0.000192572	0.471901	0.719856	0.609224
ZNF573	-1.32282	1.60316	1.18321e-24	9.42162e-24		RHOBTB3	-0.388234	7.29153	0.00869671	0.0336933		MAP4K4	0.00991001	0.944655	0.955096	0.0812151	0.0788761	-0.0421594
PSMB6	0.556759	6.75616	1.19262e-24	9.49145e-24		ROGDI	0.680005	5.65375	0.00871272	0.0337371		EIF4G3	0.0111117	8.54108e-09	4.06813e-08	0.148801	0.276395	0.893344
SMAGP	0.689413	3.72409	1.244e-24	9.89502e-24		BRIP1	0.417475	5.59881	0.00874089	0.033828		SIKE1	0.00910061	1.11022e-16	1.47239e-15	0.0486741	0.12813	1.39638
TRIM24	-0.793789	8.07864	1.25282e-24	9.95975e-24		HIST1H3I	0.418706	7.57854	0.00875151	0.0338508		DNAJB1	0.00457349	0.755527	0.797321	0.124602	0.119004	-0.0663236
HMBOX1	-1.13418	4.2055	1.27855e-24	1.01589e-23		PAK1IP1	-0.501692	5.57154	0.00876282	0.0338763		DUT	0.00627377	0.0235483	0.0372958	0.244666	0.199447	-0.294811
WDR1	0.452341	7.98889	1.35388e-24	1.07517e-23		PNMA1	0.463426	6.76175	0.00876893	0.0338817		MTERF1	0.0154145	0.0456605	0.0679114	0.191449	0.242512	0.341097
PHC2	0.531705	7.41532	1.35668e-24	1.07681e-23		DRG2	-0.44452	5.83225	0.00877923	0.0339032		IBTK	0.021623	0.079607	0.112053	0.0989931	0.119184	0.267784
RPL30	0.548893	9.38892	1.35865e-24	1.07779e-23		ARMC5	0.529761	5.30288	0.00878684	0.0339143		SRSF6	0.00532706	3.11032e-08	1.34697e-07	0.134438	0.200497	0.57664
LIF	0.774618	4.70603	1.3863e-24	1.09913e-23		PSMC6	-0.460113	6.86831	0.00879353	0.033922		MUL1	0.0117053	0.0337768	0.0517162	0.107638	0.14431	0.422981
ZNF546	-1.42542	2.18714	1.40552e-24	1.11378e-23		LZTR1	0.395634	6.46042	0.00881102	0.0339495		SPEG	0.0189894	0.294598	0.355661	0.0391289	0.0517757	0.404043
SYNJ1	-1.01432	4.84446	1.45286e-24	1.15066e-23		CNIH4	-0.638139	5.62049	0.00881283	0.0339495		NACC1	0.0127074	8.74982e-06	2.57087e-05	0.0892599	0.0475311	-0.909141
RPL27	0.56972	9.2543	1.48973e-24	1.17924e-23		SOD1	0.324078	7.90862	0.00881485	0.0339495		FEV	0.022552	0.14134	0.187029	0.074171	0.109773	0.565597
NAB1	-0.749805	6.58632	1.51553e-24	1.19902e-23		SV2C	0.333797	7.37501	0.00883681	0.0340158		CAPZA1	0.00629924	0.608711	0.665413	0.173604	0.158051	-0.13541
SAT1	0.85034	3.25384	1.5198e-24	1.20175e-23		NAPB	0.699253	4.52443	0.00887361	0.0341392		RPAIN	0.0104205	0.00408454	0.00755396	0.154881	0.227223	0.552946
P4HB	0.522222	8.95386	1.52585e-24	1.20533e-23		GLG1	0.30212	9.14064	0.00890796	0.034253		SLC19A1	0.00949447	3.59927e-07	1.32992e-06	0.378502	0.196209	-0.94791
ZNF382	-1.19351	4.44969	1.52596e-24	1.20533e-23		SLC3A2	-0.40461	7.39678	0.00892459	0.0342985		PRKAR1B	0.00534065	0.267998	0.327369	0.269145	0.286646	0.0908862
MDK	0.679298	9.97407	1.52774e-24	1.20609e-23		RBM28	0.358129	6.79517	0.00893875	0.0343346		KDM2B	0.00684266	0.000115679	0.000281793	0.136413	0.202761	0.571798
HINT3	-0.977931	5.73287	1.54762e-24	1.22113e-23		MAP4K4	-0.348614	7.31225	0.00897703	0.0344565		PSMG1	0.0145383	0.000113663	0.00027726	0.192295	0.120364	-0.675915
ELAVL2	-0.981567	2.79641	1.68077e-24	1.32548e-23		EIF4G3	0.358993	7.38081	0.0089801	0.0344565		MRPL17	0.00782398	2.45133e-08	1.075e-07	0.330553	0.19226	-0.781821
UXT	0.636633	5.29447	1.74546e-24	1.37576e-23		SIKE1	0.406828	5.13783	0.00899119	0.0344806		PHLDB1	0.00764092	6.50095e-08	2.70305e-07	0.229336	0.136877	-0.744583
TTC30B	-0.696985	4.04296	1.74894e-24	1.37777e-23		DNAJB1	0.347423	6.48707	0.00900261	0.034506		GTF2E2	0.00872888	1.98861e-05	5.54463e-05	0.180509	0.113841	-0.665057
MAP1A	-0.491434	7.84909	1.77109e-24	1.39447e-23		DUT	-0.355503	6.95986	0.00903919	0.0346277		PPRC1	0.00939065	0.0418165	0.0627335	0.194836	0.142802	-0.448246
CEP57	-0.93087	5.64442	1.77652e-24	1.398e-23		MTERF1	-0.527621	4.67327	0.00904667	0.0346379		ZNF318	0.00757097	2.96156e-05	7.96183e-05	0.0829238	0.14271	0.783234
KIAA1147	-0.795276	5.94954	1.78737e-24	1.40579e-23		IBTK	-0.496423	5.38982	0.00911715	0.0348891		EPN2	0.0039446	1.69324e-07	6.62713e-07	0.0748565	0.105694	0.497691
ACVR1B	-0.496324	6.59457	1.86506e-24	1.46611e-23		SRSF6	0.351882	7.70466	0.00914238	0.0349671		NFKBIB	0.0153358	3.61265e-07	1.33418e-06	0.234268	0.110753	-1.08082
CACNG6	2.50103	0.0257127	1.96303e-24	1.54231e-23		MUL1	0.455594	5.6889	0.00919552	0.0351411		WDR35	0.0172526	4.92939e-14	4.87136e-13	0.182173	0.495956	1.44491
LIMS1	-0.650075	6.47796	2.05798e-24	1.61605e-23		SPEG	0.522695	4.76928	0.00919928	0.0351411		EPHX1	0.00617077	3.19901e-09	1.64445e-08	0.448388	0.241387	-0.893398
LRIF1	-0.86045	5.1573	2.06476e-24	1.62051e-23		NACC1	-0.525675	5.41048	0.00920258	0.0351411		CILP2	0.0187368	0.491053	0.55324	0.464177	0.565175	0.284023
LIN9	-0.866914	3.89385	2.15542e-24	1.69076e-23		FEV	0.638926	5.43169	0.00922774	0.0352185		NEURL4	0.00908179	0.237204	0.294339	0.146017	0.189143	0.373345
SESTD1	-0.948219	6.4565	2.18189e-24	1.71062e-23		CAPZA1	-0.410768	7.2079	0.00923842	0.0352405		CLMN	0.00508416	1.8313e-09	9.77288e-09	0.0398816	0.06896	0.790036
WASL	-0.62555	6.67366	2.21412e-24	1.73496e-23		RPAIN	0.405832	6.45982	0.00925782	0.0352958		ACTR1A	0.00811851	0.143774	0.189687	0.197576	0.228716	0.211149
MED17	-0.627351	5.32713	2.22356e-24	1.74144e-23		SLC19A1	-0.561115	5.55813	0.00926294	0.0352965		ACVR1B	0.00664954	1.01261e-10	6.41079e-10	0.0581287	0.130331	1.16486
LMLN	-0.963214	4.38787	2.32941e-24	1.82337e-23		PRKAR1B	0.327762	7.90424	0.00928319	0.0353549		WDR75	0.011286	0.76172	0.802195	0.286811	0.306824	0.0973126
SP140L	1.20589	2.04834	2.34649e-24	1.83576e-23		KDM2B	0.436607	5.72691	0.00929439	0.0353788		PYGB	0.0117095	0.0553134	0.0804938	0.250343	0.328124	0.390333
CBR4	-0.8604	4.87745	2.42395e-24	1.89536e-23		PSMG1	-0.586616	4.63846	0.00931635	0.0354436		CDK5RAP2	0.011813	3.32048e-06	1.04599e-05	0.213694	0.371354	0.797251
ERI1	-0.760719	7.02955	2.43404e-24	1.90224e-23		MRPL17	-0.474405	6.07769	0.00932375	0.035453		PAPSS1	0.00580212	0.00021802	0.000508689	0.242206	0.317937	0.392508
SOGA3	-0.830472	6.51157	2.48105e-24	1.93795e-23		PHLDB1	-0.357419	6.90229	0.0093498	0.0355332		LSS	0.010078	0.109318	0.148965	0.181557	0.214222	0.238684
ZSCAN26	-0.816752	4.6134	2.5476e-24	1.98888e-23		GTF2E2	-0.511388	5.1022	0.00936453	0.0355489		GNG2	0.00752192	0	0	0.011302	0.0335984	1.57181
RNH1	0.671233	6.47789	2.56993e-24	2.00525e-23		PPRC1	-0.409018	6.22178	0.00936717	0.0355489		EZH2	0.00893759	0.0305528	0.0472825	0.309977	0.239973	-0.369289
EXOSC5	0.814592	5.02918	2.62745e-24	2.04905e-23		ZNF318	0.386479	5.49614	0.00936878	0.0355489		DDRGK1	0.0057769	2.23776e-07	8.61189e-07	0.251838	0.160789	-0.647331
PSEN1	-0.544337	7.24465	2.64938e-24	2.06506e-23		EPN2	0.432308	5.5613	0.00938206	0.0355805		ITGA7	0.00579364	0.639789	0.693858	0.319598	0.307137	-0.0573757
ZBTB10	-1.02023	5.4298	2.68325e-24	2.09036e-23		NFKBIB	-0.72733	4.62835	0.00940258	0.0356395		TDG	0.00487456	4.44433e-08	1.88864e-07	0.182485	0.311152	0.769844
SCRN3	-0.876807	5.51688	2.69725e-24	2.10015e-23		WDR35	0.512296	7.22735	0.00941115	0.0356531		GPX4	0.00662589	0.227572	0.283968	0.0966976	0.0876679	-0.141433
VAPB	-0.488707	6.86104	2.75222e-24	2.14182e-23		EPHX1	-0.401853	6.1977	0.0094291	0.0357023		IGFBPL1	0.00652545	0.000489881	0.00108381	0.07514	0.110766	0.559869
COL18A1	0.824593	5.926	2.76163e-24	2.14801e-23		CILP2	0.468096	6.43049	0.00944859	0.0357572		DIRAS1	0.0119114	0.0463326	0.068714	0.0737406	0.106507	0.530421
STEAP3	0.665403	4.66815	2.85583e-24	2.22011e-23		NEURL4	0.457921	5.7646	0.00945429	0.0357599		SCFD2	0.0079741	4.28305e-07	1.55757e-06	0.545942	0.304096	-0.844222
UQCR10	0.540734	6.16597	2.89665e-24	2.25066e-23		CLMN	0.481964	4.81681	0.00946193	0.03577		FCF1	0.0476821	0.182343	0.233997	0.242956	0.164695	-0.560895
RPL13AP5	0.558067	10.1296	2.91756e-24	2.26571e-23		ACTR1A	0.376875	8.51562	0.00948634	0.0358434		ALG11	0.019827	3.93697e-10	2.28935e-09	0.251708	0.800157	1.66853
ATOH8	1.06932	3.82219	2.93838e-24	2.28069e-23		ACVR1B	0.497606	5.65356	0.00949212	0.0358464		WDR83	0.0167639	0.610672	0.667046	0.167266	0.18653	0.15726
PM20D2	-0.672287	5.26583	2.95017e-24	2.28863e-23		WDR75	-0.383893	6.44569	0.00950896	0.0358911		NOP58	0.0146066	0.798305	0.833832	0.259643	0.246923	-0.0724703
VEZF1	-0.627676	7.43172	2.96169e-24	2.29636e-23		PYGB	0.451585	8.00457	0.00955602	0.0360498		MRTO4	0.00662989	3.62885e-08	1.56163e-07	0.324884	0.190958	-0.766673
COPS7A	0.556	6.5304	3.00686e-24	2.33016e-23		CDK5RAP2	0.362924	7.04396	0.00958056	0.0361233		PPARD	0.0139701	0.0718661	0.102548	0.0260082	0.0347202	0.416812
EPHB1	1.13405	2.04683	3.05825e-24	2.36874e-23		PAPSS1	0.348447	7.7651	0.00965019	0.0363668		CMTR1	0.00563108	0.010633	0.0180764	0.152996	0.183407	0.261556
C19orf47	0.670291	4.9298	3.06048e-24	2.36922e-23		LSS	0.373242	6.89796	0.00968461	0.0364696		MYL6	0.00618818	1.67051e-11	1.19177e-10	0.328724	0.191803	-0.777251
RPS4X	0.460186	10.7662	3.08681e-24	2.38835e-23		GNG2	0.534554	5.54528	0.00968765	0.0364696		PPAPDC1B	0.00450215	0.000137245	0.000330157	0.164228	0.116969	-0.489578
LRRC40	-0.952611	4.2606	3.29183e-24	2.54565e-23		EZH2	-0.438955	6.14872	0.00971847	0.0365665		MED15	0.00965814	0.000354926	0.000806495	0.26501	0.177447	-0.578658
LOC100506124	-1.37514	1.1345	3.31611e-24	2.56308e-23		DDRGK1	-0.448228	5.75656	0.00973652	0.0366152		PLCB4	0.0150006	6.54841e-10	3.70817e-09	0.0961921	0.240763	1.32362
ZNF704	-1.01316	7.9155	3.38559e-24	2.61541e-23		ITGA7	0.43918	5.37906	0.00976158	0.0366903		UBA2	0.00597473	8.38574e-07	2.91438e-06	0.145627	0.219863	0.594331
ATE1	-0.776546	6.79826	3.41649e-24	2.6379e-23		TDG	0.34176	6.19901	0.00988953	0.0371517		NCOA7	0.00980076	0	0	0.09751	0.248834	1.35156
FLAD1	0.603235	6.06294	3.54967e-24	2.7393e-23		GPX4	0.459239	6.98504	0.00990872	0.0372043		C17orf80	0.010999	5.43685e-08	2.28726e-07	0.0656013	0.144466	1.13894
PSMB10	0.648362	4.48301	3.59938e-24	2.77621e-23		IGFBPL1	0.366381	6.49348	0.00991409	0.037205		BTG3	0.0146236	0.00023583	0.000547737	0.223506	0.128991	-0.793046
REV3L	-1.4878	6.63918	3.6264e-24	2.79559e-23		DIRAS1	0.45788	5.72149	0.00991938	0.0372055		PIGM	0.00938982	0.0226867	0.0360271	0.174509	0.224083	0.360735
CYCS	-0.629846	7.45949	3.6414e-24	2.80568e-23		SCFD2	-0.507555	5.42753	0.00992916	0.0372227		SPNS1	0.0116413	6.23358e-05	0.000159529	0.225491	0.136156	-0.727812
GPNMB	1.21605	2.82881	3.70098e-24	2.8501e-23		FCF1	-0.72074	5.92106	0.00994246	0.0372531		PPIF	0.0105294	3.95099e-09	1.99648e-08	0.255039	0.121344	-1.07161
VDR	1.77968	0.929177	3.78368e-24	2.91227e-23		ALG11	0.526735	4.76547	0.00999909	0.0374427		LGR5	0.0123311	1.37895e-05	3.92297e-05	0.117774	0.203331	0.787809
DNAH14	-0.798683	4.35593	3.79605e-24	2.92027e-23		WDR83	0.519226	4.93744	0.010011	0.0374427		NCS1	0.0127083	6.10566e-07	2.17168e-06	0.0303574	0.0174149	-0.801724
MRPL11	0.630108	4.92576	3.82413e-24	2.94033e-23		NOP58	-0.359939	6.64139	0.0100128	0.0374427		ROBO1	0.0105337	0.306734	0.368195	0.178186	0.168802	-0.078054
TXNDC16	-0.879175	4.83025	3.87803e-24	2.98023e-23		MRTO4	-0.369734	6.78917	0.0100185	0.0374427		MFSD12	0.0170976	0.000102659	0.000252837	0.231025	0.132794	-0.798866
ERN1	-0.732756	3.77799	3.98595e-24	3.06156e-23		PPARD	0.540182	4.67009	0.0100191	0.0374427		FAH	0.00654002	0	0	0.500819	0.204584	-1.2916
PTK7	0.536801	7.51082	4.04944e-24	3.10871e-23		CMTR1	0.407076	6.00837	0.0100659	0.0375805		BRD1	0.00549272	7.53312e-10	4.23552e-09	0.149836	0.264792	0.821477
SAE1	0.417643	7.44531	4.11157e-24	3.15477e-23		MYL6	-0.30986	10.4222	0.0100697	0.0375805		ZNF445	0.00968622	2.04281e-14	2.10628e-13	0.0868118	0.198319	1.19186
SP110	1.34782	1.91704	4.11379e-24	3.15483e-23		PPAPDC1B	-0.412661	5.0862	0.0100739	0.0375805		MCF2L	0.0050007	1.24852e-10	7.80052e-10	0.094669	0.175019	0.88655
MAP7	-0.722942	4.96171	4.17199e-24	3.1978e-23		MED15	-0.416005	6.63039	0.010077	0.0375805		CDIP1	0.0217806	0.000153772	0.000366208	0.0921765	0.041769	-1.14197
NHLRC3	-0.930594	4.26962	4.3089e-24	3.30103e-23		PLCB4	0.437724	4.85338	0.0101281	0.0377515		TUBA1B	0.00887137	3.50386e-13	3.12501e-12	0.0830014	0.040426	-1.03785
ZFYVE16	-1.3474	6.33525	4.41664e-24	3.38182e-23		UBA2	0.378752	8.11222	0.0101467	0.0378013		ZNF696	0.0241187	0.885151	0.905066	0.213525	0.167297	-0.351988
STXBP5L	-1.10983	4.39048	4.47641e-24	3.4258e-23		NCOA7	0.304996	7.5975	0.0101676	0.0378495		KIAA2013	0.00534935	1.08401e-10	6.82128e-10	0.143938	0.0851587	-0.757226
PSMB5	0.508334	7.74639	4.55469e-24	3.4839e-23		C17orf80	0.511651	5.671	0.0101725	0.0378495		PHPT1	0.0054919	0.0118484	0.0199712	0.325012	0.26067	-0.31827
RC3H1	-0.944401	6.11909	4.58787e-24	3.50746e-23		BTG3	-0.502131	5.32433	0.0101791	0.0378495		RPAP1	0.00420792	3.75772e-11	2.53655e-10	0.226578	0.136082	-0.735528
SOCS5	-0.764898	6.57733	4.79772e-24	3.66599e-23		PIGM	-0.457121	5.59043	0.0101807	0.0378495		RBM42	0.0136748	0.758879	0.799894	0.462792	0.462054	-0.00230294
NME1	0.731817	6.18867	4.96204e-24	3.78959e-23		SPNS1	-0.461718	6.30787	0.0102266	0.0379661		RBMX	0.0077375	5.13913e-07	1.84724e-06	0.133734	0.216026	0.691839
ARL6IP4	0.583682	6.85137	5.00135e-24	3.81764e-23		PPIF	-0.420431	5.92216	0.0102276	0.0379661		RPS6KA4	0.019803	2.16329e-05	5.98724e-05	0.190842	0.0918466	-1.05508
FBLN5	1.21354	2.2615	5.36562e-24	4.09357e-23		LGR5	-0.395418	6.67303	0.0102286	0.0379661		WDR45B	0.0165549	0.00203855	0.00401242	0.0741679	0.0403168	-0.879415
BUD31	0.440115	6.87415	5.47442e-24	4.17442e-23		NCS1	-0.634438	5.33534	0.0102332	0.0379661		KBTBD2	0.00870615	7.79532e-10	4.37261e-09	0.0661154	0.120294	0.863508
POGZ	-0.524275	7.90636	5.70585e-24	4.34865e-23		ROBO1	-0.476179	6.28507	0.0102648	0.0380636		SH2D3C	0.00856803	0.00323783	0.00612104	0.170865	0.244596	0.517549
BCAS4	0.5995	4.39181	5.7707e-24	4.39378e-23		MFSD12	-0.549213	5.48511	0.0102703	0.0380641		HACD3	0.00520989	3.0101e-07	1.13335e-06	0.166758	0.249884	0.583501
CTHRC1	0.849426	3.58782	5.77102e-24	4.39378e-23		FAH	-0.386997	5.38692	0.0102794	0.0380784		SSBP2	0.00971486	0.00172442	0.00345222	0.144015	0.223009	0.630884
ZEB1	-1.19865	6.72232	5.79851e-24	4.41243e-23		BRD1	0.422722	6.47041	0.0102961	0.0381206		DMAP1	0.00491508	0.815924	0.848414	0.259392	0.279726	0.108881
DNAJC6	-0.585941	6.80343	5.80999e-24	4.41889e-23		ZNF445	0.427159	6.1034	0.0103073	0.0381422		FHL1	0.00405594	6.07373e-10	3.45858e-09	0.156056	0.102477	-0.606768
ZNF302	-1.15925	5.75547	5.8429e-24	4.44163e-23		MCF2L	0.374087	5.53259	0.0103667	0.0383424		EYA3	0.00610803	1.29341e-13	1.2207e-12	0.0873098	0.209982	1.26605
TSPAN15	0.725485	3.89004	5.90426e-24	4.48596e-23		CDIP1	-0.652021	4.73182	0.0103902	0.0384095		FZD2	0.0103646	0.00134617	0.00274741	0.194318	0.313914	0.691952
MYC	0.758375	4.49764	5.9148e-24	4.49166e-23		TUBA1B	-0.580908	8.59889	0.0104207	0.0385025		PARL	0.0112303	0.000193383	0.000454326	0.177514	0.0905778	-0.970707
SERAC1	-0.671032	3.94938	5.96498e-24	4.52743e-23		ZNF696	-0.6603	4.68462	0.010445	0.0385722		TTF2	0.00779638	0.00967658	0.0166207	0.364878	0.281538	-0.374083
ZNF738	-0.650719	4.34566	6.02224e-24	4.56855e-23		KIAA2013	-0.44169	5.63293	0.010464	0.0386226		OGDH	0.00314151	9.48733e-05	0.000235334	0.374805	0.292389	-0.358252
HSDL1	-0.583271	5.9901	6.0995e-24	4.62478e-23		PHPT1	0.388339	7.46164	0.0105089	0.0387685		ABHD17B	0.00728828	1.22125e-15	1.44985e-14	0.0970504	0.240274	1.30788
CDKN1A	0.568225	8.77169	6.11815e-24	4.63654e-23		RPAP1	-0.412991	6.29697	0.0105172	0.038779		SPAG7	0.00768699	0.799106	0.834302	0.159389	0.170907	0.100662
LDLRAP1	0.866157	3.16937	6.27347e-24	4.7518e-23		RBM42	0.40953	6.98704	0.0105423	0.0388518		FCGRT	0.0122175	2.32114e-12	1.87984e-11	0.159264	0.0671769	-1.24539
GJC1	-0.516976	6.53212	6.42494e-24	4.86403e-23		RBMX	0.345952	7.91671	0.010552	0.0388585		PC	0.00543975	0.692037	0.740812	0.417014	0.402202	-0.052174
SLC35A5	-0.629214	6.19313	6.61992e-24	5.00908e-23		RPS6KA4	-0.625419	4.44122	0.010559	0.0388585		ZNF317	0.00536351	0.304366	0.365721	0.125623	0.153333	0.287564
ZNF548	-0.790285	4.21848	6.63065e-24	5.01462e-23		WDR45B	-0.589714	5.98196	0.0105604	0.0388585		LASP1	0.0049818	2.8445e-09	1.47604e-08	0.163753	0.104099	-0.653569
ANAPC5	0.496825	6.92059	6.64259e-24	5.02107e-23		KBTBD2	0.417464	6.28981	0.0105754	0.0388939		HSPB1	0.0169185	1.44781e-11	1.04662e-10	0.69469	0.287847	-1.27107
INF2	0.739791	4.95729	6.69626e-24	5.05905e-23		SH2D3C	0.492266	5.98377	0.0106239	0.039052		UNC45A	0.00835031	0.769753	0.80946	0.321869	0.319589	-0.0102569
RALGAPB	-0.736555	7.42614	6.70913e-24	5.06619e-23		HACD3	0.292454	8.02416	0.0106413	0.0390961		C5orf24	0.0136086	0	0	0.0185738	0.0693182	1.89996
ANK2	-1.14947	6.44408	6.85894e-24	5.17666e-23		SSBP2	0.449378	5.2154	0.0106579	0.0391372		APPBP2	0.0110922	6.66134e-16	8.19459e-15	0.0844427	0.23167	1.45603
C2CD5	-1.0241	5.48657	6.86402e-24	5.17785e-23		DMAP1	0.364191	5.71601	0.0107038	0.0392855		LUZP1	0.0109859	0.631744	0.686909	0.194477	0.158385	-0.296169
RPRD1B	-0.530212	5.66322	6.99504e-24	5.27398e-23		FHL1	-0.378776	6.45289	0.0107614	0.0394767		PDLIM7	0.0182883	1.18596e-10	7.43571e-10	0.387181	0.16289	-1.24911
ARMC1	-0.700967	5.32462	7.0881e-24	5.34141e-23		EYA3	0.447256	5.14871	0.0107884	0.0395555		IFT172	0.00816926	0.000160265	0.00038045	0.329804	0.451993	0.454688
AURKB	0.708568	3.88983	7.22967e-24	5.44532e-23		FZD2	0.420444	5.46073	0.0107947	0.0395587		LENG8	0.0159591	0.0195053	0.0313942	0.0875716	0.11578	0.402846
ZNF236	-0.682981	5.24477	7.62679e-24	5.74149e-23		PARL	-0.548406	5.09964	0.0108031	0.0395692		PDE6D	0.00981411	0.165414	0.214458	0.0856845	0.10857	0.341523
ABI2	-0.576645	8.27181	7.82605e-24	5.8885e-23		TTF2	-0.409907	5.58798	0.0108287	0.0396427		IER3IP1	0.018894	0.90137	0.919673	0.141116	0.133731	-0.0775526
HMOX2	0.639707	5.23865	7.89458e-24	5.93703e-23		OGDH	-0.275789	8.2262	0.0109447	0.0399918		ATP6V0D1	0.00484709	0.796275	0.831955	0.348043	0.355305	0.0297935
UHRF1BP1L	-1.02279	5.30861	8.28233e-24	6.22546e-23		ABHD17B	0.505957	4.58243	0.0109455	0.0399918		ZDHHC4	0.00647646	8.17904e-08	3.34618e-07	0.0675426	0.0368474	-0.874237
RPL21	0.785825	5.51057	8.42664e-24	6.33071e-23		SPAG7	0.402726	5.92411	0.0109458	0.0399918		URGCP	0.00645985	0.00170295	0.00341212	0.129546	0.188717	0.542765
LOC100129917	-1.06732	3.35684	8.49628e-24	6.37978e-23		FCGRT	-0.623406	4.86534	0.0109464	0.0399918		MRPS16	0.0187604	0.00252877	0.00488303	0.130632	0.0869504	-0.587249
HAND2-AS1	-0.63606	6.70935	8.55498e-24	6.42059e-23		PC	0.408443	5.53402	0.0109585	0.0400158		UMPS	0.00771044	0.00063167	0.00136907	0.436622	0.282401	-0.628638
ZZZ3	-1.03808	5.89445	8.75128e-24	6.56457e-23		ZNF317	-0.45119	5.54554	0.0109973	0.0401369		NEK2	0.00984318	0.745657	0.788373	0.278847	0.276626	-0.0115361
ZC3H7A	-0.655499	6.35503	8.90956e-24	6.67991e-23		LASP1	-0.418439	7.28707	0.0110411	0.0402764		PTPN12	0.0152583	0.12696	0.170242	0.0608774	0.0677248	0.153777
CFAP97	-0.968721	6.74711	9.13153e-24	6.84285e-23		HIST1H1B	-0.360874	8.33514	0.0110631	0.0403361		TBC1D15	0.0171215	1.12489e-11	8.30047e-11	0.190909	0.490743	1.36209
DENND1B	-1.74784	1.00552	9.27879e-24	6.94967e-23		HSPB1	-0.499942	8.8432	0.0111317	0.0405657		LPCAT3	0.00680578	1.64652e-06	5.45906e-06	0.126376	0.0742568	-0.767133
TTN-AS1	-0.751433	4.45247	9.34745e-24	6.99755e-23		UNC45A	0.332652	7.61411	0.0112001	0.0407917		ACTL6B	0.0124749	0.387621	0.451244	0.206133	0.226123	0.133535
RCOR1	-0.584876	5.99141	9.38657e-24	7.02327e-23		C5orf24	0.512833	4.967	0.0112051	0.0407917		ZFP90	0.00846197	2.06412e-11	1.45385e-10	0.022706	0.0567031	1.32036
SAMD8	-0.785467	6.25403	9.47191e-24	7.08353e-23		APPBP2	0.377621	6.54449	0.0112706	0.0410095		PDAP1	0.0104278	6.05938e-05	0.000155405	0.134838	0.0833604	-0.693791
TUBG1	0.510971	5.78414	9.63373e-24	7.2009e-23		LUZP1	-0.454987	6.14729	0.0112952	0.0410782		CLIC4	0.00984202	1.03251e-13	9.84885e-13	0.0846913	0.199314	1.23476
PMF1	0.695333	4.71172	9.73321e-24	7.27157e-23		PDLIM7	-0.518023	6.93852	0.0113047	0.0410918		CORO1A	0.00517419	0.206644	0.260634	0.401315	0.393324	-0.0290159
MCM3AP-AS1	-0.819804	3.49764	9.87457e-24	7.37344e-23		IFT172	0.421088	6.19874	0.011339	0.0411853		EEF2K	0.0125855	0.0207887	0.0332572	0.287261	0.178044	-0.690127
PPP1R14B	0.652928	6.26716	1.01781e-23	7.59625e-23		LENG8	0.512423	6.00216	0.011342	0.0411853		TRAPPC4	0.00384097	0.417464	0.481975	0.458071	0.452776	-0.016774
DHX57	-0.613055	6.04859	1.03392e-23	7.71256e-23		PDE6D	0.51666	4.93047	0.0113476	0.0411853		RNF149	0.00527459	0.169709	0.21948	0.291217	0.257237	-0.178995
WDR46	0.483934	6.81442	1.04144e-23	7.76474e-23		IER3IP1	-0.574191	6.00334	0.0113962	0.0413409		MAPK8IP2	0.0155103	0.00114625	0.00236714	0.12036	0.202453	0.750235
WAPL	-0.855898	6.2766	1.05147e-23	7.8356e-23		ATP6V0D1	0.285385	7.89637	0.0114185	0.0414007		SYT17	0.00506649	0.000234762	0.000545434	0.0320893	0.0504162	0.651792
SPTAN1	-0.454355	8.97575	1.06782e-23	7.95337e-23		ZDHHC4	-0.499171	5.27136	0.011449	0.0414777		PDS5A	0.027827	0.434506	0.498265	0.129797	0.139691	0.105982
AJUBA	1.03082	3.70483	1.0753e-23	8.00506e-23		URGCP	0.423509	6.91122	0.0114513	0.0414777		SNX12	0.00793003	3.14413e-06	9.96595e-06	0.112515	0.0765442	-0.55575
RGS14	0.614528	4.98534	1.0779e-23	8.02034e-23		MRPS16	-0.569084	6.52952	0.0114734	0.0415369		YWHAZ	0.0096038	1.14578e-08	5.37131e-08	0.199149	0.35079	0.816759
PFDN5	0.551328	8.17506	1.11749e-23	8.31075e-23		UMPS	-0.440366	6.38525	0.011483	0.0415479		PCDH9	0.0112933	1.35754e-08	6.24904e-08	0.176642	0.365418	1.04872
ANKRD50	-1.14899	6.32837	1.12715e-23	8.37841e-23		NEK2	-0.397863	5.21477	0.011488	0.0415479		ADAMTS2	0.00560561	3.95899e-06	1.23243e-05	0.0956537	0.145975	0.60983
PYROXD1	-1.15218	3.77527	1.19155e-23	8.8526e-23		PTPN12	-0.41942	5.93497	0.0115102	0.0416072		TMEM11	0.0172572	0.0855545	0.119458	0.116289	0.183514	0.658176
CNTN1	-0.941223	4.62211	1.20767e-23	8.96785e-23		TBC1D15	0.515736	5.80513	0.0115509	0.0417332		PSMC1	0.00780399	0.0118857	0.0200294	8.25133	6.11276	-0.432803
PUS7L	-1.38126	3.17278	1.23598e-23	9.17349e-23		LPCAT3	-0.463823	4.85854	0.0115713	0.0417858		SEPT6	0.0200817	0.910013	0.926108	0.21939	0.204203	-0.103494
KCNH8	-0.872247	3.96311	1.3281e-23	9.85222e-23		ACTL6B	0.408845	6.18084	0.0116006	0.0418708		TMEM230	0.01249	0.073162	0.104235	0.0626097	0.0830811	0.408135
RBM26	-0.93209	5.60455	1.3337e-23	9.88885e-23		ZFP90	0.411101	4.62195	0.0116132	0.041895		PANK2	0.0293285	0.467457	0.530508	0.136703	0.109525	-0.319781
SDHAF2	0.594355	5.6339	1.34995e-23	1.00042e-22		PDAP1	-0.405778	7.76401	0.0116408	0.0419734		GAK	0.00924512	0.684058	0.733396	0.269038	0.293185	0.124003
SEC22A	-0.550426	4.29433	1.35092e-23	1.00064e-22		CLIC4	0.387592	7.16656	0.0116513	0.0419902		BTBD3	0.00701011	0.0936357	0.129601	0.0836079	0.087918	0.0725191
GGNBP2	-0.695038	5.78077	1.35696e-23	1.00461e-22		CORO1A	0.376807	5.66648	0.011679	0.0420692		PFN2	0.00858663	0.0334859	0.0513701	0.0567526	0.0459558	-0.30444
MANF	0.497006	6.18459	1.38451e-23	1.024e-22		EEF2K	-0.5317	5.06334	0.0117884	0.0424417		RPS15A	0.00758438	1.63025e-12	1.33673e-11	0.110088	0.0588602	-0.903299
CHAMP1	-0.621935	6.27058	1.38453e-23	1.024e-22		TRAPPC4	0.301866	7.45233	0.0117944	0.042442		SF3B6	0.0122584	1.95038e-05	5.44442e-05	0.156896	0.0990292	-0.663883
KPNA5	-1.3837	2.95289	1.39474e-23	1.03103e-22		RNF149	-0.507556	4.98214	0.0119295	0.0429069		AP2A1	0.0067578	0.451847	0.515086	0.28886	0.27135	-0.0902138
BCAP29	-0.79502	6.29738	1.42087e-23	1.04982e-22		MAPK8IP2	0.497932	6.48472	0.0119492	0.0429561		MPHOSPH8	0.0128975	4.32178e-08	1.84095e-07	0.16824	0.359258	1.0945
[truncated: 12,758 more rows]

## Sheet: Supplementary Table 3. 
Differential Expression Results 2 Hours After Repeated K+ Stimulation
mRNA-Seq						Ribo-Seq						Translational Efficiency								miRNA						tsRNA
Gene	logFC	logCPM	PValue	FDR		Gene	logFC	logCPM	PValue	FDR		Gene	disper	pval	padj	TEctrl	TEK2hrs	log2FC_TE(K2hrs vs ctrl)		miRNA	logFC	logCPM	PValue	FDR		tsRNA	logFC	logCPM	PValue	FDR
CYP26B1	-2.24778	10.9384	1.22842e-208	1.81254e-204		CYP26B1	-1.85618	11.7643	4.28418e-33	3.07561e-29		CYP26B1	0.0144684	0.0197729	0.0685757	0.175057	0.232514	0.409491		hsa-miR-100-5p	2.22367	9.77573	8.88761e-14	3.68836e-11		Val-TAC-tRH-5	0.940827	10.5849	0.0200517	0.922377
CCBE1	-2.26618	4.76028	2.05885e-192	1.51892e-188		SLITRK6	2.01799	4.63095	4.69324e-21	1.68464e-17		SLITRK6	0.00699161	0.040962	0.117124	0.164494	0.204463	0.313808		hsa-miR-212-5p	1.482	6.52	1.61323e-12	3.11762e-10		Asp-GTC-tRF-A	1.07618	10.3479	0.0591058	0.997965
PPP1R3B	-1.94084	6.22024	9.07035e-166	4.4611e-162		LDLR	1.2628	7.48608	7.33372e-20	1.75496e-16		LDLR	0.00815194	0.782345	0.865981	0.414721	0.42983	0.0516239		hsa-miR-183-5p	2.10648	7.30634	2.2537e-12	3.11762e-10		Pro-TGG-tRF-1	-1.04529	10.1086	0.0731557	0.997965
RGS16	-2.02705	4.46415	3.23062e-123	1.19169e-119		CDC42EP3	-1.35963	7.04588	2.98118e-19	5.35048e-16		CDC42EP3	0.00388445	0	0	0.0463588	0.0232412	-0.996157		hsa-miR-99a-5p	1.81526	9.00248	3.13562e-11	3.2532e-09		Gly-CCC-tRH-5	0.50956	18.2143	0.186181	0.997965
DHRS3	-1.71418	8.23829	2.5083e-120	7.402e-117		PPP1R3B	-1.49447	5.52728	8.8718e-19	1.1393e-15		PPP1R3B	0.00278606	0.000383878	0.003352	0.050314	0.068802	0.451492		hsa-miR-221-5p	1.6344	5.47272	5.88248e-11	4.33775e-09		His-GTG-tRH-0B	0.647691	9.7937	0.271858	0.997965
GAREM	1.86682	5.78585	2.2195e-117	5.45811e-114		HIST1H1D	-1.41878	7.88775	9.77833e-19	1.1393e-15		SNAI1	0.00325489	2.43764e-10	2.07026e-08	0.0909544	0.0454953	-0.999426		hsa-miR-488-5p	1.84756	4.08675	6.27144e-11	4.33775e-09		Gly-CCC-tRF-DA	1.87564	10.706	0.300974	0.997965
IGFBP3	1.68212	5.36098	1.17611e-113	2.47907e-110		SNAI1	-1.89428	4.80473	1.11089e-18	1.1393e-15		DKK1	0.00368422	0.00735749	0.0329701	0.177595	0.207204	0.222465		hsa-miR-501-3p	2.2914	8.07415	3.81344e-10	2.26083e-08		Leu-CAA-tRF-5	-1.02927	10.1793	0.325833	0.997965
NAB2	1.21863	6.7657	5.01238e-107	9.24471e-104		DKK1	1.19216	7.14764	1.28917e-18	1.15687e-15		CYP26A1	0.012646	0.252502	0.414104	0.161909	0.142787	-0.181314		hsa-miR-99b-5p	2.25493	14.9228	8.91349e-10	4.62387e-08		Val-AAC-tRH-5	0.363721	16.9385	0.329656	0.997965
DUSP4	1.00361	8.10249	4.50471e-103	7.38522e-100		CYP26A1	-1.28925	10.2257	3.46892e-18	2.76704e-15		CYP24A1	0.00962019	0.813028	0.887414	1.20829	1.11932	-0.110339		hsa-miR-1271-5p	2.8247	8.01938	3.17004e-09	1.46174e-07		Arg-CCT-tRF-D	0.475042	11.8409	0.331922	0.997965
YPEL2	-1.05687	6.60032	1.8074e-97	2.66681e-94		CYP24A1	-1.42335	6.52451	7.09288e-17	4.80485e-14		IFFO2	0.012404	0.0219955	0.0742269	0.313988	0.223246	-0.492072		hsa-miR-125b-1-3p	1.15307	5.62999	1.03085e-08	3.45994e-07		Leu-TAA-tRF-3	0.39523	8.14679	0.417753	0.997965
BTG2	-1.34777	6.91685	4.80532e-95	6.44568e-92		IFFO2	-1.65146	5.30359	7.36221e-17	4.80485e-14		ADAMTS1	0.00590624	0.00592717	0.0281708	0.348966	0.439228	0.331882		hsa-miR-500a-3p	1.06569	8.19271	1.03817e-08	3.45994e-07		Val-CAC-tRH-5	0.296283	17.077	0.424949	0.997965
FAM84A	-1.51877	4.62873	5.12898e-94	6.30651e-91		ADAMTS1	1.17895	6.6127	1.42072e-16	8.49947e-14		HIST1H1C	0.011058	0	0	12.6068	3.01318	-2.06484		hsa-miR-148b-3p	0.874379	10.2955	1.08259e-08	3.45994e-07		Ser-TGA-tRF-1	-0.298726	12.4837	0.443528	0.997965
KLF6	1.23593	6.77508	1.62266e-89	1.84172e-86		HIST1H1C	-1.15269	8.55545	4.15542e-16	2.29475e-13		HOXD9	0.0100607	8.72016e-09	4.32011e-07	0.0777975	0.0404609	-0.943194		hsa-miR-191-5p	1.28571	15.488	1.08384e-08	3.45994e-07		Glu-CTC-tRH-5	-0.863013	16.2862	0.552036	0.997965
PRDM8	1.51518	3.94421	1.48039e-83	1.56023e-80		HOXD9	-1.56283	6.16269	5.81437e-16	2.98153e-13		SLC38A2	0.00998307	4.23004e-05	0.000572621	0.147824	0.223539	0.596644		hsa-miR-151a-3p	0.901687	11.565	3.02132e-08	8.95606e-07		Phe-GAA-tRF-3	0.706963	10.6622	0.563885	0.997965
MYC	1.4377	4.49764	1.88871e-82	1.85786e-79		SLC38A2	1.23802	8.39154	1.54441e-15	7.39152e-13		HIST1H3E	0.0120489	0.014294	0.0540971	35.2264	22.1957	-0.666376		hsa-miR-146a-5p	1.48948	5.46704	7.7589e-08	2.14663e-06		His-GTG-tRH-5	0.637376	12.1843	0.621844	0.997965
DKK1	0.942172	6.67744	3.39199e-79	3.12805e-76		HIST1H3E	-1.05798	8.25199	1.77436e-15	7.93048e-13		CTGF	0.017753	0.00131963	0.00887297	1.34242	2.18451	0.702474		hsa-miR-874-3p	1.03641	6.70944	1.13135e-07	2.93443e-06		Gly-GCC-tRH-5	0.183696	18.3392	0.636285	0.997965
CXCR4	1.51998	3.56544	4.06426e-76	3.52754e-73		CTGF	1.35572	8.33217	1.87795e-15	7.93048e-13		NAB2	0.00877583	0.0121884	0.0481728	0.12053	0.160103	0.409612		hsa-miR-10b-3p	1.08067	8.32333	1.81541e-07	4.43174e-06		Lys-CTT-tRF-DA	-0.292236	9.39122	0.644499	0.997965
CYR61	1.16564	6.09172	4.38119e-75	3.59136e-72		HIST1H4L	-1.40333	7.41456	2.74363e-15	1.09425e-12		ERRFI1	0.00135062	0	0	0.052194	0.135814	1.37968		hsa-miR-125b-5p	1.79032	3.10529	2.59454e-07	5.98185e-06		Arg-ACG-tRF-3	0.529957	11.1296	0.647283	0.997965
LDLR	1.23887	5.8926	3.93227e-74	3.05372e-71		NAB2	1.59002	7.14441	4.01e-15	1.51515e-12		HMGCS1	0.00395124	6.90096e-05	0.000838695	0.110967	0.154685	0.479206		hsa-miR-374a-5p	1.25858	8.40124	3.05575e-07	6.6744e-06		Trp-CCA-tRF-3	-0.617797	8.98437	0.71879	0.997965
TLE4	0.994091	5.44733	4.35862e-73	3.21557e-70		ERRFI1	1.92726	4.2246	5.03951e-15	1.80893e-12		SERTAD1	0.0107592	0.000141251	0.00151304	0.186187	0.326878	0.812002		hsa-miR-361-5p	0.995642	9.84234	3.79559e-07	7.87584e-06		Leu-AAG-tRF-3	0.169597	11.4072	0.724778	0.997965
GREM1	1.57639	4.39815	2.27017e-70	1.59506e-67		HMGCS1	1.08907	6.94406	5.70098e-15	1.94892e-12		MAP3K1	0.0055189	0.844791	0.906088	0.149787	0.142534	-0.0715984		hsa-miR-6716-3p	-1.04357	2.69769	5.74339e-07	1.135e-05		Lys-CTT-tRH-5	-0.452571	13.6762	0.734	0.997965
SAMD4A	1.03679	4.52718	3.59635e-70	2.41201e-67		SERTAD1	1.72966	4.56503	6.05939e-15	1.97729e-12		BCOR	0.00292337	0.32089	0.487069	0.104954	0.098232	-0.0954848		hsa-miR-767-3p	-0.942609	4.22258	6.50174e-07	1.22647e-05		Ser-CGA-tRF-3	-0.161012	8.26843	0.735589	0.997965
CYP26A1	-1.08786	9.85743	1.92839e-67	1.2371e-64		MAP3K1	1.11129	6.767	1.36061e-14	4.24689e-12		KLF6	0.0100428	0.562503	0.702784	0.111719	0.121961	0.126538		hsa-miR-877-5p	-0.818745	8.92598	1.7121e-06	3.08923e-05		Ser-GCT-tRF-3	-0.535948	10.119	0.738415	0.997965
CX3CL1	1.03482	4.78199	9.28816e-63	5.71029e-60		BCOR	-0.876264	8.8438	1.89557e-14	5.67014e-12		PHOX2A	0.0411344	0.00694299	0.031609	0.186193	0.107981	-0.786021		hsa-miR-18a-3p	-0.990956	5.61039	3.3989e-06	5.68823e-05		Pro-CGG-tRF-3	-0.458834	14.3329	0.739911	0.997965
RARB	-1.60407	6.60172	2.41459e-61	1.42509e-58		KLF6	1.31682	6.43072	3.30577e-14	9.49286e-12		FN1	0.00311115	0	0	0.669227	1.09967	0.716499		hsa-miR-6737-3p	-1.36454	3.10164	3.42665e-06	5.68823e-05		Pro-AGG-tRF-3	-0.458454	14.3327	0.740119	0.997965
FAM124A	0.891921	4.57829	9.49126e-60	5.38629e-57		PHOX2A	-1.64217	9.88544	6.91371e-14	1.90898e-11		CD274	0.00442121	0	0	0.298081	0.803752	1.43104		hsa-miR-454-5p	-0.768841	5.06456	4.28309e-06	6.83648e-05		Pro-TGG-tRF-3	-0.457562	14.3351	0.740707	0.997965
SP2	0.905373	5.71804	5.23814e-59	2.86255e-56		FN1	0.865513	10.9568	8.24024e-14	2.19099e-11		C11orf96	0.0139404	7.24224e-05	0.0008698	0.117682	0.0718876	-0.711083		hsa-miR-3605-5p	0.989225	3.27903	1.00361e-05	0.000154259		Leu-TAG-tRF-3	0.158389	11.4335	0.74311	0.997965
HTR2B	-1.56615	4.78576	1.15309e-58	6.07639e-56		CD274	1.76147	4.27895	1.631e-13	4.18177e-11		DYNC1H1	0.00257612	0	0	0.196676	0.340684	0.792614		hsa-miR-27b-3p	0.618042	14.8208	1.20007e-05	0.000177868		Val-TAC-tRF-3	0.162701	8.11619	0.747943	0.997965
CMKLR1	-1.61485	2.75423	8.92392e-58	4.54043e-55		C11orf96	-1.11023	7.59944	2.38852e-13	5.91283e-11		CCL2	0.00579033	7.10511e-08	2.6819e-06	1.03635	0.661542	-0.6476		hsa-miR-3615	-0.834606	7.12742	1.29633e-05	0.000185509		Glu-TTC-tRF-5	-0.114712	10.522	0.809326	0.997965
ERI1	-1.21843	7.02955	9.27758e-58	4.56303e-55		DYNC1H1	0.788615	10.7301	4.08449e-13	9.77419e-11		DHRS3	0.011066	1.26425e-07	4.39958e-06	0.341169	0.60045	0.815556		hsa-miR-27a-5p	0.822987	5.55715	1.9256e-05	0.000266375		Ala-CGC-tRF-3	-0.117065	11.4059	0.816813	0.997965
KCTD12	1.17166	7.36634	4.32639e-57	2.05922e-54		CCL2	-0.93801	8.08178	5.1477e-13	1.19211e-10		ID3	0.00903971	1.08434e-05	0.00018074	0.241863	0.155953	-0.633078		hsa-miR-873-3p	0.702611	5.32902	2.24981e-05	0.000301185		Ala-TGC-tRF-3	-0.117065	11.4059	0.816813	0.997965
TXK	-1.43685	4.74064	7.00172e-55	3.22845e-52		DHRS3	-0.909128	9.46648	2.05722e-12	4.61524e-10		SLC7A1	0.00192553	0.00027322	0.00257144	0.0769077	0.0968999	0.333368		hsa-miR-199b-5p	0.842507	9.36718	3.27326e-05	0.0004245		Thr-TGT-tRF-3	-0.215197	9.9446	0.828512	0.997965
TTC9	-0.835275	6.41527	1.088e-54	4.86469e-52		ID3	-1.06595	8.37871	2.58306e-12	5.61932e-10		DUSP4	0.00533287	0.764853	0.853505	0.0753681	0.0754788	0.00211881		hsa-miR-146b-5p	0.971675	11.1613	3.50434e-05	0.000440697		Gly-CCC-tRF-3	-0.322655	11.0799	0.839939	0.997965
SOX11	0.981184	6.11158	6.24994e-54	2.71229e-51		SLC7A1	0.89558	7.2134	3.11208e-12	6.57107e-10		CYR61	0.0195415	0.96494	0.978797	1.44799	1.44698	-0.00100371		hsa-miR-502-3p	1.07519	2.54167	4.18447e-05	0.000510752		Tyr-GTA-tRF-3	-0.083579	11.1428	0.866418	0.997965
OTUD1	-1.59301	4.5915	2.08461e-53	8.78813e-51		DUSP4	1.00696	7.54333	3.53631e-12	7.25348e-10		ABTB2	0.0175022	0.965619	0.979207	0.155889	0.151904	-0.0373631		hsa-miR-7977	-1.56212	2.22202	4.60193e-05	0.000545658		Val-AAC-tRF-5	-0.0746793	9.64321	0.871809	0.997965
TP53BP2	0.889728	7.49172	6.77714e-52	2.77768e-49		CYR61	1.15793	8.61798	4.78875e-12	9.54957e-10		ANKRD50	0.00403353	1.64599e-08	7.43196e-07	0.0710408	0.130461	0.876902		hsa-miR-1248	0.756254	4.36122	5.40372e-05	0.000622929		Val-CAC-tRF-5	-0.0746793	9.64321	0.871809	0.997965
HMOX1	1.47474	4.3711	1.20035e-51	4.78679e-49		ABTB2	-1.13309	7.30535	5.5221e-12	1.07144e-09		ENC1	0.00152742	0.0947845	0.211447	0.237391	0.283584	0.256511		hsa-miR-589-5p	0.690372	8.84747	5.72485e-05	0.000642111		Asp-GTC-tRH-3	0.265959	11.6777	0.879329	0.997965
VEGFA	-0.806735	6.16691	1.90876e-51	7.4115e-49		ANKRD50	1.08434	6.23503	1.90748e-11	3.60363e-09		FOS	0.00689866	0.000224673	0.00219264	0.152738	0.258567	0.759475		hsa-miR-615-3p	0.975563	8.60733	6.11978e-05	0.000668344		Gly-TCC-tRF-3	0.253476	9.31258	0.891252	0.997965
ZBTB8A	0.85595	5.03991	2.28835e-51	8.6576e-49		ENC1	0.890414	6.61087	2.12437e-11	3.91048e-09		FOSB	0.00877103	0.427984	0.589175	0.0654504	0.16685	1.35008		hsa-miR-148a-3p	0.755408	10.7573	6.39614e-05	0.000677961		Cys-GCA-tRF-3	-0.186437	10.1031	0.904865	0.997965
SLITRK6	1.68178	3.94244	4.97004e-51	1.83332e-48		FOS	1.2752	7.80314	2.41835e-11	4.34033e-09		RARB	0.0387501	0.321672	0.48801	0.196303	0.239373	0.286178		hsa-miR-339-5p	-0.778266	2.59981	6.63651e-05	0.000677961		Leu-TAA-tRF-1	-0.130687	8.73705	0.906958	0.997965
LRRC4	2.59542	0.913183	1.00156e-49	3.60439e-47		FOSB	3.52694	4.13111	4.03146e-11	7.05899e-09		HOXD8	0.0042847	0.00794642	0.0348116	0.0531631	0.0329321	-0.690929		hsa-miR-301b-3p	1.13565	9.52003	6.69793e-05	0.000677961		Leu-CAA-tRF-3	-0.103863	10.7957	0.964643	0.997965
GATA3	0.7142	8.07353	4.67848e-48	1.6436e-45		RARB	-1.33213	7.4035	4.20837e-11	7.1933e-09		HES1	0.0192838	0.00197697	0.0121817	0.423445	0.241028	-0.812974		hsa-miR-505-5p	-0.719292	3.59648	9.98403e-05	0.000946092		Gln-CTG-tRF-AT	0.0971192	12.356	0.965255	0.997965
GRIP1	-2.43112	1.76481	2.33681e-47	8.01853e-45		HOXD8	-1.37307	5.2138	4.83032e-11	8.06439e-09		SIRT1	0.0068169	1.2239e-06	2.96982e-05	0.0853032	0.137216	0.685774		hsa-miR-362-5p	0.924094	4.4793	0.000100044	0.000946092		Ser-TGA-tRF-5	0.0430532	10.229	0.967393	0.997965
DUSP10	0.953161	4.20796	1.12764e-46	3.78142e-44		HES1	-1.33757	5.60042	5.38303e-11	8.7829e-09		ISL1	0.00147956	0.00397762	0.0210939	0.105562	0.124078	0.233157		hsa-miR-331-5p	0.75507	5.70321	0.000100309	0.000946092		Lys-TTT-tRF-DA	0.00792639	11.3288	0.988775	0.997965
ABTB2	-1.10501	7.15598	1.25467e-45	4.11392e-43		SIRT1	1.15931	5.81043	6.72766e-11	1.07329e-08		CHD1	0.00224958	2.52433e-10	2.11865e-08	0.15145	0.244259	0.68957		hsa-miR-28-3p	0.596411	7.75584	0.000105316	0.000971245		Glu-TTC-tRH-5	0.0248585	11.5889	0.989257	0.997965
FOSL2	0.932899	5.56394	4.22256e-45	1.35443e-42		ISL1	0.760124	7.89599	1.13852e-10	1.74232e-08		GATA4	0.00402548	1.23312e-09	7.99733e-08	0.067032	0.0414949	-0.691917		hsa-miR-182-5p	0.611861	10.0159	0.000164122	0.00148066		Ser-TGA-tRF-3	-0.00491311	9.08231	0.997965	0.997965
STAT2	-0.672007	6.12931	7.43182e-45	2.33312e-42		CHD1	0.903601	6.15142	1.14067e-10	1.74232e-08		TSHZ3	0.0032962	9.90208e-13	1.66032e-10	0.0422456	0.0214445	-0.978192		hsa-miR-937-3p	-0.988274	2.94476	0.0002283	0.00201584
BCOR	-0.769364	8.76509	1.07414e-44	3.30186e-42		HIST1H1B	-0.913362	8.33514	1.28041e-10	1.91501e-08		DNAJB5	0.00354434	0.0284034	0.0899618	0.078114	0.0931578	0.254095		hsa-miR-145-3p	0.766084	3.66742	0.000234147	0.00202439
FAM43A	-1.74933	4.58851	2.24853e-44	6.77082e-42		GATA4	-1.21447	6.25007	1.32821e-10	1.94597e-08		MXI1	0.000860997	0	0	0.0327456	0.0131265	-1.31882		hsa-miR-16-2-3p	-0.624625	7.63764	0.000279003	0.00236298
NYNRIN	-0.781179	5.6775	6.74526e-44	1.99053e-41		TSHZ3	-1.048	5.60942	1.49524e-10	2.14686e-08		KLF5	0.0294438	0.00744564	0.0332312	0.915805	1.73783	0.924176		hsa-miR-10b-5p	0.661053	19.637	0.000308142	0.00253601
GPR35	-1.47144	3.78474	1.08094e-43	3.1273e-41		DNAJB5	0.93673	6.0596	2.61131e-10	3.6758e-08		TJP2	0.0115301	0.0232073	0.0772926	0.795949	1.05867	0.411503		hsa-miR-330-3p	0.647802	6.80524	0.000311655	0.00253601
TMEM215	-1.31392	3.41851	3.69404e-43	1.04819e-40		MXI1	-1.378	4.54386	2.75472e-10	3.80311e-08		TNC	0.00568543	3.19952e-05	0.000456273	1.4801	2.17613	0.55607		hsa-miR-26b-3p	-0.607634	5.79988	0.000346063	0.00276185
SLIT3	-0.559638	9.15302	1.16095e-42	3.23205e-40		KLF5	1.87638	4.20504	3.4238e-10	4.63763e-08		TMSB4X	0.0047908	0	0	0.256928	0.136908	-0.908157		hsa-miR-23a-5p	0.924667	4.82997	0.000365579	0.00286256
MIR22HG	0.872689	4.68606	3.38006e-42	9.2357e-40		HIST2H3D	-1.3087	8.02755	4.92079e-10	6.54191e-08		PLEKHA6	0.0258553	0.010731	0.0435715	0.0496754	0.0325443	-0.610125		hsa-miR-410-3p	0.64606	3.6978	0.000379435	0.00291603
HOXD8	-0.861825	6.54344	3.74689e-42	1.00519e-39		HIST3H2BB	-1.0103	5.80037	1.02733e-09	1.34094e-07		TLE3	0.015491	0.416301	0.578701	0.130442	0.12054	-0.113893		hsa-miR-30c-1-3p	0.690076	4.77436	0.000535833	0.00404311
RELB	1.03538	4.07649	5.14005e-40	1.35431e-37		TJP2	0.908056	7.27852	1.16173e-09	1.48929e-07		BEX1	0.0148557	9.05377e-11	8.49863e-09	0.0469816	0.0174528	-1.42863		hsa-miR-4745-5p	0.810446	2.59522	0.000570384	0.00422696
SNAI1	-0.890846	5.30657	6.00843e-39	1.55534e-36		HIST1H3D	-0.910063	6.97225	1.23677e-09	1.55768e-07		ATP2B1	0.00529959	0.467026	0.623925	0.186875	0.205581	0.137638		hsa-miR-323a-3p	-0.771336	2.88098	0.000603499	0.0043939
CBX2	0.719063	7.79472	7.45919e-39	1.89759e-36		TNC	0.900498	7.70888	1.42735e-09	1.76672e-07		SMUG1	0.00283743	2.96806e-09	1.79442e-07	0.0577578	0.0322994	-0.838508		hsa-miR-192-5p	0.530278	9.88732	0.000625932	0.00447865
LANCL2	0.692723	5.56633	1.9248e-38	4.81363e-36		TMSB4X	-0.873826	8.35297	1.78422e-09	2.14092e-07		TP53BP2	0.00416221	0.661691	0.780377	0.128189	0.120433	-0.0900459		hsa-miR-149-5p	-0.795068	10.6418	0.000712228	0.00500974
CBFA2T2	0.580102	7.25496	3.16122e-38	7.77397e-36		PLEKHA6	-1.06928	9.74148	1.80637e-09	2.14092e-07		PTX3	0.00947393	0.0413595	0.117976	5.26488	6.68453	0.344427		hsa-miR-885-3p	-1.55542	2.61468	0.000818512	0.00552828
HLX	1.46231	3.32448	5.06039e-38	1.22403e-35		TLE3	-1.00806	7.49591	1.81914e-09	2.14092e-07		MCL1	0.00894371	0.00033972	0.00304086	0.0960769	0.141139	0.554857		hsa-miR-3609	1.43917	3.72257	0.000822895	0.00552828
JADE2	-0.848811	6.5817	1.30567e-37	3.10728e-35		BEX1	-1.16649	6.04403	1.89937e-09	2.19928e-07		LSM4	0.00570114	5.40679e-14	1.10206e-11	0.165213	0.0900064	-0.876224		hsa-miR-1249-3p	-0.874765	3.25611	0.000825911	0.00552828
MAP3K1	1.16819	6.42528	1.74941e-37	4.09723e-35		ATP2B1	0.854184	6.55927	2.31863e-09	2.64214e-07		SLIT3	0.00216958	0.186723	0.338178	0.105846	0.099336	-0.0915813		hsa-miR-887-5p	0.631172	4.13541	0.00083945	0.00552971
FOSB	3.05873	5.10052	2.1475e-37	4.951e-35		SMUG1	-1.12714	4.95276	2.44087e-09	2.73797e-07		VIM	0.00485545	0.0431213	0.1215	2.24977	2.6035	0.210675		hsa-miR-363-3p	0.684849	8.61757	0.000863563	0.00559692
NR4A1	1.02105	5.5699	8.01964e-37	1.82046e-34		TP53BP2	0.808812	7.48641	3.37546e-09	3.72806e-07		THBS1	0.00778727	0.713937	0.819901	2.10125	2.15247	0.034743		hsa-miR-671-5p	-0.641528	4.48515	0.000876626	0.00559692
TFPI2	0.811426	5.42471	1.36121e-36	3.04313e-34		PTX3	0.876561	7.533	4.75265e-09	5.16958e-07		EGR1	0.00426036	0.139246	0.274414	0.0565445	0.0653074	0.20786		hsa-miR-335-3p	0.850514	5.42462	0.000892071	0.00560924
DCAF16	0.680702	6.36993	1.79091e-36	3.94401e-34		MCL1	0.847316	8.6118	7.29661e-09	7.81827e-07		CISD3	0.00284787	4.88498e-15	1.12418e-12	0.112798	0.0511896	-1.13982		hsa-miR-4742-3p	-0.926227	2.33571	0.000918774	0.00563066
ENC1	0.708803	5.76724	2.01313e-36	4.36819e-34		LSM4	-0.845523	7.23837	8.55569e-09	9.03254e-07		MORC3	0.0180917	1.07676e-05	0.000180003	0.0738176	0.156393	1.08314		hsa-miR-151b	0.601266	3.63237	0.000922615	0.00563066
SLC8A3	-0.589003	6.8216	2.73892e-36	5.85692e-34		SLIT3	-0.672184	8.8128	9.51864e-09	9.90353e-07		COX6A1	0.0123998	1.25837e-07	4.39958e-06	0.522127	0.279759	-0.900219		hsa-miR-130b-5p	-0.594926	7.27701	0.00101957	0.0061322
RGMB	0.774562	5.12088	4.56761e-36	9.62788e-34		VIM	0.681938	10.9247	1.09427e-08	1.12226e-06		HMGCR	0.00843349	0.0336707	0.102216	0.221459	0.262992	0.247984		hsa-miR-125b-2-3p	0.493016	9.17104	0.00103621	0.00614322
TLE1	0.634781	5.46623	1.37435e-35	2.82375e-33		THBS1	0.717154	8.56317	1.55056e-08	1.53383e-06		PCDH9	0.00391954	0.443203	0.603398	0.144208	0.165937	0.202483		hsa-miR-5094	0.991602	1.95494	0.00109197	0.00638265
SLC7A1	0.611878	7.74409	1.37791e-35	2.82375e-33		EGR1	0.8315	8.71058	1.55122e-08	1.53383e-06		HOXC4	0.011465	0.000242118	0.00233614	0.0629728	0.0379147	-0.731972		hsa-miR-2355-5p	0.569763	4.6967	0.00112798	0.00650156
PTCH1	-0.681602	6.78251	4.9713e-35	1.00482e-32		CISD3	-1.16448	4.67294	1.55968e-08	1.53383e-06		PRICKLE1	0.00173997	1.85466e-05	0.000287633	0.0943155	0.0729545	-0.370497		hsa-miR-486-5p	0.828786	3.43942	0.00118298	0.00656016
TAF5L	0.612238	5.93374	5.44668e-35	1.08602e-32		MORC3	1.14737	5.60258	1.59417e-08	1.54656e-06		GNG8	0.00355095	6.48431e-09	3.37657e-07	0.172853	0.114069	-0.599639		hsa-miR-320a	-0.478923	10.4262	0.0011835	0.00656016
MAB21L2	-0.877711	4.94842	9.4277e-35	1.85474e-32		COX6A1	-0.8584	7.98357	2.10744e-08	2.00021e-06		MARVELD1	0.00887	1.00076e-12	1.66032e-10	0.0323787	0.0138751	-1.22254		hsa-miR-2682-5p	0.505426	7.24453	0.00118557	0.00656016
FGF5	1.27427	3.25283	1.50642e-34	2.92463e-32		HMGCR	0.842851	7.88266	2.1175e-08	2.00021e-06		ATP5G2	0.00623696	2.21331e-10	1.92558e-08	0.195811	0.1121	-0.804674		hsa-miR-10a-5p	0.60762	7.40665	0.00124072	0.00677499
CYP24A1	-1.40556	4.95431	1.54167e-34	2.95419e-32		PCDH9	0.845045	6.1344	2.29061e-08	2.13563e-06		JPH4	0.00302549	6.74859e-08	2.56087e-06	0.0276497	0.0171126	-0.692208		hsa-miR-29a-5p	-0.886754	1.2184	0.00132535	0.0071431
LMAN2L	-0.708194	5.01969	6.17176e-34	1.16749e-31		HOXC4	-1.37154	4.75835	2.38797e-08	2.19785e-06		SQLE	0.00382204	0.03444	0.103816	0.104683	0.121311	0.212689		hsa-miR-1229-3p	-0.772681	2.4987	0.0013722	0.00721743
PPP1R15A	0.754548	6.27888	7.08354e-34	1.32301e-31		PRICKLE1	-0.672021	7.31085	2.43681e-08	2.21442e-06		CHCHD10	0.00524583	5.13478e-12	6.91161e-10	0.254066	0.122083	-1.05735		hsa-let-7d-5p	-0.460238	10.6165	0.00137392	0.00721743
SCN2B	-1.15495	2.95652	8.85436e-34	1.63308e-31		GNG8	-0.678448	7.57115	3.5005e-08	3.14126e-06		PER1	0.0030912	0.00756674	0.0335704	0.115941	0.164942	0.508565		hsa-miR-7706	0.50435	8.11461	0.00183578	0.00949804
SMARCAL1	-0.665738	5.2695	1.2594e-33	2.29414e-31		MARVELD1	-1.16542	4.89227	3.91908e-08	3.47347e-06		URB2	0.00427351	0.0140655	0.0535165	0.260541	0.312086	0.260432		hsa-miR-130a-5p	-0.922654	1.14872	0.00185383	0.00949804
ZHX3	-0.695097	5.04724	2.40508e-33	4.32769e-31		ATP5G2	-0.742282	7.57102	4.15017e-08	3.63342e-06		FAM167A	0.00639118	1.50175e-05	0.000238077	0.00901388	0.00586076	-0.621062		hsa-miR-1343-3p	0.85637	2.23136	0.00191375	0.00968545
GADD45A	0.665624	5.29264	2.84327e-32	5.05451e-30		JPH4	-1.11167	5.16605	4.37005e-08	3.77983e-06		C16orf45	0.00296209	3.84059e-12	5.47976e-10	0.0543345	0.0200145	-1.44083		hsa-miR-4746-5p	0.588475	3.88353	0.00207489	0.0103744
TXNIP	0.490869	7.49018	3.24104e-32	5.69305e-30		SQLE	0.799482	6.46931	5.28932e-08	4.52048e-06		MIER3	0.00412371	0.00751107	0.033461	0.0835341	0.12153	0.540871		hsa-miR-224-5p	0.746131	2.04776	0.0023371	0.0115464
IFFO2	-1.15893	4.65592	3.47e-32	6.0235e-30		CHCHD10	-1.12555	4.92238	5.43484e-08	4.5902e-06		HNRNPU	0.0112012	7.58085e-07	1.96661e-05	0.264651	0.449721	0.764942		hsa-miR-25-3p	0.420991	13.7488	0.0026099	0.0127425
DNAJB5	0.721505	6.52673	3.91466e-32	6.71637e-30		PER1	1.03716	6.02905	5.75038e-08	4.80023e-06		FTH1	0.00943206	6.60187e-07	1.76396e-05	0.0501252	0.0820155	0.710361		hsa-miR-1226-3p	0.777303	4.837	0.00265515	0.0128127
SLC35F1	-1.83027	1.80525	1.07772e-31	1.82166e-29		URB2	0.706142	7.03442	5.91938e-08	4.88451e-06		ZBTB18	0.000935523	1.24792e-10	1.12692e-08	0.0710699	0.0473636	-0.585461		hsa-miR-425-5p	0.519162	11.059	0.00308025	0.0146931
MYT1	-0.626834	5.36115	1.08645e-31	1.82166e-29		FAM167A	-1.09125	5.45974	6.37957e-08	5.15942e-06		SSU72	0.00671668	7.79567e-07	2.01501e-05	0.143088	0.0876265	-0.707468		hsa-let-7c-3p	-0.572835	3.50892	0.00331888	0.0156515
SLC6A6	0.677749	4.97865	1.53772e-31	2.54933e-29		C16orf45	-1.29187	4.84035	6.39627e-08	5.15942e-06		HIST1H2BD	0.011066	0.0123522	0.0485934	0.875711	0.666299	-0.394286		hsa-miR-374b-5p	0.648619	8.23624	0.00362863	0.0168197
TLE3	-0.84535	7.47351	1.66146e-31	2.72387e-29		MIER3	0.890521	5.78923	7.18745e-08	5.73319e-06		HIST1H3A	0.100326	3.69867e-07	1.09943e-05	246.078	24.3785	-3.33543		hsa-miR-324-5p	-0.492854	6.86921	0.00365358	0.0168197
SERPINB8	1.20983	2.91011	2.21334e-31	3.58877e-29		HNRNPU	0.740784	10.6116	7.4008e-08	5.82288e-06		IER2	0.0135891	3.33099e-08	1.38159e-06	0.131973	0.290173	1.13667		hsa-miR-186-5p	0.488187	12.0174	0.00368817	0.0168197
CARD8	-0.738099	5.03923	2.61967e-31	4.20145e-29		FTH1	0.775165	8.26116	7.46211e-08	5.82288e-06		PET100	0.00411836	2.68674e-14	5.63741e-12	1.16353	0.611786	-0.927406		hsa-miR-331-3p	0.556366	7.68902	0.0041685	0.0188036
GABPB1	0.777787	4.90432	2.84497e-31	4.51371e-29		ZBTB18	-0.796678	6.14958	8.59e-08	6.63093e-06		POLR2A	0.00243008	6.58316e-07	1.76396e-05	0.229493	0.299288	0.383084		hsa-miR-7-5p	-1.0887	3.78951	0.00438975	0.0195887
AMER1	0.709883	5.30643	2.91324e-31	4.57285e-29		SSU72	-0.837018	6.24741	9.42732e-08	7.19987e-06		ABL2	0.0136108	0.00900813	0.0382752	0.0709085	0.100939	0.509456		hsa-miR-193a-3p	-1.13902	1.77489	0.00456894	0.0201714
TMCC1-AS1	-1.47418	2.40525	2.95856e-31	4.59511e-29		HIST1H2BD	-0.910615	6.90774	9.64246e-08	7.28666e-06		EEF1A1	0.00482977	7.28483e-09	3.70717e-07	0.673551	1.01053	0.585257		hsa-miR-215-5p	0.540151	4.84394	0.00490021	0.0214062
ALMS1-IT1	2.52987	0.331123	3.25191e-31	4.99812e-29		HIST1H3A	-1.40271	7.34985	9.95609e-08	7.44529e-06		RPS28	0.0218145	3.8082e-06	7.76219e-05	2.58248	1.24514	-1.05245		hsa-miR-30e-3p	0.491236	9.83648	0.00518134	0.0223985
DHCR24	0.614271	7.06243	3.36836e-31	5.12372e-29		IER2	0.962995	7.50756	1.02954e-07	7.61963e-06		FAT1	0.0088324	0.940127	0.962247	1.3279	1.26902	-0.0654298		hsa-miR-1301-3p	0.481552	8.72088	0.00563643	0.0241146
ACOT13	-0.771898	4.40956	3.64978e-31	5.49515e-29		PET100	-0.727683	7.20715	1.23724e-07	8.99548e-06		SMARCA1	0.00656449	3.44725e-09	1.99941e-07	0.182806	0.311881	0.770681		hsa-miR-132-5p	-0.598771	6.50965	0.00575272	0.024361
PPP1R10	-0.609577	6.05975	1.13487e-30	1.69142e-28		POLR2A	0.582116	9.23994	1.2405e-07	8.99548e-06		LINC01116	0.00850171	1.3588e-08	6.41966e-07	0.0474097	0.0209157	-1.18059		hsa-miR-301b-5p	-0.734149	1.06837	0.00596452	0.0250028
ETS2	0.600438	5.68248	1.58179e-30	2.33393e-28		ABL2	0.922237	6.60787	1.31775e-07	9.46012e-06		PFDN6	0.00178284	0	0	0.178503	0.112758	-0.662723		hsa-miR-629-5p	-0.51558	6.3525	0.00626549	0.0260018
ZFHX2	-0.884062	4.78346	3.54831e-30	5.1837e-28		EEF1A1	0.642865	12.8613	1.40223e-07	9.96694e-06		TMEM87A	0.00119441	0.000926801	0.00677438	0.136673	0.183988	0.428888		hsa-miR-338-3p	0.640847	6.91527	0.0064386	0.0263452
VPS13D	-0.666513	7.28204	3.85278e-30	5.5733e-28		RPS28	-0.996416	7.05096	1.63982e-07	1.15414e-05		DDX3X	0.0206292	0.00722514	0.0325405	0.122761	0.180768	0.558284		hsa-miR-181d-5p	0.535158	9.29405	0.00647522	0.0263452
UQCC1	-0.572929	5.71908	1.06676e-29	1.52815e-27		FAT1	0.74875	8.14026	1.73339e-07	1.20816e-05		HMG20B	0.010391	1.09429e-09	7.29593e-08	0.150658	0.0754483	-0.997718		hsa-miR-488-3p	1.02402	4.26888	0.00659296	0.0265639
PER2	1.53837	1.93514	1.53097e-29	2.17207e-27		SMARCA1	0.679446	8.22048	1.78428e-07	1.23166e-05		GTPBP4	0.0125336	0.00250972	0.0146877	0.266812	0.377242	0.499668		hsa-miR-26a-1-3p	0.752058	2.03714	0.00693422	0.0276702
ISL1	0.554549	7.69318	2.39864e-29	3.37066e-27		HIST1H1E	-0.847992	9.02648	1.8813e-07	1.28627e-05		EEF2	0.00652448	3.55488e-06	7.32963e-05	0.136339	0.199424	0.548646		hsa-miR-1307-3p	-0.388883	9.83063	0.00702748	0.0277753
FBXO8	0.636911	5.41854	3.57663e-29	4.97861e-27		LINC01116	-1.18323	5.14553	2.19461e-07	1.48633e-05		LAMB1	0.00204462	2.31581e-12	3.48231e-10	0.485934	0.684798	0.494916		hsa-let-7g-5p	-0.530708	13.3155	0.00738498	0.0289129
GLYCTK	1.18988	3.33964	3.89316e-29	5.36855e-27		PFDN6	-0.838491	6.50243	2.39242e-07	1.60516e-05		TPPP3	0.00186782	4.89229e-06	9.45843e-05	0.153654	0.109057	-0.494596		hsa-miR-330-5p	0.544579	6.5322	0.0076564	0.0296954
C9orf156	0.897796	3.28807	3.95566e-29	5.40423e-27		HIST1H2BI	-0.736021	7.52463	2.70443e-07	1.79769e-05		WDR43	0.00490822	0.0621292	0.157007	0.226469	0.26068	0.202965		hsa-let-7g-3p	1.13774	2.00886	0.00794546	0.0305312
SUOX	-0.665893	5.29047	5.32691e-29	7.21088e-27		TMEM87A	0.716961	6.259	2.90952e-07	1.91628e-05		FAM168A	0.0197798	5.07202e-05	0.000659085	0.0212964	0.0114061	-0.900798		hsa-miR-30c-2-3p	-0.727664	1.97952	0.00806988	0.0307248
LIF	-0.942039	4.70603	5.88836e-29	7.89843e-27		DDX3X	0.853458	9.49712	3.05516e-07	1.97651e-05		ZNF335	0.00751146	0.0745985	0.178586	0.0963262	0.148976	0.629084		hsa-miR-132-3p	-0.449318	10.4619	0.00830081	0.0313167
SQLE	0.589956	6.49478	6.07851e-29	8.08004e-27		HMG20B	-0.99205	5.83	3.05604e-07	1.97651e-05		ZSWIM6	0.00174317	0.00393195	0.0208864	0.172601	0.191333	0.148643		hsa-miR-126-5p	0.69766	9.67614	0.00879351	0.0327125
LRRC8B	0.79987	6.6043	6.66982e-29	8.78689e-27		GTPBP4	0.792664	8.22428	3.25484e-07	2.08629e-05		RNF19A	0.00174596	6.4575e-05	0.000794272	0.0458728	0.0789262	0.782865		hsa-miR-423-3p	-0.543328	11.141	0.00882842	0.0327125
TMEM229A	1.15026	3.58425	7.05446e-29	9.21137e-27		EEF2	0.676318	12.0267	3.45099e-07	2.18549e-05		RGS2	0.015416	4.43139e-08	1.75631e-06	0.141595	0.0698973	-1.01846		hsa-miR-151a-5p	0.44849	5.66931	0.00919357	0.033764
SIRT5	-0.720485	4.4919	9.49869e-29	1.22941e-26		HIST1H3B	-0.747792	9.38375	3.47048e-07	2.18549e-05		RTKN	0.00457592	0.000107528	0.00121762	0.163147	0.0987341	-0.724556		hsa-miR-490-3p	0.485104	5.07257	0.00936099	0.0340773
GNG11	0.826904	6.06724	1.86421e-28	2.39187e-26		LAMB1	0.551605	10.3226	3.96552e-07	2.45632e-05		UQCR10	0.0563201	8.34659e-05	0.000980965	0.192678	0.0739996	-1.3806		hsa-miR-582-3p	-0.664139	5.15722	0.00999877	0.0360825
NRSN1	-0.653708	5.14987	2.0978e-28	2.66836e-26		TPPP3	-0.901415	5.38552	3.96899e-07	2.45632e-05		SLC2A1	0.00193466	0.0482437	0.131866	0.294814	0.347338	0.236534		hsa-miR-2682-3p	0.989587	3.48191	0.010382	0.0371424
PFKFB3	0.570117	5.94308	3.56198e-28	4.49206e-26		WDR43	0.674041	7.25217	4.32823e-07	2.65576e-05		FAM160B1	0.00273237	1.16542e-05	0.000190254	0.143972	0.218174	0.599696		hsa-miR-769-3p	-0.518151	5.5489	0.0104921	0.0372154
LOC101927120	-0.68018	5.45936	4.85687e-28	6.07315e-26		FAM168A	-1.18263	5.12452	4.56438e-07	2.74367e-05		HTR2B	0.00945924	0.00324984	0.0179307	0.117519	0.185053	0.655043		hsa-miR-1228-3p	-0.757246	1.88955	0.0112035	0.039402
DISP1	-0.654016	4.44524	1.25329e-27	1.55398e-25		ZNF335	1.11233	4.74206	4.59393e-07	2.74367e-05		SRRM1	0.00448236	8.90278e-09	4.38017e-07	0.157214	0.242769	0.626855		hsa-miR-889-3p	0.491376	4.54487	0.0121028	0.0418695
DTL	0.570534	6.02968	2.30714e-27	2.83682e-25		ZSWIM6	0.846812	5.95536	4.60025e-07	2.74367e-05		PTHLH	0.011378	0.0777746	0.184517	1.00449	1.10547	0.138198		hsa-miR-659-5p	0.551378	2.5643	0.0121068	0.0418695
HIC1	-1.84488	3.67812	2.45343e-27	2.99176e-25		RNF19A	0.969825	5.40936	4.64508e-07	2.74367e-05		SCAF8	0.00171813	0.0215083	0.0729282	0.113183	0.131077	0.211766		hsa-miR-29a-3p	0.516322	7.8103	0.01366	0.0468504
FLJ12825	-1.50116	2.28949	2.72515e-27	3.29586e-25		RGS2	-0.994463	5.59477	4.67465e-07	2.74367e-05		NDUFA7	0.0213749	8.09036e-07	2.05397e-05	0.233649	0.103143	-1.1797		hsa-miR-7-1-3p	0.488023	5.77179	0.0144023	0.0489915
ZSWIM6	0.627153	5.48995	3.72894e-27	4.47321e-25		RTKN	-0.928375	4.98101	4.70081e-07	2.74367e-05		TMA7	0.0121169	1.59539e-09	1.00721e-07	0.130952	0.0591165	-1.1474		hsa-miR-629-3p	-0.513417	2.30079	0.0152909	0.0515912
PEG10	0.763949	7.89696	4.53498e-27	5.39626e-25		UQCR10	-1.41952	5.79555	4.75337e-07	2.75197e-05		KDM3A	0.0041355	4.03153e-08	1.63414e-06	0.123405	0.175931	0.51161		hsa-miR-218-1-3p	0.416575	6.44909	0.0164747	0.0551372
EGLN3	0.790702	3.70105	5.21813e-27	6.15949e-25		SLC2A1	0.66777	7.12155	4.8901e-07	2.80848e-05		DHX15	0.0108933	1.56717e-07	5.24892e-06	0.227432	0.404133	0.829395		hsa-miR-455-3p	0.987561	2.46186	0.0175785	0.0583605
NMNAT1	-0.983457	3.69079	1.20644e-26	1.41278e-24		FAM160B1	0.725125	6.1428	5.28232e-07	3.00966e-05		C12orf57	0.0159304	2.8028e-06	5.98659e-05	0.0856548	0.0438888	-0.964681		hsa-miR-23a-3p	0.417364	10.2403	0.0195784	0.0644845
PCDH17	0.645734	6.36665	1.41355e-26	1.64228e-24		HTR2B	-1.02115	4.9523	5.36475e-07	3.03256e-05		TLX2	0.0221619	0.00125415	0.00852102	0.0534445	0.0323364	-0.724882		hsa-miR-181d-3p	0.547676	1.83651	0.0243452	0.0795532
DYRK2	0.709328	6.35906	2.04178e-26	2.35363e-24		SRRM1	0.69386	6.98832	5.51829e-07	3.09498e-05		DHX9	0.00160722	3.33067e-16	1.03309e-13	0.226134	0.318746	0.495227		hsa-miR-532-3p	-0.421956	3.96803	0.0254772	0.0826017
ANKZF1	-0.752521	4.12333	2.60165e-26	2.97576e-24		PTHLH	1.23503	4.35612	6.18781e-07	3.44359e-05		RARA	0.00417251	0.361808	0.525477	0.0709119	0.0684141	-0.0517339		hsa-miR-92a-3p	-0.350721	10.8659	0.0257952	0.0829845
GUSBP5	1.17596	2.3721	3.27225e-26	3.714e-24		SCAF8	0.623071	6.89165	6.71721e-07	3.68743e-05		SMARCA5	0.0155438	2.84362e-05	0.00041114	0.218522	0.369935	0.759489		hsa-miR-1276	0.386512	3.82988	0.0260868	0.0832769
ANGPTL4	-0.893171	5.54353	3.51707e-26	3.9614e-24		NDUFA7	-1.14188	5.839	6.7287e-07	3.68743e-05		EMILIN3	0.00464182	0.0171266	0.0618327	0.0384603	0.02637	-0.544471		hsa-miR-106b-3p	-0.327608	10.3656	0.0268269	0.0849858
LRRTM1	1.11821	2.39115	3.97665e-26	4.44512e-24		TMA7	-1.07027	4.57554	8.11464e-07	4.41326e-05		DYNC2H1	0.00854213	2.26906e-11	2.49038e-09	0.332289	0.675026	1.0225		hsa-miR-20b-5p	0.450402	7.04977	0.0288935	0.0908394
ATXN7L1	-0.810028	3.50237	4.18432e-26	4.64208e-24		KDM3A	0.822438	6.93792	8.34782e-07	4.50594e-05		PYGO2	0.00458244	3.25215e-09	1.93329e-07	0.0313197	0.0173763	-0.84995		hsa-miR-425-3p	-0.361149	7.28876	0.0294652	0.0919404
RECQL5	-0.648712	5.05259	4.40411e-26	4.84945e-24		DHX15	0.697546	8.45931	8.56368e-07	4.56321e-05		TAF10	0.00628224	3.35803e-09	1.96362e-07	0.115871	0.0636934	-0.863304		hsa-miR-129-2-3p	-0.515343	4.52909	0.0302524	0.0936923
BEND3	0.691619	4.17008	5.21977e-26	5.70501e-24		C12orf57	-0.899496	6.51293	8.58105e-07	4.56321e-05		KLHL24	0.00498504	0.0591708	0.151516	0.0933631	0.107888	0.208616		hsa-miR-92b-5p	-0.399809	5.98052	0.0313034	0.0962289
MSMO1	0.642374	5.84521	8.64187e-26	9.3758e-24		TLX2	-0.938649	6.47222	9.28401e-07	4.90073e-05		CDK5R2	0.0139391	0.000154967	0.0016354	0.0441067	0.0283368	-0.638323		hsa-miR-4521	0.560324	3.24787	0.0324173	0.0989203
MNT	0.591793	6.35962	1.10774e-25	1.19305e-23		DHX9	0.543868	9.62847	9.86723e-07	5.17057e-05		LAMTOR2	0.00180187	5.02198e-12	6.91161e-10	0.201454	0.13514	-0.576		hsa-miR-3605-3p	-0.506711	4.15512	0.0356904	0.108113
GPRIN1	0.549569	7.77039	1.39342e-25	1.48985e-23		RARA	-0.798349	6.43056	1.1075e-06	5.76142e-05		GAL	0.0240396	2.0217e-05	0.000308228	0.204017	0.103374	-0.98081		hsa-miR-23b-3p	0.370557	10.9012	0.0369283	0.111053
PTGIR	-1.10851	3.47088	1.47245e-25	1.56302e-23		SMARCA5	0.749256	8.57333	1.12264e-06	5.79813e-05		DKK2	0.0362981	0.0562116	0.146249	0.0565318	0.0395337	-0.515979		hsa-miR-17-5p	0.330341	10.2805	0.038143	0.11388
ZNF275	0.597201	5.7926	1.54551e-25	1.62886e-23		EMILIN3	-0.796812	5.78432	1.27241e-06	6.52472e-05		SLC30A1	0.00404984	0.0222336	0.0746422	0.327467	0.433725	0.405431		hsa-miR-137	-0.617427	7.33278	0.0391694	0.116109
ATF5	0.686705	5.08852	1.59496e-25	1.66905e-23		DYNC2H1	0.794829	6.07501	1.30791e-06	6.6592e-05		FAM188A	0.00177831	2.05974e-06	4.67968e-05	0.0902588	0.0643911	-0.487206		hsa-miR-6866-5p	0.533716	2.1081	0.0407438	0.119281
RFC3	0.646315	5.39541	1.62476e-25	1.68826e-23		PYGO2	-0.9639	5.28593	1.3739e-06	6.94593e-05		JAG1	0.00449764	4.34562e-05	0.000582528	0.437987	0.63562	0.537279		hsa-miR-375	-0.305423	12.2507	0.0408141	0.119281
SPRY2	0.879233	4.30003	1.66496e-25	1.71794e-23		TAF10	-0.817173	5.49013	1.43605e-06	7.20935e-05		PFKFB3	0.00231886	0.00188816	0.0117647	0.117858	0.138094	0.228603		hsa-miR-411-5p	0.375623	4.02773	0.0414879	0.120402
IDI1	0.572575	6.13714	1.70776e-25	1.74986e-23		KLHL24	0.756961	6.71659	1.44952e-06	7.22648e-05		ACBD3	0.00787194	2.83191e-05	0.000410628	0.145604	0.220236	0.597007		hsa-miR-627-5p	-0.854486	1.81304	0.0420326	0.121136
WSCD2	-0.638954	4.86939	3.21289e-25	3.26939e-23		CDK5R2	-1.24022	4.67364	1.55367e-06	7.69228e-05		SON	0.000560297	2.9976e-15	7.1283e-13	0.179461	0.224507	0.323091		hsa-let-7a-5p	-0.333037	7.23247	0.0424321	0.121444
ADNP2	0.515523	6.3729	3.85666e-25	3.8976e-23		LAMTOR2	-0.624759	6.85133	1.64474e-06	8.0874e-05		RANBP6	0.0171327	0.000767456	0.00581213	0.173629	0.289807	0.739082		hsa-miR-421	0.306259	9.56537	0.0428912	0.121917
PLEKHA6	-0.458181	11.0275	4.39165e-25	4.40809e-23		GAL	-1.13332	6.39441	1.73834e-06	8.48949e-05		ARID5B	0.0164014	0.787494	0.870196	0.37101	0.358948	-0.0476827		hsa-miR-98-3p	-0.393866	6.48614	0.0437546	0.123239
NUAK1	0.979318	3.57405	5.65214e-25	5.63495e-23		HIST1H4C	-0.730226	8.70849	1.76886e-06	8.58018e-05		EIF3A	0.00996987	2.53141e-05	0.000374547	0.236195	0.36159	0.614374		hsa-miR-210-5p	-0.516757	3.71954	0.0439502	0.123239
ISOC1	0.617749	6.49229	6.45194e-25	6.38915e-23		HIST1H4D	-0.987656	7.67123	1.98673e-06	9.5723e-05		GLIPR2	0.0146126	5.76272e-07	1.59346e-05	0.144306	0.0605009	-1.2541		hsa-miR-636	-0.369284	3.3879	0.0488785	0.136138
PER1	0.684095	5.7887	6.676e-25	6.56696e-23		DKK2	-1.05625	6.91822	2.08941e-06	9.99994e-05		CHCHD3	0.0030297	0.00207555	0.0126464	0.145014	0.120434	-0.267954		hsa-miR-1306-5p	-0.558393	3.52544	0.049812	0.137813
E2F1	0.645589	6.01315	9.64756e-25	9.42714e-23		SLC30A1	0.736809	5.61048	2.11569e-06	0.000100354		LBH	0.00733137	1.61782e-12	2.56478e-10	0.283389	0.131508	-1.10763		hsa-miR-487b-3p	-0.500257	2.22855	0.0524496	0.14415
NR4A3	1.218	2.63219	2.98634e-24	2.89891e-22		FAM188A	-0.80927	5.08772	2.12479e-06	0.000100354		CHCHD2	0.0512719	0.000284074	0.0026435	0.198515	0.0871433	-1.18778		hsa-miR-128-1-5p	0.343659	5.62971	0.0536423	0.145964
BTG1	0.569588	6.17146	3.32902e-24	3.20059e-22		JAG1	0.72342	6.87194	2.17814e-06	0.000101743		PRKAA1	0.00669639	0.00642428	0.0298767	0.065693	0.0907645	0.466388		hsa-let-7f-5p	-0.583755	9.00156	0.0538132	0.145964
IBA57	0.687677	4.15959	3.3405e-24	3.20059e-22		PFKFB3	0.806781	5.90327	2.18254e-06	0.000101743		RSRC2	0.00160781	1.3294e-11	1.60745e-09	0.0582785	0.0977446	0.746054		hsa-miR-195-3p	-0.40451	4.99449	0.0554843	0.149519
RORB	1.42543	1.68751	3.84518e-24	3.66037e-22		HIST1H4F	-1.66801	7.0177	2.22099e-06	0.000102664		SNU13	0.00632294	4.02967e-10	3.09115e-08	0.141484	0.080889	-0.806628		hsa-let-7f-1-3p	0.52818	3.56698	0.0559616	0.149833
ATP6V0E2-AS1	-0.576444	4.98137	4.30907e-24	4.07566e-22		ACBD3	0.714538	7.21588	2.23089e-06	0.000102664		BAZ1A	0.00204836	1.62803e-06	3.80799e-05	0.345652	0.50137	0.536555		hsa-miR-138-1-3p	-0.549583	4.82666	0.0586251	0.155958
MYBL2	0.613534	6.91662	4.69675e-24	4.41405e-22		SON	0.490981	9.16618	2.24806e-06	0.000102795		FASTKD5	0.00870043	1.0275e-06	2.53641e-05	0.152182	0.297329	0.966265		hsa-miR-1976	-0.711321	1.25283	0.0605512	0.159855
METTL3	-0.552638	5.90571	8.49881e-24	7.8997e-22		RANBP6	0.820569	6.85149	2.34219e-06	0.000106421		CDH2	0.00293203	0.000151609	0.00160471	0.326932	0.407195	0.31673		hsa-miR-2277-3p	-0.422948	2.5891	0.0608605	0.159855
NFATC2	2.90427	-0.508484	8.51273e-24	7.8997e-22		ARID5B	0.759355	5.9366	2.84769e-06	0.000128576		ATP5I	0.0826758	6.3934e-05	0.000789285	0.149047	0.0465424	-1.67915		hsa-miR-15b-5p	0.376235	9.12371	0.0619036	0.160586
ODC1	0.480702	7.69316	8.98786e-24	8.28849e-22		EIF3A	0.664514	9.40776	2.87189e-06	0.000128858		ATP5J2	0.0688703	5.51193e-05	0.000699681	0.290749	0.0968573	-1.58584		hsa-miR-942-5p	-0.466491	1.69488	0.0619128	0.160586
TNFRSF12A	0.711398	5.4258	1.19474e-23	1.09493e-21		GLIPR2	-1.19418	4.44643	2.91593e-06	0.000130022		MRPL2	0.00143462	4.71188e-11	4.87167e-09	0.380874	0.219924	-0.792312		hsa-miR-1180-3p	-0.32694	8.65737	0.0626964	0.161609
SRRM4	-0.553277	5.02607	1.36708e-23	1.24514e-21		CHCHD3	-0.646111	6.4809	2.94273e-06	0.000130407		FERMT2	0.00454104	0.00576625	0.0276454	0.239107	0.290464	0.280699		hsa-miR-767-5p	-0.294616	8.70317	0.0637311	0.163262
LINC00938	0.609804	4.74711	1.45313e-23	1.3154e-21		LBH	-0.724614	6.17709	2.99408e-06	0.000131868		HSPA5	0.00690787	0.000486047	0.00405077	0.517495	0.693735	0.42284		hsa-miR-874-5p	0.417868	3.93463	0.0647861	0.16449
IGDCC3	-1.04516	2.91931	1.46885e-23	1.32152e-21		CHCHD2	-1.10903	8.5586	3.07622e-06	0.00013466		MSMO1	0.00182175	0.236947	0.396112	0.116951	0.124986	0.0958724		hsa-miR-3187-3p	-0.479528	2.21091	0.0651046	0.16449
HOXD10	-1.30614	2.29617	1.59111e-23	1.42284e-21		PRKAA1	0.738475	5.87708	3.10443e-06	0.000135071		STK38L	0.0174071	0.0185231	0.0652751	0.0903715	0.132144	0.548176		hsa-miR-152-5p	-0.377309	3.6894	0.0653997	0.16449
COLCA1	-0.694489	7.08152	1.61239e-23	1.43318e-21		RSRC2	0.77521	5.61243	3.16012e-06	0.000136666		MED17	0.00650944	4.20851e-06	8.45733e-05	0.251923	0.361861	0.522455		hsa-miR-766-5p	-0.559496	1.98035	0.0659432	0.164858
TFAP2B	0.51779	7.74846	1.70873e-23	1.50972e-21		SNU13	-0.731967	6.97499	3.21893e-06	0.000138375		ZNF592	0.000934759	0.00075331	0.00572814	0.0457794	0.0591052	0.368587		hsa-miR-4677-3p	0.31698	5.17086	0.0686174	0.170175
TBC1D24	-0.661569	5.32295	1.86698e-23	1.63972e-21		BAZ1A	0.666892	6.3174	3.26888e-06	0.000139686		SMURF2	0.00475003	8.86354e-06	0.000152001	0.0492323	0.0794526	0.690488		hsa-miR-181a-3p	0.34367	5.16836	0.0688902	0.170175
PRMT6	0.543434	6.3276	1.96066e-23	1.71181e-21		FASTKD5	0.875824	5.93544	3.33949e-06	0.000141859		MRPL34	0.0844358	0.00420469	0.0219592	0.209866	0.0821577	-1.353		hsa-miR-152-3p	0.2993	7.79152	0.0701989	0.172382
ELMOD3	-0.779063	3.79351	2.26198e-23	1.96326e-21		CDH2	0.502477	9.29909	3.37399e-06	0.000142481		FEM1C	0.00281252	2.58432e-05	0.00038092	0.0702006	0.127118	0.856618		hsa-miR-584-5p	0.396071	3.4819	0.0709546	0.173213
MARCH11	0.483337	6.36169	2.29522e-23	1.98047e-21		ATP5I	-1.59211	5.9292	3.56734e-06	0.000149766		ATP2A2	0.00230065	2.10809e-07	6.65447e-06	0.154016	0.203356	0.400924		hsa-miR-664a-5p	-0.277894	4.23106	0.0737445	0.178971
PHOX2A	-0.828722	9.46818	2.40838e-23	2.06602e-21		ATP5J2	-1.53703	5.95181	3.59866e-06	0.000149918		SACS	0.00755999	0.00399345	0.0211502	0.190666	0.24192	0.343489		hsa-miR-744-5p	-0.318813	8.69926	0.0757488	0.182766
SYT17	-0.494524	6.75783	2.8151e-23	2.40097e-21		MRPL2	-0.842521	5.22949	3.61273e-06	0.000149918		ADD3	0.00241159	0.732412	0.831895	0.0469987	0.0462316	-0.023742		hsa-miR-26a-2-3p	0.385121	3.9819	0.0794564	0.190544
KLHL25	0.695124	4.71478	2.94526e-23	2.49754e-21		FERMT2	0.573505	7.92218	3.83213e-06	0.000158108		JADE2	0.00763706	0.575606	0.713407	0.0500083	0.0491937	-0.0236946		hsa-miR-6516-5p	-0.3002	4.15921	0.0798906	0.190544
PHF24	1.05107	2.35692	3.58275e-23	3.02077e-21		HSPA5	0.573531	10.4564	4.11238e-06	0.000168702		MANEAL	0.015472	4.364e-06	8.63222e-05	0.0342972	0.0181148	-0.920922		hsa-miR-574-3p	0.394384	8.00875	0.0879543	0.208577
RALGAPA2	-0.618014	4.47361	3.85403e-23	3.23104e-21		MSMO1	0.752775	5.79149	4.1561e-06	0.000169526		PCBD1	0.00769333	4.91262e-06	9.47206e-05	0.102854	0.0619454	-0.731526		hsa-miR-1296-5p	-0.282304	6.48807	0.0969287	0.228553
ZNF335	0.728915	4.90577	3.931e-23	3.27694e-21		STK38L	1.01828	5.38267	4.38044e-06	0.000177294		RSBN1	0.00173404	2.35191e-06	5.19459e-05	0.0691502	0.109013	0.656694		hsa-miR-4741	-0.464921	2.65805	0.0976964	0.229062
MYB	1.42918	1.13975	4.1073e-23	3.40467e-21		MED17	0.764036	6.57604	4.39593e-06	0.000177294		LRRC8C	0.00397269	0.431402	0.592419	0.0840694	0.0893427	0.0877679		hsa-miR-940	-0.269265	5.34461	0.0983563	0.229314
SLC7A11	1.22383	2.9013	4.21385e-23	3.47349e-21		ZNF592	0.735144	5.31683	4.53127e-06	0.000181732		MORN4	0.00111663	9.11459e-06	0.00015445	0.0403117	0.023697	-0.766497		hsa-miR-30b-5p	-0.24054	11.1511	0.105619	0.24487
UHRF1	0.576715	4.96149	4.45023e-23	3.64795e-21		SMURF2	0.895309	5.09346	4.60855e-06	0.000183804		SHTN1	0.00807968	2.89323e-08	1.22134e-06	0.0849581	0.163637	0.945677		hsa-miR-342-5p	-0.317506	3.89813	0.106968	0.245938
RARA	-0.685672	7.20482	5.16759e-23	4.21259e-21		MRPL34	-1.46865	5.07483	5.25946e-06	0.000208606		NUFIP2	0.00436457	3.53842e-07	1.0562e-05	0.0559067	0.0870136	0.638219		hsa-let-7a-3p	-0.39117	2.39813	0.107265	0.245938
HOXC5	-1.03595	4.63602	5.85046e-23	4.74305e-21		FEM1C	1.0166	4.44388	5.55769e-06	0.000218643		RASL10B	0.00172051	0.000584859	0.00465577	0.00811768	0.00611298	-0.409191		hsa-miR-3661	0.397872	2.88315	0.108095	0.24648
ID2	0.529822	8.32678	5.9436e-23	4.79223e-21		ATP2A2	0.498531	9.10635	5.57343e-06	0.000218643		PPP1R11	0.0183588	1.89164e-06	4.35321e-05	0.0543893	0.024013	-1.17951		hsa-miR-3176	0.376895	3.48394	0.111628	0.251656
SLC10A4	0.646929	5.08582	6.63068e-23	5.31715e-21		SACS	0.626069	7.61119	5.66363e-06	0.000220737		C7orf73	0.00268864	0	0	0.0234399	0.0116039	-1.01435		hsa-miR-1910-5p	0.57374	3.01097	0.111661	0.251656
TP53INP2	0.482891	7.64412	6.88721e-23	5.49302e-21		ADD3	-0.608202	7.62382	5.6883e-06	0.000220737		USP20	0.0157154	0.156724	0.29852	0.146358	0.117063	-0.322216		hsa-miR-130b-3p	0.24163	9.80976	0.112184	0.251656
MAFB	-0.69262	5.50341	7.87832e-23	6.24971e-21		JADE2	-0.95983	5.41043	5.79907e-06	0.000223826		MAB21L1	0.00431324	0.000168716	0.00175455	0.113112	0.151965	0.425982		hsa-miR-4781-3p	0.385025	2.90785	0.114311	0.255048
KLHDC8A	1.42967	1.54661	1.13802e-22	8.97938e-21		MANEAL	-0.990809	5.32716	6.24762e-06	0.000239047		SFPQ	0.00138507	3.64702e-09	2.09821e-07	0.179549	0.229267	0.352652		hsa-miR-125a-5p	0.31197	13.0486	0.118391	0.261497
ZEB2	0.771778	6.45704	1.19726e-22	9.39658e-21		PCBD1	-0.753279	5.8204	6.26005e-06	0.000239047		NGFRAP1	0.00989739	1.28826e-06	3.10487e-05	0.0748792	0.0452674	-0.726092		hsa-miR-4775	-0.537274	2.0104	0.118994	0.261497
CITED2	1.61721	2.55252	1.2477e-22	9.74061e-21		RSBN1	0.755264	5.18117	6.42243e-06	0.000243951		SEC61B	0.00446035	3.24605e-10	2.57303e-08	0.121853	0.0578932	-1.07367		hsa-miR-30d-3p	0.325929	6.31762	0.119091	0.261497
SERTAD1	0.939442	3.80942	1.6032e-22	1.24501e-20		LRRC8C	0.650613	6.55212	6.61643e-06	0.000249997		SRSF5	0.0221009	0.0216177	0.0731943	0.160126	0.229927	0.521969		hsa-miR-185-3p	0.432828	2.23018	0.120651	0.263527
POLH	-0.614391	4.31273	1.65934e-22	1.28186e-20		MORN4	-1.02539	4.66921	6.72995e-06	0.000252954		RPS27L	0.0268178	8.70909e-05	0.00101218	0.408254	0.200072	-1.02894		hsa-miR-15a-5p	-0.392233	7.86499	0.121719	0.264402
ST6GAL2	1.11322	3.97355	1.72998e-22	1.32947e-20		SHTN1	0.912431	4.76278	6.86579e-06	0.000256504		SLK	0.0167706	0.0217857	0.0736935	0.119307	0.163934	0.458435		hsa-miR-92b-3p	0.33113	14.2518	0.122551	0.264402
ZMYM3	-0.472934	6.38528	2.01569e-22	1.54101e-20		NUFIP2	0.650097	6.15696	6.89586e-06	0.000256504		H1F0	0.00572648	6.65847e-11	6.59744e-09	0.0445091	0.023911	-0.896425		hsa-miR-548ba	-0.5673	1.61738	0.122963	0.264402
H3F3B	0.488239	9.8585	2.54752e-22	1.93756e-20		RASL10B	-0.759411	5.44354	7.4689e-06	0.000276388		ARID4B	0.00548184	4.81172e-05	0.00063217	0.0958926	0.143245	0.578991		hsa-miR-628-3p	0.233431	4.97189	0.129511	0.276248
ZNF862	-0.579566	6.31506	2.57508e-22	1.94847e-20		PPP1R11	-1.05931	5.25908	7.78914e-06	0.00028676		MEA1	0.00209445	1.43894e-11	1.68285e-09	0.0871024	0.053383	-0.706333		hsa-miR-3200-3p	0.402255	5.99111	0.130389	0.276248
VIPAS39	-0.534474	5.73323	2.92104e-22	2.19898e-20		C7orf73	-0.921779	4.81697	7.91216e-06	0.000289803		AHCTF1	0.00456845	9.33542e-07	2.3368e-05	0.0873205	0.134341	0.621507		hsa-miR-505-3p	-0.265999	6.07835	0.130469	0.276248
AGTR1	1.09641	1.54957	3.46975e-22	2.59879e-20		USP20	-0.894286	5.8393	8.09762e-06	0.00029509		ATP6V1A	0.0112998	8.06792e-06	0.000141417	0.222264	0.365143	0.716189		hsa-miR-29c-3p	-0.400468	4.39116	0.134608	0.283565
ZBED5	-0.810636	7.15001	4.64102e-22	3.4585e-20		MAB21L1	0.576677	8.76819	8.78477e-06	0.000318515		IGF2R	0.00301273	1.46321e-08	6.77827e-07	0.433015	0.608872	0.491724		hsa-miR-34a-5p	-0.311266	8.40305	0.137743	0.288703
ARMC9	-0.465039	6.49767	5.04469e-22	3.74042e-20		SFPQ	0.499368	9.04173	8.91103e-06	0.000321469		FBN1	0.00241357	7.2528e-08	2.72324e-06	0.872547	1.16093	0.411975		hsa-miR-2355-3p	0.460066	1.81956	0.143783	0.299848
RNF24	0.545079	5.01554	5.53954e-22	4.08679e-20		NGFRAP1	-0.703893	6.92651	9.18525e-06	0.000328766		RBM25	0.0045037	7.4607e-14	1.4385e-11	0.104211	0.167227	0.682292		hsa-miR-324-3p	-0.32116	6.75592	0.145264	0.301109
ARAP3	-0.535649	6.95964	5.60823e-22	4.11689e-20		SEC61B	-0.844639	4.91825	9.20489e-06	0.000328766		MAPK11	0.0127423	1.8814e-05	0.00029061	0.0300422	0.0619647	1.04445		hsa-miR-143-3p	0.245071	13.3399	0.145838	0.301109
GAB2	0.466988	8.14839	6.89278e-22	5.0262e-20		SRSF5	0.753404	8.39588	9.2901e-06	0.000330167		CLTC	0.00978869	5.72609e-06	0.0001075	0.377457	0.591639	0.648406		hsa-miR-197-3p	-0.351741	9.386	0.147086	0.302182
TRIM36	0.655362	4.89415	6.91508e-22	5.0262e-20		RPS27L	-0.892324	7.21317	9.53731e-06	0.000337282		MAFB	0.00818499	0.0265235	0.0854645	0.0497927	0.0407441	-0.289342		hsa-miR-191-3p	-0.274348	6.16774	0.148445	0.303472
ID4	2.19392	0.537203	7.13956e-22	5.16393e-20		SLK	0.87008	6.31192	9.64936e-06	0.000339371		IFI27L2	0.0572871	0.000493767	0.00409236	0.245388	0.104369	-1.23337		hsa-miR-29b-2-5p	-0.421156	1.97396	0.150989	0.307158
SIX5	-0.962337	4.07555	9.5516e-22	6.87482e-20		H1F0	-0.667714	7.13082	9.69091e-06	0.000339371		SUOX	0.0022538	0.197583	0.35032	0.151328	0.138493	-0.127867		hsa-miR-424-3p	-0.258705	4.49806	0.156997	0.317823
CCDC94	0.698233	4.26812	1.12717e-21	8.07352e-20		ARID4B	0.715178	6.13481	9.86161e-06	0.000343672		GADD45A	0.00266744	0.298722	0.465343	0.269785	0.276386	0.0348745		hsa-let-7i-3p	0.476201	3.48015	0.160085	0.32223
HEY1	0.709542	3.86926	1.51616e-21	1.08072e-19		MEA1	-0.645058	6.10343	1.03236e-05	0.000358034		MRPL10	0.00713583	2.37146e-06	5.20554e-05	0.116258	0.072831	-0.674711		hsa-miR-3065-5p	0.309363	4.19802	0.160727	0.32223
CDK5R1	0.498803	5.95219	1.6398e-21	1.16323e-19		AHCTF1	0.738788	5.9297	1.03828e-05	0.000358356		ZNF609	0.00952215	0.00663765	0.0305898	0.0378592	0.0278392	-0.443526		hsa-miR-361-3p	-0.21864	7.96818	0.163076	0.325368
GDPD1	-0.662009	3.71786	2.14186e-21	1.51211e-19		ATP6V1A	0.644467	7.79423	1.07984e-05	0.000370917		ISOC2	0.0132539	1.92257e-05	0.000295594	0.238196	0.130792	-0.864871		hsa-miR-6895-3p	-0.335218	1.40485	0.164419	0.326479
CCNG2	0.50496	6.71888	2.83139e-21	1.98939e-19		IGF2R	0.497803	9.68185	1.11361e-05	0.000380695		PGAM2	0.00287812	8.64649e-08	3.14715e-06	0.152102	0.0805482	-0.917113		hsa-miR-1304-3p	-0.248542	4.61958	0.166186	0.327111
ANKEF1	-0.682545	4.15789	3.59403e-21	2.51326e-19		HIST1H2BO	-0.944411	5.41042	1.13626e-05	0.000386597		MKI67	0.00605825	1.08571e-08	5.269e-07	0.224493	0.353673	0.655747		hsa-miR-2681-5p	-0.387042	1.60695	0.166987	0.327111
MYOZ3	-0.50275	5.5333	3.83083e-21	2.66622e-19		FBN1	0.513053	8.53109	1.14977e-05	0.000387467		SYNPO2	0.0027132	5.07203e-10	3.76915e-08	0.133355	0.0926897	-0.52479		hsa-miR-577	-0.341224	4.80082	0.167102	0.327111
AUTS2	0.448782	6.97858	3.8619e-21	2.67523e-19		RBM25	0.770763	7.18836	1.15464e-05	0.000387467		ADIPOR1	0.00208246	5.47694e-07	1.53829e-05	0.0432669	0.0270851	-0.675763		hsa-miR-887-3p	-0.247447	8.51941	0.175166	0.339779
GMEB2	0.601536	4.89145	4.08281e-21	2.81504e-19		MAPK11	0.91096	5.2499	1.15501e-05	0.000387467		H2AFV	0.0192824	1.19772e-05	0.000195081	0.051612	0.0278642	-0.889295		hsa-miR-103a-3p	0.312887	3.51161	0.175535	0.339779
APOLD1	-0.721294	3.97613	4.39689e-21	3.01749e-19		CLTC	0.58194	11.3332	1.18431e-05	0.000395451		MSN	0.00278087	6.99251e-05	0.00084407	0.251452	0.358192	0.510447		hsa-miR-31-5p	-0.215125	7.60015	0.176429	0.339779
GTF2IP20	-0.94966	3.58718	4.91919e-21	3.36031e-19		MAFB	-1.08725	5.12739	1.26499e-05	0.000420434		FAM32A	0.00310341	1.11022e-16	4.1686e-14	0.0244247	0.0104581	-1.22372		hsa-miR-3177-3p	0.310639	4.23051	0.176849	0.339779
CASP3	0.563053	6.00057	5.38382e-21	3.66075e-19		IFI27L2	-1.28233	5.59967	1.27691e-05	0.000422441		UQCRQ	0.0510996	0.000470118	0.00393762	0.216199	0.0972144	-1.15312		hsa-miR-4449	-0.593443	1.68086	0.178605	0.340762
NRDE2	0.624384	4.37208	5.53531e-21	3.74649e-19		SUOX	-0.794008	5.3826	1.31479e-05	0.000432977		CCDC47	0.00648405	4.54165e-05	0.000601116	0.228799	0.319545	0.481934		hsa-miR-24-2-5p	0.272002	6.34585	0.179003	0.340762
LOC100419583	-0.523318	5.85333	6.54477e-21	4.4095e-19		GADD45A	0.727471	6.05665	1.3268e-05	0.000434936		SNRNP200	0.00261476	6.23126e-10	4.49029e-08	0.285474	0.404558	0.502987		hsa-miR-30e-5p	0.26622	9.66523	0.182984	0.34675
SUDS3	-0.480362	6.70791	6.70907e-21	4.49965e-19		MRPL10	-0.826232	6.00498	1.37665e-05	0.000449226		IFI6	0.0193568	0.000338842	0.00304063	0.55029	0.315985	-0.800336		hsa-miR-1908-5p	-0.364395	4.40814	0.185575	0.350062
NR1D2	0.933695	6.33043	7.16454e-21	4.78339e-19		ZNF609	-0.866154	5.40401	1.42038e-05	0.0004614		NTNG2	0.00817665	5.00929e-06	9.60652e-05	0.0879449	0.0508628	-0.78999		hsa-miR-671-3p	0.263342	7.58944	0.187963	0.352963
RAB12	0.640919	4.5113	7.34146e-21	4.87943e-19		ISOC2	-0.87728	5.31557	1.49148e-05	0.000480934		EPN2	0.00172377	0.00144644	0.009599	0.0610818	0.0449181	-0.443448		hsa-miR-218-2-3p	0.209384	5.94139	0.19066	0.355472
TTC30A	-0.655386	4.66952	1.25516e-20	8.3049e-19		PGAM2	-0.864338	4.56927	1.49799e-05	0.000480934		CEP135	0.00342864	9.73953e-07	2.42097e-05	0.103798	0.15886	0.613982		hsa-miR-708-5p	0.260198	7.06282	0.191353	0.355472
PRR16	1.04635	2.39292	1.36006e-20	8.95877e-19		MKI67	0.585831	8.36164	1.50062e-05	0.000480934		PMVK	0.0131398	0.000136604	0.00148106	0.180111	0.112942	-0.673311		hsa-let-7b-5p	-0.193181	12.9346	0.191869	0.355472
ZBTB2	0.663197	5.20069	1.38578e-20	9.08761e-19		SYNPO2	-0.477127	8.6172	1.54075e-05	0.000491602		GEM	0.00919455	1.91263e-07	6.17409e-06	0.320456	0.58847	0.876841		hsa-miR-25-5p	-0.2221	6.52289	0.195833	0.361203
CEPT1	-0.65592	4.4315	1.5862e-20	1.03559e-18		ADIPOR1	-0.691852	5.62482	1.54987e-05	0.000492323		MRPL24	0.0178356	0.000922368	0.0067489	0.221912	0.126618	-0.809509		hsa-miR-6741-3p	-0.524229	1.43151	0.204908	0.37627
UBE3B	-0.470518	6.5498	1.70448e-20	1.10792e-18		H2AFV	-0.799667	6.91024	1.57014e-05	0.00049554		AQP11	0.0204965	0.125978	0.256925	1.53619	1.26468	-0.28058		hsa-miR-3620-3p	0.291746	2.95747	0.20651	0.377541
CSRNP1	1.09056	3.16814	1.87455e-20	1.21311e-18		MSN	0.643775	7.08362	1.5738e-05	0.00049554		HIST1H4I	0.0320902	0.00752473	0.033461	10.703	5.87178	-0.866147		hsa-miR-221-3p	0.1967	8.93258	0.208819	0.37851
MGC70870	-0.747229	4.68331	1.90334e-20	1.22637e-18		FAM32A	-1.00409	5.11331	1.58852e-05	0.000497992		FKBP1A	0.0109038	1.03149e-07	3.72487e-06	0.0917852	0.0487403	-0.913147		hsa-miR-26a-5p	0.317152	1.9577	0.208864	0.37851
RRM2	0.638509	6.39498	2.21039e-20	1.41802e-18		UQCRQ	-1.07756	6.94384	1.60335e-05	0.000500455		TTC9B	0.00925871	4.04272e-05	0.000550397	0.133947	0.0804351	-0.735766		hsa-miR-873-5p	0.215922	5.48914	0.220608	0.398054
ARRDC4	0.641779	4.85134	2.73244e-20	1.74533e-18		CCDC47	0.565149	8.19811	1.67162e-05	0.000519503		ZBTB10	0.0050981	0.0794223	0.187243	0.100929	0.133455	0.40301		hsa-miR-203a-3p	0.277814	1.88271	0.221937	0.398718
PHLPP1	0.549532	4.78862	3.25439e-20	2.06976e-18		SNRNP200	0.513206	10.5288	1.69978e-05	0.000525978		C7orf49	0.00195767	1.4239e-09	9.06973e-08	0.0773068	0.0458871	-0.752508		hsa-miR-107	-0.176497	9.5036	0.223656	0.398929
PRICKLE4	-0.841887	3.38455	3.42333e-20	2.16034e-18		IFI6	-0.865942	5.39431	1.81928e-05	0.000559295		CGGBP1	0.0123335	0.000997516	0.00716732	0.0343522	0.0187148	-0.876221		hsa-miR-576-5p	-0.350703	3.98689	0.224096	0.398929
DIP2A	-0.52372	5.32051	3.42609e-20	2.16034e-18		NTNG2	-0.772084	5.51203	1.83942e-05	0.000559295		ZBTB11	0.00668837	6.24802e-07	1.68838e-05	0.108843	0.196493	0.852227		hsa-miR-199a-3p	-0.260478	4.26483	0.224938	0.398929
PPAP2B	1.33329	1.54573	3.51917e-20	2.20164e-18		HIST1H3G	-0.698861	7.83293	1.83996e-05	0.000559295		NR1D2	0.00491131	0.187882	0.339587	0.0442113	0.0418308	-0.079851		hsa-miR-1252-5p	-0.504661	1.53385	0.234745	0.41455
TRIB2	0.377131	9.459	3.52143e-20	2.20164e-18		EPN2	-0.704084	5.5613	1.84592e-05	0.000559295		HEATR1	0.00741346	9.576e-06	0.000161884	0.254335	0.382181	0.587523		hsa-miR-22-5p	-0.198139	3.71086	0.239223	0.419485
IL10RB	-0.611741	4.63036	4.21801e-20	2.62602e-18		CEP135	0.919106	4.36822	1.84664e-05	0.000559295		KDM5B	0.0140637	0.00784932	0.0345913	0.184708	0.251911	0.447666		hsa-miR-92a-1-5p	0.200085	4.91995	0.239561	0.419485
CENPO	0.46127	6.38366	4.84396e-20	3.00305e-18		PMVK	-0.866288	5.57345	1.85644e-05	0.000559295		FAM83G	0.00399536	0.00710559	0.0321034	0.285865	0.380239	0.411575		hsa-miR-212-3p	0.190733	5.62196	0.248612	0.433503
IER5	-0.707812	5.82062	5.99225e-20	3.6994e-18		GEM	1.04172	5.01108	1.86513e-05	0.000559295		NHP2	0.007612	2.49732e-07	7.74603e-06	0.113105	0.0693046	-0.706635		hsa-miR-589-3p	-0.192106	5.35751	0.257148	0.443207
CEP104	-0.47908	5.41196	9.15641e-20	5.62928e-18		MRPL24	-0.806651	6.40931	1.86977e-05	0.000559295		UBE2B	0.0338172	0.000665715	0.00518473	0.0701109	0.0360588	-0.959287		hsa-miR-222-5p	0.308494	3.5891	0.258083	0.443207
NCALD	-0.505318	5.52414	9.64157e-20	5.90296e-18		AQP11	-0.993086	5.72258	1.92619e-05	0.000573779		MRPL12	0.00454113	6.86919e-07	1.80829e-05	0.166018	0.109712	-0.597621		hsa-miR-34a-3p	0.310197	2.33234	0.258287	0.443207
TFAMP1	-0.656029	4.59116	1.00951e-19	6.1551e-18		HIST1H4I	-0.890733	5.96518	1.95544e-05	0.000580088		PABPC1	0.0141269	0.000162219	0.00169937	0.0379876	0.0585575	0.624327		hsa-miR-1908-3p	-0.375451	1.66961	0.258448	0.443207
HMGCR	0.574101	6.8228	1.03885e-19	6.30792e-18		FKBP1A	-0.735643	6.41185	1.98494e-05	0.000586416		FLNC	0.00841837	0.00339635	0.0185383	1.43267	1.91906	0.421694		hsa-miR-30b-3p	-0.187056	4.23059	0.261722	0.446974
HIST1H1C	0.934942	3.23328	1.21236e-19	7.33128e-18		TTC9B	-0.723768	5.43908	1.99512e-05	0.000587008		COPA	0.00240972	5.74762e-13	1.07904e-10	0.235463	0.34434	0.548335		hsa-miR-653-5p	-0.195782	3.24091	0.26373	0.448252
NRF1	0.501949	4.94294	1.38954e-19	8.36845e-18		ZBTB10	0.669938	5.74533	2.00781e-05	0.00058833		BLVRB	0.0032332	0.000286246	0.0026555	0.469069	0.3217	-0.544082		hsa-miR-30a-3p	0.196042	6.88151	0.265308	0.448252
[truncated: 14,510 more rows]

## Sheet: Supplementary Table 4.
GO Term Analysis of Genes Upregulated at the RPF Level Immediately After Repeated Stimulation.
[truncated: 908 more rows]

[truncated: 2 more sheets: Supplementary Table 5., Supplementary Table 6.]
